# Supplementary material for: Assessment of DNA methylation in porcine immune cells reveals novel regulatory elements associated with cell-specific gene expression and immune capacity traits
Source: BMC Genomics. 2022 Aug 11;23:575. doi: 10.1186/s12864-022-08773-5 (PMC9367135; doi:10.1186/s12864-022-08773-5)
Supplement: Supplementary file 1 — Additional file 1: Table S1. Summary of cell differentially methylated regions (cDMRs). [file 12864_2022_8773_MOESM1_ESM.xlsx]

## Sheet: cdmr_summary_table
Table S1. Summary of cell differentially methylated regions (cDMRs)
Chromosome	region start	region end	Sample Methylation Rates(%)																		Cell FDR	Gene Feature	CpG Feature	TPM correlation	TPM p-value	Cell cLMR	Gene ID	Gene Name
			6798_B21N	6798_B21P	6798_Mono	6798_NEUT	6798_NK	6798_T8N4P	6798_T8P4N	6798_T8P4P	6798_TGDP	6800_B21N	6800_B21P	6800_Mono	6800_NEUT	6800_NK	6800_T8N4P	6800_T8P4N	6800_T8P4P	6800_TGDP
1	15001	16000	97.9167	95.9184	97.3856	89.1892	90.2174	98.7421	97.9866	98.6577	98.1395	98.9796	93.4132	96.5517	87.0588	93.6842	98.8235	97.9021	97.1831	96.2733	0.00325648	Exon	Non-CGI	0.160238	0.538987		ENSSSCG00000037372
1	44001	45000	77.4194	87.3563	89.7059	77.5229	79.4118	76.8817	73.1343	77.3684	69.4118	81.8966	84.0708	85.5769	82.3834	84.2767	75.4386	72.4638	75.4098	71.0526	0.00565731	Intergenic	Non-CGI	0.145465	0.577485	T8P4N,TGDP	ENSSSCG00000027257	PSMB1
1	97001	98000	82.2857	66.0377	87.7953	84.6154	89.6	90.4762	84.0336	78.1955	72.7273	77.6119	66.2338	79.6748	80.4545	85.1613	78.3582	80.6122	79.3103	73.0612	0.00949494	TTS	Non-CGI	0.0360137	0.890856	B21P,TGDP	ENSSSCG00000029697	FAM120B
1	123001	124000	89.7059	94.0476	90.8397	91.5493	41.6667	89.0756	85.6481	89.7727	86.5801	93.75	97.2549	97.7099	92.6531	57.2519	92.6316	91.3183	90.8127	91.8455	0.000838637	TTS	CpGshore	-0.28453	0.268351	NK	ENSSSCG00000029697	FAM120B
1	124001	125000	94.3231	93.4132	95.5307	93.1937	81.0219	96.5035	89.5062	92.9825	95.0226	96.1783	95.2128	95.3488	94.1463	87.3494	98.1481	94.9239	93.5593	97.4074	0.00611918	TTS	CpGshore	-0.0607104	0.816956		ENSSSCG00000029697	FAM120B
1	159001	160000	91.1765	92.5926	93.3333	74.5455	85.1351	86.1111	86.3014	87.7358	90.7285	96.2025	96.6667	97.9167	80.8219	98.8506	95.1456	96.7033	97.8261	99.2188	0.00703128	Intron	CpGshore	-0.165467	0.525643		ENSSSCG00000029697	FAM120B
1	181001	182000	94.198	92.7083	95.4774	92.6702	92.2156	94.5338	91.9786	93.4211	96.0474	96.4706	93.3649	98.9796	94.8276	92.8826	96.2825	94.7566	94.2857	97.0696	0.00818621	Intron	Non-CGI	-0.234366	0.365247		ENSSSCG00000029697	FAM120B
1	192001	193000	85.0746	85.9504	46.3768	79.6296	78.882	86.5546	86.4865	81.1475	92.9577	89.4737	86.2745	41.5929	74.7253	84.3434	93.0556	89.2683	86.7052	91.9643	0.000781995	Intergenic	CpGshore	0.569464	0.017027	Mono	ENSSSCG00000029697	FAM120B
1	205001	206000	62.8019	70.7483	42.3313	77.5	68.932	83.0357	74.6667	73.2323	82.0175	74.4966	76.4398	58	82.2368	72.561	81.6993	84.1176	76.6423	78.8043	0.00768509	Exon	CpGshore	-0.387179	0.124686	Mono	ENSSSCG00000027726	DLL1
1	216001	217000	84.5	83.237	63.6364	79.7872	83.7696	89.5062	85.7923	85.1648	88.1188	90.5063	83.9506	64.3902	88.9952	78.8079	90.3537	90.9524	85.7143	87.9167	0.00496057	Promoter	Non-CGI	NA	NA	Mono	ENSSSCG00000042404
1	221001	222000	78.3784	84.188	89.4737	87.6777	87.3016	94.1176	89.7106	83.8129	95.9184	83.432	85.4077	94.47	92.3445	85.8491	92.5325	91.6667	83.0303	97.0464	0.0049956	TTS	CpGshore	NA	NA		ENSSSCG00000042404
1	226001	227000	90.3743	75	87.747	95.203	89.0625	90.7975	85.503	91.7391	92.176	90.8397	72.5857	91.5789	89.2578	88.8889	91.4634	92.033	88.9655	90.6061	0.00634266	Promoter	CpGIsland	NA	NA	B21P	ENSSSCG00000041881
1	239001	240000	74.6193	71.0843	72	82.8947	87.8378	90.367	74.1935	87.8049	93.5484	75.3968	71.0784	77.9874	83.7838	87.3171	93.0556	88.7446	87.4372	92.1053	0.00914113	TTS	Non-CGI	NA	NA	B21P,Mono	ENSSSCG00000041881
1	260001	261000	95.509	84.3882	95.0893	90.625	95.0413	93.9271	90.8163	86.9128	95.1872	91.5493	83.6735	93.1159	89.4558	88.9764	93.0723	92.5081	86.0169	93.2384	0.00763443	Intergenic	Non-CGI	NA	NA		ENSSSCG00000043002
1	285001	286000	77.2358	79.8995	90.5797	82.6087	82.1429	85.2041	80.2632	69.1011	89.2857	82.7815	75.7576	88.9706	82.0408	80	83.8028	81.1475	74.8344	89.5425	0.00488688	Intergenic	CpGshore	NA	NA	T8P4P	ENSSSCG00000043002
1	327001	328000	87.8788	74.5455	90.1639	89.9225	83.6364	91.195	91.4286	84.0841	88.0952	88.1988	78.481	89.1892	91.7874	80.8383	92.5234	89.4444	78.6164	96.2441	0.00876886	Intergenic	Non-CGI	NA	NA		ENSSSCG00000043002
1	349001	350000	87.9781	83.5052	92.0949	92.5	92.8144	93.7888	90.9639	86.6667	92.1986	87.234	82.9694	92.6966	91.7031	91.1111	92.8205	92.8571	89.604	94.332	0.00231309	Intergenic	CpGIsland	NA	NA		ENSSSCG00000050193
1	352001	353000	91.1504	84.1791	78.4431	82.1839	82.4268	91.3146	90.2381	86.3777	91.875	91.1932	88.0682	79.6721	75.974	88.1543	90.2357	89.4505	85.1064	91.253	0.00780373	Intergenic	CpGIsland	NA	NA		ENSSSCG00000050193
1	356001	357000	88.191	85.6604	62.7049	96.4029	87.3077	91.1111	87.5433	87.9365	86.8996	90.6977	90.8451	59.9119	90.3448	87.5	97.2067	93.6599	88.5057	91.5584	0.00251291	Intergenic	CpGIsland	NA	NA	Mono	ENSSSCG00000050193
1	373001	374000	87.766	82.0388	69.4175	58.7719	88.6792	89.6	88.172	83.1224	87.4396	77.7778	85.3333	59.8326	47.8125	82.0896	93.2127	86.8657	76.8116	84.466	0.00287208	Promoter	CpGIsland	NA	NA	Mono,Neut	ENSSSCG00000050193
1	378001	379000	87.106	86.2944	90.6336	88.75	79.2308	87.5502	85.9206	81.6143	88.6555	89.4737	85.8639	94.9045	90.9884	84.0841	92.3664	89.4022	88.5827	90.6367	0.00965915	Exon	CpGIsland	NA	NA		ENSSSCG00000050193
1	387001	388000	85.3717	88.1279	89.4928	85.8896	84.058	89.1608	90.1141	83.9117	90.3553	80.6167	84.2105	87.5576	85.9116	80.9717	85.5469	86.9128	79.7468	88.601	0.00458886	Intergenic	CpGIsland	NA	NA		ENSSSCG00000046031
1	407001	408000	89.3617	84.466	76.8657	85.3333	73.9837	91.25	58.0153	59.0909	77.9817	84.1463	66.1654	69.7368	78.7097	75.9259	83.8323	46.3235	45.5285	67.0588	0.00273623	Intergenic	Non-CGI	NA	NA	T8P4N,T8P4P	ENSSSCG00000042397
1	419001	420000	94.5489	88.4615	92.3759	94.2197	88.2	95.7282	90.3941	87.3239	94.6541	93.1925	88.9688	90.6122	93.8636	88.8435	93.0368	91.8544	89.6679	92.4138	0.0085099	Promoter	CpGshore	NA	NA		ENSSSCG00000042397
1	422001	423000	91.195	94.3574	95.1648	91.8367	83.0258	95	92.233	93.0295	95.1579	93.4783	92.459	94.6381	91.984	83.1288	92.623	96.5164	91.5601	95.8549	0.0039063	TTS	Non-CGI	NA	NA		ENSSSCG00000042397
1	452001	453000	77.2321	80	64.2308	74.7253	73.4848	82.2785	84.7518	68.0115	74.5098	74.6154	82.2785	61.6766	65.4054	69.2737	87.7358	79.5082	66.2983	75.814	0.00726578	Intergenic	CpGshore	NA	NA	Mono,T8P4P	ENSSSCG00000035944
1	469001	470000	92.7586	89	92.0213	90.4762	89.2405	93.9024	91.7391	86.8687	93.2551	89.3333	87.7814	90.9091	88.0795	88.9796	95.4545	92.4433	84.9515	90.9366	0.00811679	Promoter	Non-CGI	NA	NA		ENSSSCG00000035944
1	474001	475000	52.9661	49.569	85.4015	58.1395	62.6087	35.7466	49.3776	34.9462	54.2857	34.1969	50.6536	86.0606	74.7191	60.4575	33.1445	44.2368	42.1538	52.381	0.00463571	TTS	CpGIsland	NA	NA	T8N4P	ENSSSCG00000035944
1	497001	498000	82.3362	65.798	88.3469	90.7749	87.7483	91.5408	91.0913	90.5817	92.1986	86.5471	78.75	91.601	91.6667	90.796	91.0714	93.609	93.1159	93.9873	0.00674215	Intergenic	CpGshore	NA	NA	B21P	ENSSSCG00000047845
1	512001	513000	94.8718	91.0112	94.5946	94.5946	89.2857	93.6709	97.861	95.2055	96.3855	95.2128	90.3448	97.9021	91.5584	90.1961	92.4812	95.5128	94.9495	97.3404	0.00960844	TTS	Non-CGI	0.0343471	0.89588		ENSSSCG00000004010	ERMARD
1	516001	517000	88.6957	81.7204	96.3554	96	96.1538	98.0843	96.0699	96.281	97.1831	92.3358	71.374	96.6346	97.4545	96.6292	97.6898	97.7273	94.964	93.9623	0.00509515	Exon	CpGIsland	0.23789	0.35787		ENSSSCG00000004010	ERMARD
1	533001	534000	36.5217	32.8042	64.1667	22.1739	38.7387	12.9187	11.0526	16.5605	7.01754	24.1206	41.9811	60.6667	30.2721	35.814	10.6481	8.92308	13.9535	17.6707	0.00154332	Intron	CpGshore	-0.69819	0.0018268		ENSSSCG00000004010	ERMARD
1	534001	535000	92.278	97.5845	82.2727	83.8384	92.4812	88.2353	88.5714	93.8776	89.8058	93.0769	94.3662	81.3131	78.7645	91.4729	83.7838	90.8425	91.954	89.7959	0.00348532	Exon	CpGshore	0.125525	0.6312		ENSSSCG00000004010	ERMARD
1	538001	539000	83.4483	88.3333	88.6076	80.1471	76	67.5	71.3115	74.8299	72.0812	67.4242	82.963	78.2946	66.1538	55.3398	42.1769	58.4615	58.3893	61.8056	0.00780568	Promoter	CpGshore	-0.71756	0.00118288	T8N4P	ENSSSCG00000004010	ERMARD
1	558001	559000	79.0123	82.4742	85.1429	88.1356	92.5926	80.4196	89.4009	69.7778	90.8654	86.2069	73.3333	91.5152	84.4106	90.9091	83.3333	87.5	62.1212	90.6122	0.00845713	Promoter	CpGshore	-0.0220784	0.932971	T8P4P	ENSSSCG00000030155	PHF10
1	568001	569000	95.6522	96.5714	80.914	79.6407	85.0242	93.6652	97.1193	97.2644	97.1326	93.8406	95.3333	78.0488	69.0678	95.1673	98.0583	95.9893	94.7917	96.1988	0.00702279	Intron	CpGshore	0.33773	0.18491	Neut	ENSSSCG00000030155	PHF10
1	574001	575000	82.7103	86.385	72.3849	84.252	80	91.6667	91.358	88.5965	83.1395	82.1192	91.1765	69.5279	81.9512	86.0606	89.8678	92.8571	92	79.3893	0.0033458	TTS	Non-CGI	-0.217906	0.400807	Mono	ENSSSCG00000038931	C6orf120
1	592001	593000	93.0962	93.2515	95.4315	95.1299	95.8647	96.8051	96.1111	95.5752	96.5812	92.5287	94.0054	96.1326	94.2356	95.2381	96.3983	94.8148	94.385	96.4413	0.00689144	Intron	CpGIsland	NA	NA		ENSSSCG00000004008
1	593001	594000	85.8108	84.0816	92.2619	91.8919	84.9624	88.1081	87.5	80.8917	93.1624	88.0682	87.1528	90.6475	89.8374	80.4762	92.6641	90.5724	78.2383	93.0939	0.00814205	Exon	CpGIsland	NA	NA		ENSSSCG00000004008
1	601001	602000	92.6267	91.7526	96.4052	95.7346	87.7358	95.122	92.3913	82.7309	95.8549	87.5622	85.6618	85.8696	87.7095	82.8685	87.7729	88.2591	78.0952	90.9091	0.0047349	Exon	CpGshore	NA	NA		ENSSSCG00000004008
1	621001	622000	75.3994	49.3151	88.5027	87.1186	90.9091	85.6802	90.7143	76.7327	94.7531	85.214	63.7097	91.5459	90.3141	84.8397	90.1124	94.2308	81.5217	94.6136	0.00400107	Intron	CpGshore	NA	NA	B21P	ENSSSCG00000004008
1	667001	668000	75.7937	54.7771	85.2941	84.3284	87.1287	85.4167	84.9315	84	87.037	77.551	58.2011	86.4706	84.4358	75.2294	89.2019	80.5882	82.8829	85.1852	0.00278112	Intron	CpGIsland	NA	NA	B21P	ENSSSCG00000004008
1	682001	683000	94.2029	89.1892	95.6229	95.6098	90.5579	91.2664	92.8571	88.0184	96.1749	90.8197	87.2	97.3684	92.8571	88.4444	93.1174	93.6567	87.4539	96.6777	0.00596698	Intron	CpGshore	NA	NA		ENSSSCG00000004008
1	717001	718000	88.2883	86.4198	91.6667	93.3884	87.6923	92.6316	88.5417	84.3478	94.3548	88.5714	86.4516	92.1569	93.5294	88.0829	92.1466	87.0787	81.9149	93.5323	0.000564388	Intron	Non-CGI	NA	NA		ENSSSCG00000004008
1	762001	763000	88.7931	77.1812	93.7799	93.4783	86.2637	90.404	86.2191	85.5769	90.0763	91.4286	76.5363	92.1296	88.6029	87.1901	94.4681	89.2019	86.6438	96.7949	0.0097185	Intergenic	Non-CGI	NA	NA		ENSSSCG00000045488
1	774001	775000	90.4255	95.0276	92.2018	94.1667	94.5205	96.0265	94.3089	89.6774	97.0149	90.2174	92.973	95.8333	94.1176	95.0758	95.0739	95.1923	90.184	95.6897	0.00973435	Intergenic	CpGIsland	NA	NA		ENSSSCG00000045488
1	791001	792000	75.4717	79.5775	92.1875	84.1727	72.9412	74.5562	72.6115	61.4865	91.3043	69.0476	75.7576	78.125	79.6178	64.5455	66.4	70.3704	53.6842	82.7586	0.00158767	Intergenic	Non-CGI	NA	NA	T8P4P	ENSSSCG00000045488
1	792001	793000	83.1633	86.0963	91.342	87.5	69.0217	81.2183	86.4253	75.2632	81.3333	78.6047	81.3853	84.739	83.4906	69.7211	80	78.2101	72.2826	82.381	0.00532587	Intergenic	Non-CGI	NA	NA	NK,T8P4P	ENSSSCG00000045488
1	813001	814000	72.0238	86.5772	85.4054	57.6923	59.0551	22.9358	36.3636	19.7581	50.4348	46.4516	78.3069	79.6992	63.2979	59.4872	41.6107	31.8182	31.6456	32.4742	0.00708838	Intergenic	CpGshore	NA	NA	T8P4P	ENSSSCG00000045488
1	816001	817000	88.6076	75.5906	89.5028	89.5425	83.3333	91.9355	84.5528	76.7606	90.8257	81.1594	70.9091	85.1711	79.4239	75.8824	85.6522	85.1282	70.6161	81.4208	0.00567686	Intergenic	Non-CGI	NA	NA	B21P,T8P4P	ENSSSCG00000045488
1	858001	859000	76.9492	70.3583	93.6027	87.4126	87.7451	94.6701	91.3858	87.6133	89.9408	88.5167	69.7436	96.1672	92.5926	83.0935	94.2529	95.9799	79.7927	91.9679	0.0094975	Promoter	CpGshore	0.260223	0.313109	B21P	ENSSSCG00000004012	THBS2
1	861001	862000	76.3314	82.7027	82.8283	82.0513	82.1053	61.8357	66.1224	76.5957	60.1594	71.6814	85.9375	86.6197	73.8854	87.5	64.3617	64.4531	69.2308	59.8485	0.00291687	Exon	CpGshore	0.371157	0.142444	T8N4P,TGDP	ENSSSCG00000004012	THBS2
1	951001	952000	94.2222	73.5537	88.3333	92.5926	87.013	89.9441	92.6136	87.5776	94.3396	91.2281	77.1429	87.2093	84.9765	85.7143	93.1217	93.9394	89.4309	90.2778	0.00749076	Intergenic	CpGIsland	NA	NA		ENSSSCG00000035661
1	966001	967000	84.3049	91.4894	92.7711	90.1408	86.6995	96.0227	89.0625	86.6469	92.4731	87.5862	90.9091	94.7619	92.7711	88.2353	96.7136	90.3743	81.4815	96.25	0.00967035	Intergenic	CpGshore	NA	NA		ENSSSCG00000035661
1	1018001	1019000	92.9688	87.3096	87.7419	91.6	85.9375	94.4767	91.1905	88.2682	92.1671	91.6058	88.5417	91.1439	90.9814	82.866	93.7173	89.5522	88	91.2226	0.0065882	Intergenic	CpGIsland	NA	NA		ENSSSCG00000032192	ssc-mir-9815
1	1088001	1089000	86.4542	85.8824	90.8163	85.4251	86.758	89.5349	88.8446	87.4644	90.9091	89.9441	87.1886	92.623	85.3659	90.2375	93.2367	91.7098	88.2075	91.6442	0.0082536	Intergenic	CpGIsland	NA	NA		ENSSSCG00000044353
1	1251001	1252000	87.5519	78.6325	87.6712	87.037	84.2424	86.8687	90.7834	77.8626	90.1099	89.5954	81.3084	90.9091	85.0242	88.9328	91.7969	88.0829	80.5556	91.2214	0.00870276	Intron	CpGIsland	NA	NA		ENSSSCG00000004013	SMOC2
1	1323001	1324000	11.6732	1.28205	14.881	14.5299	8.42697	18	12.9252	20.7865	12.6984	9.45946	3.11111	17.7143	14.0969	11.3043	24.0741	13.0631	19.0184	11.985	0.00338357	Intron	CpGIsland	NA	NA	B21P	ENSSSCG00000004013	SMOC2
1	1325001	1326000	85.0394	64.1304	77.1429	81.25	85.7143	93.299	82.684	85	97.1545	85.7143	69.1919	82.8767	77.6371	83.5979	89.7196	93.3628	85.3261	92.2131	0.00642017	Intron	CpGshore	NA	NA	B21P	ENSSSCG00000004013	SMOC2
1	1366001	1367000	84.2975	83.3333	92.5697	91.5254	84.3931	95.2381	91.5254	89.0244	91.3876	84.2391	82.6271	92	91.5916	82.3276	88.8489	91.3357	90.9639	89.0688	0.0069655	Intergenic	CpGIsland	NA	NA		ENSSSCG00000043714
1	1367001	1368000	62.844	37.1257	95.5882	93.1373	93.2773	93.8272	94.4223	89.4009	92.803	81.6754	60.1124	89.881	91.0405	93.0348	95.7143	96.0366	87.3469	94.2373	0.00874424	Intergenic	CpGIsland	NA	NA	B21P	ENSSSCG00000043714
1	1381001	1382000	88.4615	87.3874	90.5882	91.0256	90.9091	90.2174	92.6829	86.6667	97.2603	90.566	88.4892	91.2568	89.8601	89.6396	92.6174	93.0818	88.8889	94.4444	0.00994141	Intergenic	CpGIsland	NA	NA		ENSSSCG00000043714
1	1400001	1401000	81.2317	81.25	89.2128	88.2353	82.5545	88.0165	83.9542	77.8098	86.7568	82.996	84.5188	87.3211	87.3315	85.2941	87.4233	85.6611	80.7317	89.5349	0.00737526	Intergenic	CpGshore	NA	NA		ENSSSCG00000031703	DACT2
1	1470001	1471000	89.2537	89.4737	97.7876	92.7835	86.8132	95.8042	92.7039	87.0536	93.4615	91.5385	89.4737	93.8776	93.913	85.5422	92.8302	92.3077	86.3014	96.2585	0.00587514	Intergenic	CpGIsland	NA	NA		ENSSSCG00000048580
1	1497001	1498000	59.1837	67.0968	83.0189	73	80	45	58.3333	58.9286	66.9173	65.1376	65.3333	76.4706	67.5	71.5686	56.5217	58.7786	52.381	70.4225	0.00874353	Intergenic	CpGshore	NA	NA	T8N4P,T8P4P	ENSSSCG00000048580
1	1498001	1499000	82.7027	89.2593	95.7746	90.5797	93.0636	92.1687	84.878	83.4951	94.4206	82.0312	86.1789	94.8052	91.6185	91.6667	88.0184	86.6492	84.8485	94.0887	0.00271849	Intergenic	CpGshore	NA	NA		ENSSSCG00000048580
1	1518001	1519000	70.6422	57.6923	81.3187	78.1818	67	77.8846	70.6422	64.5833	74.4076	80.9278	61.2565	81.2865	79.8969	64.9425	78.4431	79.3706	63.7838	78.9683	0.00583201	Intron	CpGshore	NA	NA	B21P,T8P4P	ENSSSCG00000004017
1	1535001	1536000	88.9262	81.7814	86.5169	86.3436	79.8611	88.9381	90.7692	80.5785	85.8491	81.5789	74.0072	80	84.8958	77.8281	84.4106	86.9888	78.4404	82.1918	0.00826912	Promoter	CpGIsland	NA	NA		ENSSSCG00000004016
1	1541001	1542000	88.172	87.8327	90.6149	87.5912	69.7248	80.4348	77.4059	69.1406	80.5825	83.1224	79.7153	84.689	80.8511	66.3866	81.0345	74.6914	64.6809	79.0123	0.00142558	Intergenic	CpGshore	NA	NA	NK,T8P4P	ENSSSCG00000004016
1	1554001	1555000	85.6604	80.4124	96.1039	92.9825	91.2088	95.5357	91.9355	90.5325	93.7931	89.8876	80.6667	93.2584	92.9752	91.1439	93.2836	91.8206	91.8495	94.2748	0.00176203	Intergenic	CpGshore	NA	NA		ENSSSCG00000004016
1	1588001	1589000	94.3396	90.1685	93.75	87.9433	86.4754	90.5085	91.6058	89.5161	89.0909	91.8519	86.0759	90.1235	86.4362	85.7639	86.6379	88.8587	87.0445	88.6243	0.0071221	Exon	CpGIsland	-0.240412	0.352642		ENSSSCG00000004018	AFDN
1	1590001	1591000	86.4542	80.0781	90.8397	92.278	74.8603	89.604	83.7061	84.7896	89.3617	86.3636	86.5116	91.2162	93.0348	80.2521	94.2857	85.259	83.2636	89.8438	0.00589146	Intron	CpGshore	0.0334732	0.898516		ENSSSCG00000004018	AFDN
1	1636001	1637000	93.9759	87.7451	95.0392	97.6744	91.1111	97.6064	95.4741	96.7871	94.7566	95.873	89.1358	95.9866	96.0114	91.6832	98.8679	95.2381	93.2817	96.2963	0.00499252	Intron	CpGIsland	0.282377	0.272148		ENSSSCG00000004018	AFDN
1	1677001	1678000	89.9772	85.6448	93.6567	93.494	90.6015	93.1857	94.1176	90.7468	94.0452	89.9371	89.3333	93.1478	94.5455	90.4145	95.614	94.5166	91.4634	96.5217	0.00554296	Promoter	CpGIsland	0.0457106	0.861705		ENSSSCG00000004018	AFDN
1	1679001	1680000	87.0968	89.3617	95.0617	84.6591	86.755	93.2642	90.6736	86.0558	91.2281	86.4198	90.9091	94.8413	89.5455	82.8221	94.2529	91.7012	87.3016	92.9825	0.00781377	Intron	CpGshore	-0.0386696	0.882857		ENSSSCG00000004018	AFDN
1	1681001	1682000	86.0082	82.1538	94.8339	90.2954	78.972	87.8205	85.8934	85.1003	89.6226	85.9649	77.665	92.0548	87.4636	78.5124	91.9861	92.3611	83.1111	91.5888	0.00877398	Intron	CpGshore	-0.075669	0.772856		ENSSSCG00000004018	AFDN
1	1685001	1686000	91.7526	92.4107	95.6522	92.6829	93.4498	95.3003	92.5676	86.3971	94.5619	93.2862	92.2636	94.4625	94.3114	90.4639	94.6078	95.1304	88.1789	95.4442	0.00979943	Intron	CpGIsland	-0.508214	0.0372563		ENSSSCG00000004018	AFDN
1	1692001	1693000	94.2149	88.2075	96.3446	88.2051	87.4598	95.338	92.6154	91.4286	95.8209	93.5275	88.1944	97.6923	91.0448	86.8132	90.7063	91.4989	93.1193	96.319	0.00578044	Intron	CpGIsland	0.0422566	0.872071		ENSSSCG00000004018	AFDN
1	1694001	1695000	87.1795	87.4439	89.8039	86.1607	83.0827	87.3362	87.1972	75.4513	89.1791	86.6359	82.263	89.0845	84.2667	86.7925	85.7143	85.3846	77.1552	88.9488	0.00712515	Intron	CpGshore	-0.621878	0.00769143		ENSSSCG00000004018	AFDN
1	1707001	1708000	90.7514	89.3805	92.7007	90.9091	91.8782	90.9091	90.367	82.3864	94.7059	90.3226	86.1111	93.1217	90.2256	89.9038	90.5473	89.313	86.2069	93.6073	0.00821682	TTS	Non-CGI	NA	NA		ENSSSCG00000047753
1	1725001	1726000	85.4701	76.9737	87.5	82.8025	82.4742	87.8049	92.4855	83.0508	92.0245	91.1765	84.106	86.9318	83.871	83.8863	90.1515	91.5094	85.2941	95	0.00787413	Intergenic	Non-CGI	NA	NA		ENSSSCG00000047753
1	1726001	1727000	83.9286	83.5052	74.2647	69.281	91.018	92.3611	86.875	83.0769	93.4673	87.8205	86.8852	70.2532	61.9355	85.8586	93.1217	85.3047	80.3653	91.4397	0.00226357	Intergenic	CpGshore	NA	NA	Mono,Neut	ENSSSCG00000047753
1	1727001	1728000	94.4186	82.1577	97.4093	93.361	91.9149	93.1677	91.2548	92.0455	95.9514	94.4223	86.1111	96.2733	91.2409	88.0259	92.1951	94.9074	89.3617	95.4327	0.00879796	Intergenic	CpGshore	NA	NA		ENSSSCG00000051018
1	1779001	1780000	53.4137	53.2567	85.3741	85.5	85.2217	86.9792	85.8537	82.0106	84.6774	69.0909	35.5049	88.7179	86.4469	77.3234	83.8095	84.1424	81.8533	87.6667	0.00501472	Intergenic	CpGIsland	NA	NA	B21N,B21P	ENSSSCG00000045280
1	1785001	1786000	90.5405	86.7925	97.4359	90.0901	89.0244	95.7746	92.5134	85.2814	95.0355	89.8618	89.5161	95.8974	91.5842	89.7321	91.7695	94.2029	86.3388	93.75	0.00487799	Intergenic	CpGIsland	NA	NA		ENSSSCG00000045280
1	1852001	1853000	85.0467	80.531	96.2766	88.2143	93.8224	95.9551	91.8033	94.6768	94.7791	84.5679	74.1641	95.6098	85.2518	91	97.1061	96.875	94.4444	95.114	0.00245651	Intergenic	CpGIsland	NA	NA		ENSSSCG00000043317
1	1857001	1858000	85.9813	75.5556	82.5243	89.1566	77.6471	83.7838	84.375	73.9726	84.466	92.7273	73.6111	81.8182	85.4701	72.5	82.0225	82.2581	NA	85.1852	0.00961739	Intergenic	Non-CGI	NA	NA	B21P	ENSSSCG00000051690
1	1865001	1866000	78.0488	69.3122	90.8257	82.5758	85.0962	90.2857	91.1504	79.085	94.2308	84.4961	63.1737	88.1944	85.9756	80.137	88.7255	89.2308	82.2394	85.3556	0.0072521	Intergenic	Non-CGI	NA	NA	B21P	ENSSSCG00000051690
1	1906001	1907000	88.6473	83.3333	88.4434	86.3014	84.9206	90.0552	85.6855	85.8672	88.9273	92.2006	88.0259	91.2773	90.9739	87.5691	92.094	90.5039	87.4302	91.1058	0.00884718	Intergenic	CpGshore	NA	NA		ENSSSCG00000027404	UNC93A
1	1909001	1910000	76.5432	75.5556	83.3333	75	75	85.3659	83.3333	71.978	86.802	81.9876	77.6596	85.7741	82.3529	77.5	87.7907	83.7963	81.0036	88.961	0.00815956	Intergenic	CpGIsland	NA	NA		ENSSSCG00000027404	UNC93A
1	1910001	1911000	77.3913	69.0909	77.7778	84.3478	74.026	82.8125	76.4151	77.6471	86.6279	79.0816	66.3507	81.2155	81.0484	70.2247	78.1991	78.75	72.973	82.6389	0.00812599	Intergenic	CpGIsland	NA	NA	B21P,NK	ENSSSCG00000027404	UNC93A
1	1913001	1914000	87.156	74.5223	86.0927	89.9441	89.6907	90.9639	90	85.4054	92.2535	91.7197	72.1591	93.0556	96.6851	88	95.0549	89.527	92.6829	92.2261	0.00942098	Intergenic	Non-CGI	NA	NA	B21P	ENSSSCG00000027404	UNC93A
1	1935001	1936000	96.7949	93.6508	96.7914	96.6102	89.6825	97.9167	96.1538	94.898	97.8836	96.3415	95.3757	97.7099	94.6154	92.3469	98.3871	96.7213	94.4444	97.191	0.00651398	Intron	Non-CGI	NA	NA		ENSSSCG00000027404	UNC93A
1	1936001	1937000	63.5593	38.8535	84.7619	81.0056	78.4615	78.3133	56.5	35.4497	73.913	70.4819	34.4538	89.1403	88.0952	58.296	74.0088	78.2787	33.3333	85.034	0.0055341	Intron	Non-CGI	NA	NA	B21P,T8P4P	ENSSSCG00000027404	UNC93A
1	1962001	1963000	86.4865	85.5615	91.2162	89.2857	80.9211	87.8505	91.7582	87.6712	90.6736	91.129	91.1111	93.2515	94.1176	86.9565	94.0639	93.7716	92.6829	95.7983	0.00511349	Promoter	CpGshore	NA	NA		ENSSSCG00000051474
1	1973001	1974000	82.7243	86.0465	90.4615	90.6103	84.5902	90.5303	87.9098	72.8997	91.6667	90.2985	82.3188	87.4126	90.6977	76.9231	89.6861	94.0265	69.7947	94.3262	0.00907416	Promoter	CpGIsland	NA	NA	T8P4P	ENSSSCG00000022580
1	1989001	1990000	91.4384	88.4422	95.3069	92.9368	88.6667	93.4524	93.1596	87.0536	95.4918	93.2584	89.2857	96.2791	93.3852	90.1141	92.3875	96.6387	80.5755	94.7692	0.00913368	Exon	Non-CGI	NA	NA		ENSSSCG00000032403
1	2010001	2011000	79.5848	88.7097	90.5923	91.2088	80.7018	87.9808	90.3084	64.3519	90.9091	81.4433	78.7037	86.1842	89.9254	74.9104	83.7931	81.6273	60.6452	84.9315	0.00234965	Intergenic	Non-CGI	NA	NA	T8P4P	ENSSSCG00000037137
1	2021001	2022000	66.8067	48.3607	75.5906	74.5665	71.7391	79.0576	82.1818	75.9843	69.8413	67.2646	42.1725	73.4234	77.9935	67.5	79.4737	72.1519	68.3019	68.6792	0.00250864	Promoter	CpGshore	-0.478021	0.0522838	B21P	ENSSSCG00000024562	CCR6
1	2024001	2025000	85.5643	72.5686	91.4842	88.7789	69.2884	91.4508	90.3683	91.2281	79.1531	78.0488	71.9231	88.9157	91.2	68.6869	92.4699	92.7419	86.5132	77.7448	0.0015817	Intergenic	Non-CGI	-0.50923	0.0368154	B21P,NK	ENSSSCG00000024562	CCR6
1	2028001	2029000	86.0681	88.3598	90.9434	87.1795	91.9431	95.3368	90.1639	80.6584	61.8497	78.125	88.5417	94.1799	82.397	89.083	88.3929	95.6897	93.6782	60.9137	0.00705419	Intergenic	Non-CGI	-0.788291	0.000170534	TGDP	ENSSSCG00000024562	CCR6
1	2031001	2032000	43.5	33.3333	68.9076	31.4286	65.1584	82.3045	76.1905	77.7778	11.6788	25.8373	26.8852	69.697	73.0942	69.1176	76.699	70.0831	82.6923	18.0147	0.00796243	Intergenic	Non-CGI	-0.77385	0.000267316	B21P,TGDP	ENSSSCG00000024562	CCR6
1	2032001	2033000	45.7627	14.094	75.2632	54.4776	79.4872	71.5385	75.1515	66.1765	6.83761	5.45455	4.7619	84.0909	56.1404	67.1498	77.0732	79.4737	69.375	4.7619	0.00292696	Intergenic	Non-CGI	-0.840679	2.37869e-05	B21P,TGDP	ENSSSCG00000024562	CCR6
1	2033001	2034000	32.2115	11	53.0899	55.0218	58.0392	56.8365	57.2848	49.5868	8.01688	9.83607	14.554	62.2642	59.8425	49.8282	60.3015	70.1439	52.1127	13.4948	0.00231878	Intergenic	CpGshore	-0.852523	1.3818e-05	B21N,B21P,TGDP	ENSSSCG00000024562	CCR6
1	2040001	2041000	70.6806	59.1398	90.2208	84.8485	90.2439	91.1917	85.0679	81.592	92.8962	77.9006	55.7078	90.5063	91.129	80.8036	88.5057	85.8696	73.0159	95.3307	0.00287504	Intergenic	Non-CGI	-0.229905	0.374703	B21P	ENSSSCG00000024562	CCR6
1	2044001	2045000	54.8673	32.7778	91.7582	89.2157	79.8283	84.9315	81.8868	66.5049	83.908	78.5714	35.9091	92.7083	97.3913	81.592	91.1765	87.0849	42.3387	78.5467	0.00624996	Intergenic	CpGIsland	-0.36596	0.148558	B21P,T8P4P	ENSSSCG00000024562	CCR6
1	2046001	2047000	51.9553	39.0244	84.3284	67.5889	75.3388	82.1918	71.6867	64.2857	71.9472	68.2432	35.873	88.685	81.759	75.5034	87.3288	81.761	54.7904	68.9349	0.00605578	Intergenic	CpGIsland	-0.494789	0.0434656	B21P	ENSSSCG00000024562	CCR6
1	2048001	2049000	71.2919	49.2958	80.2885	84.3137	84.8837	90.6897	81.7259	80.4762	90.4167	90.4523	52.4038	89.8305	90.1961	85.159	90.9366	86.7841	76.1658	94.9495	0.00523097	Intergenic	CpGshore	NA	NA	B21P	ENSSSCG00000034196
1	2062001	2063000	94.5736	92.9293	73.5849	86.758	86.413	97.2414	89.3701	94.9541	95.8188	95.6522	88.8372	55.3672	92.1162	93.007	98.0488	92.278	93.75	97.2125	0.00943357	Intergenic	Non-CGI	NA	NA	Mono	ENSSSCG00000034196
1	2063001	2064000	95.082	98.1651	66.9355	93.3775	90.991	93.617	94.697	89.3491	93.9024	89.0756	85.5263	71.5517	93.7853	86.3636	94.4954	95.4315	88.7218	96.0894	0.00744324	Intergenic	Non-CGI	NA	NA	Mono	ENSSSCG00000034196
1	2067001	2068000	44.3182	21.3592	44.1315	43.1507	59.4937	51.3514	62.5	72.7273	29.5652	20.7207	25	38.7097	46.4602	56.0694	40	56.7742	80	28.2723	0.00564149	Intergenic	Non-CGI	NA	NA	B21P	ENSSSCG00000034196
1	2071001	2072000	76.4706	70.2326	85.9813	87.5	85.2761	86.1702	85.7678	87.8893	94.4882	92.9648	72.2892	95.6522	95.7672	93.4211	96.4126	97.4545	94.8097	97.2973	0.00801309	Intergenic	Non-CGI	NA	NA	B21P	ENSSSCG00000034196
1	2072001	2073000	66.1017	43.1535	96	86.6906	84.188	95.4436	87.106	84.3501	92.3885	85.9238	48.5714	96.3504	89.9563	85.9779	89.4942	94.7222	79.1667	88.5185	0.00358591	Promoter	Non-CGI	NA	NA	B21P	ENSSSCG00000034196
1	2073001	2074000	64.8148	37.6404	88.5609	79.6178	74.7126	86.6029	86.2745	59.9156	76.9231	62.2093	28.8703	87.5536	85.8369	78.4314	77.4038	89.1026	58.216	80.7547	0.000468883	Promoter	Non-CGI	NA	NA	B21P	ENSSSCG00000034196
1	2074001	2075000	83.6066	80.303	90.583	86.9159	88.961	94.3299	89.0411	85.9532	88.5993	83.0769	85.0932	94.2222	94.0299	88.4375	97.5369	92.1569	90.3226	95.8175	0.00943881	Promoter	Non-CGI	NA	NA		ENSSSCG00000034196
1	2079001	2080000	92.7711	91.8699	96.2085	94.6667	86.5248	96.4758	94.6429	93.4884	90.1734	92.8	94.5736	97.8142	98.0769	88.9908	96.6981	97.3913	95.0413	95.7672	0.0067346	Intergenic	Non-CGI	NA	NA		ENSSSCG00000034196
1	2080001	2081000	62.7628	55.5556	74.5455	77.5665	84.1424	84.058	83.844	74.0741	83.3922	79.3427	47.2393	72.6644	78.4672	89.7638	93.2945	91.5789	85.0394	87.6404	0.00831374	Intergenic	Non-CGI	NA	NA	B21P	ENSSSCG00000034196
1	2140001	2141000	91.6667	92.4528	96.2319	96.1765	89.4737	93.9306	94.4118	90.7652	94.683	92.3664	90.566	93.4186	94.2492	88.6154	91.6667	93.3981	90.8228	95.0392	0.00688342	Intergenic	Non-CGI	0.549134	0.0224275		ENSSSCG00000004024
1	2144001	2145000	91.1765	85.5769	90.1235	95.092	87.8641	91.3043	93.6306	81.3333	94.1441	94.2857	87.8205	91.5254	94.9772	89.2857	86.9347	93.2806	74.8571	94.8598	0.00474498	Promoter	CpGIsland	0.29181	0.255757		ENSSSCG00000004024
1	2146001	2147000	24.2063	5.97015	29.4606	26.9663	28.1787	42.0814	45.8647	40.293	37.2549	39.2713	12.4138	35.6322	24.8588	26.0623	35.5102	49.8195	50	35.7143	0.00714954	Promoter	CpGIsland	-0.305771	0.232655	B21P	ENSSSCG00000004024
1	2159001	2160000	67.1329	38.2716	62.069	91.4286	85.7143	90.9091	90.6404	80.2139	90.9091	48.1132	43.4579	57.3913	80.6667	80.2817	85.2459	87.1245	82.6389	85.3774	0.00195885	Exon	CpGIsland	-0.256094	0.321124	B21P	ENSSSCG00000004024
1	2182001	2183000	91.1111	89.781	95.8333	94.3182	86.4865	95.6522	94.1558	87.8453	90.4762	92.9825	90	94.0299	94.6429	87.5	96.6387	93.4884	85.2941	92.638	0.00191603	TTS	CpGshore	NA	NA		ENSSSCG00000043922
1	2213001	2214000	95.0226	89.3491	91.4286	93.7198	89.5062	92.5	95.2381	85.2349	92.562	95.1515	88.8889	94.3609	93.1373	87.5	95.8217	93.4853	86.2069	93.9024	0.00462131	Intron	CpGIsland	0.190493	0.463958		ENSSSCG00000004022	RPS6KA2
1	2248001	2249000	92.3077	76.6667	93.3962	90.7104	86.8613	89.9598	88.3495	84.8485	94.9367	92.623	85.3556	94.7368	93.8095	88.6463	93.4524	91.3793	82.6531	94.7368	0.00927564	Intron	CpGshore	0.390139	0.121584		ENSSSCG00000004022	RPS6KA2
1	2249001	2250000	69.5489	71.3004	44.4444	51.6556	65.7005	74.5	66.3043	61.0497	78.2222	72.9614	61.2245	40.3846	34.891	72.3127	72.1925	75	68.3274	72	0.00845133	Intron	Non-CGI	-0.928763	7.40681e-08	Mono,Neut	ENSSSCG00000004022	RPS6KA2
1	2254001	2255000	71.875	66.0714	47.8405	75.6272	84.0708	79.096	87.7551	83.4821	90.6452	88.0503	56.6372	46.9274	55.4404	88.716	92.7224	91.3174	86.1224	90.5063	0.00928182	Intron	CpGIsland	-0.695943	0.00191717	B21P,Mono	ENSSSCG00000004022	RPS6KA2
1	2278001	2279000	92.5926	75.6579	95.3368	95.6204	85.5422	93.75	93.3333	92.1739	96.4286	94.9153	81.1429	98.4375	97.6636	92.4731	95.4198	92.6667	86.5471	95.5556	0.00873581	Intron	CpGIsland	0.472313	0.0555711		ENSSSCG00000004022	RPS6KA2
1	2283001	2284000	64.9819	44.6154	84.8624	89.1192	85.1064	82.2485	86.1345	81.7797	87.8641	76.1682	55.7576	89.5	87.0432	82.7869	83.5681	91.5094	79.5	84.7534	0.00315872	Intron	Non-CGI	0.319518	0.211245	B21P	ENSSSCG00000004022	RPS6KA2
1	2290001	2291000	92.1642	90.1408	81.3559	75.2768	86.8182	90.6367	88.9632	93.0147	90.3084	90.4762	90.9774	86.9347	81.0976	92.033	93.1818	93.6548	93.6255	91.2621	0.00603093	Intron	CpGIsland	-0.772945	0.000274661		ENSSSCG00000004022	RPS6KA2
1	2305001	2306000	83.8428	78.2383	92.7711	89.8058	75.8974	93.5622	89.6373	86.6667	89.6947	89.3048	69.163	95.5556	95.7265	75.5474	88.6364	93.913	88.4615	93.9759	0.00783014	Intron	Non-CGI	0.443619	0.074475	B21P	ENSSSCG00000004022	RPS6KA2
1	2325001	2326000	73.494	70.1031	78.125	78.4483	53.8462	76.3975	72.973	62.9139	67.5824	85.0467	77.0408	85	85.0649	68.254	78	83.1633	72.043	82.5175	0.00791924	Promoter	CpGshore	0.447697	0.0715357	NK,T8P4P	ENSSSCG00000004022	RPS6KA2
1	2328001	2329000	91.8605	90.9804	40.4762	94.0075	80.1325	96.4413	93.0769	93.9467	95.202	91.8605	94.4798	55.5874	93.2692	91.5612	96.9789	95.1389	93.3333	96.3068	0.00159216	Intron	CpGIsland	-0.481872	0.0501492	Mono	ENSSSCG00000004022	RPS6KA2
1	2351001	2352000	90.3955	87.1134	98.2379	94.012	86.7841	92.4779	91.0256	87.0647	96.347	95.339	88.4758	96.7742	93.3579	88.5057	94.3128	95.3804	87.1681	95.7198	0.00697805	Intron	CpGIsland	0.399564	0.112064		ENSSSCG00000004022	RPS6KA2
1	2356001	2357000	86.5854	87.5	62.1951	66.9811	80.315	88.9503	91.0526	89.7436	95.092	86.8687	80.2395	78.481	61.4907	84.9673	89.5954	89.0625	86.1538	93.2773	0.0085099	Intron	CpGshore	-0.854748	1.24127e-05	Mono,Neut	ENSSSCG00000004022	RPS6KA2
1	2357001	2358000	73.8095	79.0698	50.9579	64.6465	84.4037	84.127	84.8214	76.4368	88.6792	87.7863	76.087	61.0169	48.503	82.8571	92.3077	88.4	81.8182	91.6667	0.0088835	Intron	CpGshore	-0.906325	5.40274e-07	Mono,Neut	ENSSSCG00000004022	RPS6KA2
1	2370001	2371000	95	92.8889	95.0464	94.9367	89.2683	96.1268	95.057	94.332	97.2727	94.0678	94.2529	95.9459	94.4251	89.3204	97.2441	96.7532	92.623	95.6954	0.00395052	Intron	Non-CGI	0.0638477	0.80766		ENSSSCG00000004022	RPS6KA2
1	2377001	2378000	84.3882	82.1705	90.4412	89.8148	86.087	91.0569	88.4615	81.203	93.3333	86.9565	86.8852	92.9134	84.7561	85.4922	93.1034	91.0377	79.7468	93.0818	0.00903623	Promoter	CpGshore	0.0563023	0.830058		ENSSSCG00000004022	RPS6KA2
1	2394001	2395000	87.6984	83.5897	91.5129	91.3636	87.1795	94.8097	91.129	90.5724	91.3223	89.2704	86.8726	91.0204	91.4384	86.1272	97.0588	93.9241	92.4	90.1186	0.00493103	Intron	Non-CGI	0.0876348	0.73804		ENSSSCG00000004022	RPS6KA2
1	2405001	2406000	83.8875	58.8235	85.8268	82.5472	83.3333	91.9786	88.5714	81.1245	93.3333	86.0465	68.6375	83.5938	87.6923	86.5672	92.0588	91.3696	86.3184	93.5354	0.00214307	Intron	CpGIsland	0.0354576	0.892532	B21P	ENSSSCG00000004022	RPS6KA2
1	2414001	2415000	89.3491	86.5854	95.7831	93.8596	86.8613	94.0397	90.1345	89.6175	93.0693	91.8699	90	99.1304	93.0435	88.6364	94.0476	92.4528	89.3805	93.75	0.00431218	Intron	CpGshore	0.537656	0.0260158		ENSSSCG00000004022	RPS6KA2
1	2459001	2460000	85.0427	87.5776	96.2687	95.6522	86.6071	94.4724	86.1345	89.4737	90.5263	90.9091	91.7051	97.4522	96.8379	86.2069	93.75	88.7324	88.6878	95.443	0.00894925	Intron	CpGIsland	0.661453	0.00383157		ENSSSCG00000004022	RPS6KA2
1	2483001	2484000	79.4118	70.1754	84.2105	83.8174	69.7297	81.0924	82.9268	43.9024	82.8947	86.7314	56.25	84.7458	78.6517	73.3533	76.9231	78.4585	40.7975	85.8156	0.00197202	Intron	CpGIsland	0.284059	0.26918	T8P4P	ENSSSCG00000004022	RPS6KA2
1	2485001	2486000	63.8498	39.3013	92.6641	85.4785	88.7417	95.7447	89.8438	93.1034	92.8287	67.6647	33.0189	93.1624	79.3774	87.156	92.7461	92.6357	91.1111	98.3193	0.000162754	Intron	CpGshore	0.114732	0.661044	B21P	ENSSSCG00000004022	RPS6KA2
1	2495001	2496000	71.4286	60.8696	94.5148	88.8235	90.367	91.8033	91.0448	88.3065	89.9614	85.0806	71.73	93.0502	95.4082	88.1919	93.871	90.678	88.5593	94.7183	0.00801665	Intron	CpGshore	0.32447	0.203856	B21P	ENSSSCG00000004022	RPS6KA2
1	2497001	2498000	93.1159	82.9545	96.8421	97.0588	87.5	94.6746	92.6199	89.9225	95.9391	86.7021	80.3109	97.541	95.4545	86.7647	96.2085	94.3005	92.3469	91.9463	0.007044	Exon	CpGIsland	0.466806	0.0588863		ENSSSCG00000004022	RPS6KA2
1	2526001	2527000	77.5194	80.1762	68.3721	62.1053	86.1111	83.6364	78.6822	75.945	88.5417	73.5915	84.4765	65	56.0714	75.8772	77.8802	77.4194	73.9535	82.0069	0.00387953	TTS	CpGIsland	NA	NA	Mono,Neut	ENSSSCG00000048885
1	2534001	2535000	80.6723	68.8889	87.8505	75.3623	71.0526	81.9277	75.7576	74.1379	86.2069	90.4762	81.4286	94.1176	88.785	81.0811	94.898	88.75	78.5185	90.1786	0.00907094	Promoter	Non-CGI	NA	NA		ENSSSCG00000048885
1	2535001	2536000	94.7917	91.3669	72.4771	78.4	94.8718	91.2037	96.2025	95.8549	94.0299	88.2353	94.2308	77.8481	83.2168	88.9503	96.2617	95.7447	93.2515	96.7391	0.00629577	Promoter	Non-CGI	NA	NA		ENSSSCG00000048885
1	2549001	2550000	91.4798	94.4056	62.2222	89.4515	91.5888	98.3553	98.3333	96.2162	96.4912	97.7778	96.8	53.5714	88.3582	86.5455	97.8355	98.4663	95.5224	92.9329	0.000699257	Exon	CpGIsland	-0.321308	0.208555	Mono	ENSSSCG00000032916
1	2550001	2551000	84.8148	84.5679	64.7059	78.8889	76.2712	89.0411	90.3846	90.0943	88.6076	88.1818	88.5496	46.5278	71.0526	85.4077	90.2913	87.037	91.9492	89.8462	0.0084724	TTS	CpGIsland	-0.287016	0.264009	Mono	ENSSSCG00000032916
1	2562001	2563000	83.1776	88.5496	82.5472	93.2432	85.7798	87	82.3529	86	95.2632	86.8421	84.9057	80.7292	91.4573	87.6712	91.3194	85.4651	83.5821	93.8144	0.009146	Intergenic	Non-CGI	-0.520489	0.0321925		ENSSSCG00000004020	SFT2D1
1	2581001	2582000	71.7105	61.6352	94.152	91.5663	86.6953	90.2041	92.607	85.1351	91.342	72.4138	63.0522	84.0909	90.1575	81.8182	83.0601	88.3534	87.0968	86.5385	0.00237009	Intron	Non-CGI	-0.052768	0.840593	B21N,B21P	ENSSSCG00000004020	SFT2D1
1	2582001	2583000	66.5323	55.6522	80.4598	78.4173	88.3721	90.9091	88.8889	84.2105	86.2275	83.4101	59.0038	77.2727	82.8729	87.1287	89.726	92.8287	80.2885	93.8628	0.00771776	Intron	Non-CGI	-0.421948	0.09159	B21P	ENSSSCG00000004020	SFT2D1
1	2587001	2588000	86.5922	88.764	97.4619	93.617	94.332	95.9627	95.356	97.4576	96.7078	90.1288	86.1678	93.8776	94.1423	93.1718	97.479	94.9721	96.5278	96.7442	0.00470751	Exon	CpGIsland	-0.189052	0.467409		ENSSSCG00000004020	SFT2D1
1	2614001	2615000	78.6765	70.297	91.7526	84.6154	78.6517	88.125	88.4615	74.6988	88.5965	84.3931	68.9441	87.7419	88.3871	73.5577	86.4486	90.0474	77.7174	90.4762	0.00245844	Intergenic	CpGshore	NA	NA	B21P	ENSSSCG00000051382
1	2621001	2622000	85.3147	79.3427	95.8904	90.9091	88.2716	95.2663	93.1707	85.625	92.8	82.7381	79.3333	95.3368	92.5764	84.7368	92.4623	87.8924	89.2086	93.4783	0.00500813	Intergenic	Non-CGI	NA	NA		ENSSSCG00000049363
1	2630001	2631000	81.7647	77.4074	88.0795	86.8347	84.5411	87.8882	84.7403	82.6316	83.4507	86.5979	76.5677	88.6598	88.1057	83.7931	87.9479	88.0795	86.2348	85.9016	0.0071361	Promoter	CpGshore	NA	NA		ENSSSCG00000049363
1	2653001	2654000	74	77.3109	82.0388	76.9231	71.6216	85.4015	77.3333	70.1149	79.1667	75	77.4648	86.9565	82.9897	78.0899	84.3284	82.5581	72.1519	79.8883	0.00825545	Intergenic	Non-CGI	NA	NA	T8P4P	ENSSSCG00000050882
1	2732001	2733000	85.2273	78.022	88.7324	83.6957	82.8571	87	84.127	83.4225	85.4369	85.3933	77.9528	90.4762	81.6327	81.7143	86.7133	86.5079	78.4946	90	0.00992501	Intergenic	Non-CGI	NA	NA		ENSSSCG00000036609	TBXT
1	2766001	2767000	85.0877	85.7143	89.6739	85.625	83.1933	89.071	92.1429	84.252	91.8919	85.5491	82.2785	93.7063	89.4515	80.3371	89.3491	91.5888	83.3333	91.3265	0.00658609	Intergenic	Non-CGI	NA	NA		ENSSSCG00000036448
1	2767001	2768000	86.9369	81.5217	88.5167	88.5542	80.6667	90.3226	86.911	82.9876	90.1478	92.1348	82.1577	88.0597	91.1894	79.8742	89.1509	88.0702	85	94.7368	0.00582181	Intergenic	Non-CGI	NA	NA		ENSSSCG00000036448
1	2849001	2850000	78.9474	82.4885	80.7229	83.7398	76.6304	88.4244	84.2377	73.5023	82.4268	82.1168	78.626	82.5581	80.2395	79.9296	87.1698	82.6558	71.4815	81.8815	0.00672861	Intron	Non-CGI	NA	NA	T8P4P	ENSSSCG00000051209
1	2899001	2900000	89.372	82.0144	93.0131	88.1481	87.8205	91.3043	92.4051	76.7857	90.9091	92.8571	87.6494	95.6284	95	87.1508	91.6667	93.7238	83.2298	94.5946	0.00637041	Promoter	Non-CGI	NA	NA		ENSSSCG00000046075
1	2966001	2967000	88.4259	80.7018	90.7767	88.5057	81.6	89.375	84.0278	79.1908	92.7711	84.5304	83.3333	92.8105	88.3562	83.8926	90.6863	85.9223	83.2335	92.3977	0.00530316	Intergenic	Non-CGI	NA	NA		ENSSSCG00000051306
1	2981001	2982000	84.3373	79.4118	83.0065	80.1887	74.5098	80.4688	79.0323	76.7442	79.661	84.1463	81.5603	82.0755	80.315	74.1935	85	80.1418	78.1818	77.5	0.00739972	Intron	Non-CGI	NA	NA	NK	NA	NA
1	2982001	2983000	85.2217	76.9737	90.0524	87.218	74.0741	88.6364	78.3505	75.5682	90.7285	87.9032	74.8503	88.4817	86.8932	71.3376	89.604	87.0968	73.7143	90.5138	0.00267793	Promoter	Non-CGI	NA	NA	NK,T8P4P	ENSSSCG00000048262
1	2996001	2997000	84.3478	NA	83.9506	80	78	84.918	82.8571	84.3511	84.9765	84.6626	82.4242	85.209	79.1045	80.6122	87.2832	85.5072	84.058	84.7222	0.00960085	TTS	Non-CGI	NA	NA		ENSSSCG00000051202
1	3024001	3025000	79.4702	66.6667	89.1026	89.1566	86.2069	89.0909	84.8214	85.7143	86.5497	83.7696	67.8322	90.2597	86.1111	82.7225	88.1517	90.099	80.4196	85.8974	0.00277891	Intergenic	Non-CGI	NA	NA	B21P	ENSSSCG00000044293
1	3067001	3068000	93.0612	93.0876	95.4861	92.1296	91.3043	91.7355	96.5909	92	95.8763	91.7874	89.2116	93.5829	90.6077	85.8369	89.1429	92.7757	88.1517	94.9153	0.00928578	Promoter	CpGshore	NA	NA		ENSSSCG00000019654	U6
1	3069001	3070000	92.517	91.3793	89.8058	90.1709	86.5613	92.0792	91.2568	89.8618	95.0413	92.0833	91.601	88.7255	91.3738	88.2759	93.9815	93.311	87.8151	93.9759	0.00737339	Intergenic	CpGshore	NA	NA		ENSSSCG00000019654	U6
1	3070001	3071000	91.9799	88.4058	92.3628	93.6508	87.1122	93.4383	87.7133	84.375	93.6909	95.9502	90.9408	93.2886	93.4146	88.5986	91.0615	86.4	86.3481	91.369	0.00896133	Intergenic	CpGshore	NA	NA		ENSSSCG00000019654	U6
1	3079001	3080000	87.0813	83.0688	88.0342	89.8876	79.6954	91.3043	84.556	84.1837	91.4474	86.7841	87.6289	93.3333	91.4815	83.0275	93.7759	88.5057	83.0846	91.0156	0.00777481	Intergenic	Non-CGI	NA	NA		ENSSSCG00000019654	U6
1	3118001	3119000	4.22535	17.5732	4.21053	9.67742	6.34146	7.66871	8.28877	10.9929	6.25	8.81057	20.0418	6.92124	5.41516	6.22951	7.1618	10.4651	10.7843	7.83582	0.00838211	Promoter	CpGIsland	NA	NA		ENSSSCG00000004027	PDE10A
1	3126001	3127000	89.7959	83.9286	93.4426	NA	83.1461	NA	93.0233	81.25	90.7216	87	81.8966	NA	86.5385	81.4433	90.6977	92.638	84.0909	91.2621	0.0072019	Intron	Non-CGI	NA	NA		NA	NA
1	3148001	3149000	91.5842	84.0164	91.9414	90.3553	80.5714	91.0112	86.722	81.383	93.3036	92.1348	87.9195	92.2374	88.5609	82.3529	89.7059	89.5062	87.0293	93.3921	0.00783738	Intron	Non-CGI	NA	NA		ENSSSCG00000004027	PDE10A
1	3161001	3162000	91.2181	89.3617	93.8776	92.7273	89.6739	92.4757	90.8377	91.1647	95.9786	91.3793	89.6277	92.9752	91.195	90.681	92.9104	91.5344	89.4531	94.9198	0.00392602	Intron	CpGshore	NA	NA		ENSSSCG00000004027	PDE10A
1	3197001	3198000	86.3636	87.7193	93.8356	85.7143	82.4675	86.4662	86.7188	81.8182	93.0233	86.6667	88.3721	93.5484	85.9903	77.907	89.3617	90.625	78.9062	90.9091	0.00442755	Intron	Non-CGI	NA	NA		ENSSSCG00000004027	PDE10A
1	3206001	3207000	87.2659	79.0323	87.7966	86.7925	73.3696	87.1186	80.1394	79.3522	90.146	85.6481	78.5366	87.7551	87.5598	71.5415	83.0097	85.2518	76.0638	84.8101	0.00628896	Intron	Non-CGI	NA	NA	NK	ENSSSCG00000004027	PDE10A
1	3211001	3212000	75.5952	83.1967	88.9785	83.3333	70.1754	81.6901	81.1321	73.8854	79.8283	80.5556	82.7309	85.1064	84	73.3624	85.5769	85.8779	79.2079	81.1111	0.00960666	Intron	Non-CGI	NA	NA	NK	ENSSSCG00000004027	PDE10A
1	3270001	3271000	91.5423	92.4658	94.1909	94.6108	85.6164	95.3191	89.4737	88.2353	95.1965	90.7104	95	93.7759	89.8477	85.2679	92.8251	87.5	86	93.4272	0.00700826	Intron	Non-CGI	NA	NA		ENSSSCG00000004027	PDE10A
1	3324001	3325000	87.3134	82.7273	93.1507	80.5085	NA	93.8776	90.6977	80.7407	84.4037	89.7196	83.3333	92.126	79.4118	83.5616	90.678	87.7907	77.8626	88.6525	0.00482774	Exon	Non-CGI	NA	NA		ENSSSCG00000004027	PDE10A
1	3332001	3333000	68.1564	56.0976	77.0732	72	64.6018	76.5101	76.129	61.9469	73.617	65.8228	59.276	75.3555	73.5294	64	76.2115	73.43	61.6667	79.8077	0.00111663	Intron	Non-CGI	NA	NA	B21P,T8P4P	ENSSSCG00000004027	PDE10A
1	3338001	3339000	91.9003	87.4525	91.8699	80.6452	89.2473	90.7463	89.7059	85.0649	93.0556	92.9167	88.0531	92.1429	84.556	87.5949	91.1765	87.9265	84.5794	90.1478	0.0043334	Intron	Non-CGI	NA	NA		ENSSSCG00000004027	PDE10A
1	3348001	3349000	43.0464	14.2857	58.2524	55.1724	52.795	65.4639	66.5272	60.5634	65.5172	61.3953	14.2857	65.4255	66.5254	61.1111	61.7347	61.9318	57.8512	72.0183	0.00360683	Intron	Non-CGI	NA	NA	B21P	ENSSSCG00000004027	PDE10A
1	3355001	3356000	84.9099	72.7273	92.069	89.916	86.8726	97.1014	91.9881	91.0853	91.8367	90.4918	79.2763	91.5942	86.217	85.3147	92.7203	90.2857	92.3333	94.4904	0.00769481	Exon	CpGIsland	NA	NA		ENSSSCG00000004027	PDE10A
1	3368001	3369000	52.819	25	88.5475	79.562	77.9026	91.1538	84.2105	83.2353	87.6033	70.2128	17.3594	82.9861	82.1958	73.0769	83.2558	89.4382	83.2787	85.5828	0.000845643	Exon	Non-CGI	NA	NA	B21P	ENSSSCG00000004027	PDE10A
1	3379001	3380000	73.9464	48.4277	95.1351	89.3333	89.6226	92.6966	82.9268	79.0123	93.956	81.3953	42.562	89	88.7324	84.6975	93.6709	90	87.6777	93.617	0.00101572	Intron	Non-CGI	NA	NA	B21P	ENSSSCG00000004027	PDE10A
1	3382001	3383000	69.4301	58.5185	87.5	77.5701	84.9057	82.8877	84.2105	82.6667	90.9836	78.2609	65.1408	85.9375	83.6066	80.7087	87.5706	83	87.6923	84.3066	0.00994232	Intron	CpGshore	NA	NA	B21P	ENSSSCG00000004027	PDE10A
1	3383001	3384000	72.1053	38.4615	73.4513	81.1224	73.1481	77.8761	81.5884	77.5641	81.2	76.7241	56.9024	85.5556	83.5655	72.3127	83.8298	83.6601	80.8874	84.0678	0.00513938	Exon	CpGshore	NA	NA	B21P	ENSSSCG00000004027	PDE10A
1	3431001	3432000	93.0108	89.1429	91.0256	86.0577	80	95.288	91.6107	89.9696	92.0354	90.8367	92.4171	94.9821	88.3162	84.4291	94.5148	92.7419	91.0035	96.1538	0.00696988	Intergenic	CpGIsland	NA	NA		ENSSSCG00000044274
1	3500001	3501000	82.1429	87.5	88.0531	88.8889	79.1667	80.5085	84.5238	75.2874	84.7953	81.7073	79.4286	87.1658	86.5591	80.2469	79.7101	79.5181	69.2308	82.4242	0.00919335	Intergenic	Non-CGI	NA	NA	T8P4P	ENSSSCG00000044274
1	3506001	3507000	85.3175	74.6212	84.1772	78.8301	70.9251	83.7629	75.2266	73.8162	82.3333	82.1782	74.3017	88.2353	80.4281	74.2268	82.2157	80.2817	65.7895	85.274	0.00927807	Intergenic	Non-CGI	NA	NA	NK,T8P4P	ENSSSCG00000044274
1	3513001	3514000	77.9874	65	85.034	84.1121	69.7917	81.0219	84.0708	80	84.0764	86.8217	71.5385	89.3443	81.295	77.9221	84.0708	86.6071	82.8125	85.6115	0.00718846	Intergenic	Non-CGI	NA	NA	B21P,NK	ENSSSCG00000044274
1	3562001	3563000	84.9246	75.6098	84.7352	85.5469	80.303	87.9167	85.0394	74.6377	85.3333	89.8496	78.2407	82.9493	85.9155	72.1698	88.0769	85.2665	76.4045	89.313	0.00987021	Intergenic	Non-CGI	NA	NA		ENSSSCG00000044274
1	3601001	3602000	82.2581	71.4286	86.25	79.3548	75.8389	83.75	82.659	67.6471	87.9032	84.6667	77.2532	83.0303	80.3922	75.4098	82.6316	84.0376	75	87.7907	0.0076877	Intergenic	Non-CGI	NA	NA	B21P,T8P4P	ENSSSCG00000044274
1	3626001	3627000	88.4211	84.7222	84.5588	86.8132	77.4194	NA	88.2353	83.3333	80.5825	91.8033	83.6538	84.7059	87.069	78.6408	85.1064	86.7133	78.5714	79.1209	0.00674711	Intron	Non-CGI	NA	NA		NA	NA
1	3730001	3731000	78.8618	75.1773	85.2459	82.3129	81.0127	90	75.2747	72.9508	89.0411	84.4156	77.7027	84.4262	79.8507	81.4815	91.8367	81.6754	73.3871	86.3905	0.00661182	Intergenic	Non-CGI	NA	NA	T8P4P	ENSSSCG00000049643
1	3757001	3758000	70.5036	70.5882	78.3439	67.3333	57.2816	75	69.5364	63.4146	78.1955	72.7891	71.028	79.3651	75.7396	59.589	72	73.7805	55.7971	76.2963	0.00652955	Promoter	Non-CGI	NA	NA	NK,T8P4P	ENSSSCG00000049643
1	3857001	3858000	72.549	68.9076	81.5287	75	59.7403	74.5455	69.5652	64.375	73.2877	75	64.8148	80.2817	73.3333	63.9706	81.1475	69.5876	65.0407	76.2376	0.00477296	Intergenic	Non-CGI	NA	NA	NK,T8P4P	ENSSSCG00000049643
1	3900001	3901000	85.9649	82.5758	88.5827	91.1765	77.6224	90.5063	86.2275	86.9388	90	86.6667	78.2609	88.535	87.9245	80	88.7324	83.7104	83.4437	87.3737	0.00598912	Intergenic	Non-CGI	NA	NA		ENSSSCG00000049643
1	3998001	3999000	70.6897	60.5634	68.9266	NA	55.5556	60	67.4757	58.8235	68.4848	75.8242	58.8652	75.641	70.8791	52.6316	66.0714	66.1836	60.9272	69.0789	0.00879397	Intergenic	Non-CGI	NA	NA	NK	ENSSSCG00000049643
1	4047001	4048000	87.3239	74.359	89.6296	77.2152	75.9494	86.4078	79.646	72.1805	90.991	NA	77.5194	87.1795	78.8136	71.875	82.6772	83.7037	75	85.1562	0.00823845	Intergenic	Non-CGI	NA	NA	NK,T8P4P	ENSSSCG00000050396
1	4127001	4128000	70.4	66.9903	76.2332	80	57.8431	86.2595	72.5926	62.0155	79.7297	71.3115	60.119	83.1776	77.4194	64.8148	80	75.8621	60.5839	78.7356	0.00443195	Intergenic	Non-CGI	NA	NA	B21P,NK,T8P4P	ENSSSCG00000050396
1	4145001	4146000	87.5	89.4737	85.2018	88.0682	83.2061	90.393	86.3158	75.2427	86.3905	87.1429	88.5496	84.1026	85.2041	83.9286	89.6552	84.507	79.7753	88.3117	0.00462447	Intergenic	Non-CGI	NA	NA		ENSSSCG00000050396
1	4192001	4193000	88.1944	80	87.6923	80.8219	76.1468	87.013	84.7826	80.3681	86.4253	88.3117	85.1852	90.5	85.8896	79.3939	92.5287	93.913	85.2941	90.6475	0.00645513	Intergenic	Non-CGI	NA	NA		ENSSSCG00000050396
1	4355001	4356000	84.0426	NA	92.9412	84	NA	87.6923	87.5	79.7619	92.6829	NA	87.6712	98.7342	89.3805	80	89.1304	90.0901	84.8837	96.1905	0.00570178	Intergenic	Non-CGI	NA	NA		ENSSSCG00000042992
1	4611001	4612000	76.6355	49.4382	69.3694	72.1739	68.5393	83.7037	67.2414	62.3188	79.7386	70.5128	51.4019	73.4043	74.8387	71.1111	80.4688	77.095	65.7143	79.6178	0.00387622	Intergenic	Non-CGI	NA	NA	B21P	ENSSSCG00000042992
1	4626001	4627000	82.8402	86.087	86.6029	82.716	75.5245	83.7838	85.7868	79.5455	86.7925	82.4818	83.3977	86.1789	84.7328	78.0612	84.4828	83.1081	78.9474	83.7349	0.00725949	Intergenic	Non-CGI	NA	NA		ENSSSCG00000042992
1	4705001	4706000	88.7324	86.8421	93.7107	85.9259	68.8889	91.1765	86.755	89.0411	87.2483	87.8788	86.1386	89.6296	84.9624	76.25	89.1304	86.9347	83.0645	92.437	0.00990376	Intergenic	Non-CGI	0.235516	0.36283	NK	ENSSSCG00000004029	QKI
1	4902001	4903000	85.0829	81.1111	93.3824	90.2655	85.2941	90.0763	81.0976	78.9474	90.0524	82.6087	81.6514	92.8571	88.3598	83.4395	88.4146	87.7778	81.3333	86.6995	0.00946881	TTS	Non-CGI	NA	NA		ENSSSCG00000050646
1	4922001	4923000	84.5304	83.6364	93.5252	84.9673	85.7143	93.7107	91.5033	89.3023	90.9091	87.5817	82.6923	92.4051	86.2559	83.9416	93.0348	91.8182	82.7586	91.4634	0.00788916	Intron	Non-CGI	NA	NA		ENSSSCG00000050646
1	4931001	4932000	92.0973	93.3673	72.8223	89.8876	82.8125	90.9091	92.8105	91.9231	93.5622	91.498	94.1176	79.8995	92.0949	87.8505	91.1111	93.0314	90.0943	93.5115	0.00452848	Promoter	Non-CGI	NA	NA		ENSSSCG00000050646
1	4932001	4933000	74	66.0194	37.234	74.4	55.1282	84	79.5276	77.4566	71.9298	75.7353	65.7303	21.4286	76.8116	55.8824	78.2178	82.7957	77.3148	81.8627	0.00131194	Intergenic	Non-CGI	NA	NA	Mono	ENSSSCG00000050646
1	4963001	4964000	80.1932	72.3684	81.7308	78.1955	69.6774	79.1667	80.4651	71.6129	79.8165	77.7778	73.0088	79.8942	79.5238	72.2772	80.1205	80	73.0159	78.4615	0.00151761	Intergenic	Non-CGI	NA	NA	B21P,NK,T8P4P	ENSSSCG00000048046
1	5009001	5010000	90.4412	85.2113	90.4762	84.8485	76.1905	85.2113	78.8079	73.9837	91.0448	85.8491	80.2326	89	88.6667	80.9524	85.8156	83.3333	72.0238	87.9781	0.00758295	Intron	Non-CGI	NA	NA	T8P4P	ENSSSCG00000038153	PACRG
1	5085001	5086000	83.3333	72.028	85.5721	78.6982	76.4151	86.1111	74.1935	74.5902	83.4532	81.8713	76.6355	83.9286	85.1562	78.3217	88.1119	74.0566	72.327	84.1808	0.0062373	Intron	Non-CGI	NA	NA	B21P,T8P4N,T8P4P	ENSSSCG00000038153	PACRG
1	5144001	5145000	87.1345	79.2	89.5028	82.8571	75	82.1656	88.1988	75.8242	85.1064	90.411	81.1429	92.1687	87.037	81.1688	86.631	84.2365	77.5956	90.2222	0.00739408	Exon	Non-CGI	NA	NA		ENSSSCG00000038153	PACRG
1	5331001	5332000	76.4706	66.6667	87.9032	87.037	81.4815	83.7037	84.9462	77.7778	81.25	86.9565	70.7143	91.3978	90.5109	80.1242	88.4956	92.0863	84.8739	92.5926	0.00717249	Intron	Non-CGI	NA	NA	B21P	ENSSSCG00000038153	PACRG
1	5342001	5343000	92.5532	81.25	92.8082	91.1392	85.5556	92.6941	88.4462	83.0357	91.5493	93.617	85.3741	96.3636	87.7551	83.7004	88.0851	89.6825	84.141	91.0035	0.00865895	Intron	Non-CGI	NA	NA		ENSSSCG00000038153	PACRG
1	5347001	5348000	42.7419	24.2424	65	NA	52.7473	53.7879	60.1942	48.0916	56.4706	51.6854	36.4407	64.4737	62.1053	44	59.4828	58.7719	44.8718	57.8431	0.00906838	Promoter	Non-CGI	NA	NA	B21P	ENSSSCG00000047165
1	5400001	5401000	88.1081	79.6992	89.6552	85.7143	76.1538	85.3261	81.8182	75.5981	90.1408	97.191	84.4311	91.6084	89.1892	78.2123	89.0411	87.5	82.7068	87.8378	0.00858419	Intron	Non-CGI	NA	NA		ENSSSCG00000038153	PACRG
1	5405001	5406000	76.3636	76.2963	85.8209	77.9817	NA	73.0061	75	50.8621	77.2727	NA	76.3158	81.7391	70.3125	57.5472	77.7778	83.3333	57.4713	77.8571	0.00951497	Intron	Non-CGI	NA	NA	T8P4P	NA	NA
1	5476001	5477000	92	93.3333	97	92.1053	83.9286	95.5752	91.1111	89.1892	93.4783	96.0526	94.5455	96.9388	94.2446	81.25	95.122	95.7576	85.1852	97.1631	0.00773722	Intron	Non-CGI	NA	NA		NA	NA
1	5562001	5563000	88.0795	85.6061	85.4651	91.3462	80.5085	85.4545	83.5714	69.7368	90.0709	88.4298	83.2215	88.2353	85.0649	79.7101	84.8101	84.507	73.9437	90.2597	0.0032998	Intron	Non-CGI	NA	NA	T8P4P	NA	NA
1	5656001	5657000	90.9836	82.1782	86.7647	85.0746	84.7619	86.1111	80.6061	63.2	89.1304	82.6772	88.189	83.5714	84.058	86.7769	88.6957	89.2857	61.6162	91.7293	0.00553335	Intron	Non-CGI	NA	NA	T8P4P	ENSSSCG00000004032	PRKN
1	5690001	5691000	91.791	82.5503	92.5926	89.375	NA	85.3659	85.3846	72.2222	94.2857	87.7358	82.2917	90.1961	86.4286	82.8947	86.7647	88.2759	74.7748	91.4894	0.00302565	Intron	Non-CGI	NA	NA	T8P4P	NA	NA
1	5715001	5716000	81.5126	78.3333	86.1925	89.5833	75	90.1639	83.5443	75.4237	83.3333	80.4688	83.6842	82.7869	86.1635	74.1935	85.4305	84.6939	75.1553	87.7005	0.00834415	Intron	Non-CGI	NA	NA	NK	ENSSSCG00000004032	PRKN
1	5723001	5724000	90.535	83.2653	88.3895	81	81.25	81.8713	86.8852	79.7571	88.2353	87.0968	83.3333	86.1111	84.7222	78.4753	83.9662	86.6667	79.8206	89.0909	0.00667819	Intron	Non-CGI	NA	NA		ENSSSCG00000004032	PRKN
1	5786001	5787000	84.7458	73.2394	83.8926	82	73.913	88.5246	82.5688	73.1092	85.7143	87.6033	76.0479	87.5	89.0323	75.1592	87.9032	84.5304	72.6667	84.5361	0.0024869	Intron	Non-CGI	NA	NA	B21P,NK,T8P4P	ENSSSCG00000004032	PRKN
1	5815001	5816000	83.5106	78.5124	90.2344	80.2721	74.0157	85.2713	78.6885	81.875	82.9412	77.9817	70.5882	80.6452	76.6055	66.8874	73.0539	74.8428	73.4463	76.9231	0.00994717	Intron	Non-CGI	NA	NA	NK	ENSSSCG00000004032	PRKN
1	5820001	5821000	87.9121	86.5385	92.0398	91.3978	85.8065	88.7574	87.3171	80.6584	88.1517	88.4058	89.4231	93.1937	91.1647	86.2903	87.234	89.3617	83.1461	91.7073	0.00485505	Intron	Non-CGI	NA	NA		ENSSSCG00000004032	PRKN
1	5860001	5861000	72.1088	63.5135	82.5	70.7965	71.1538	72.1739	78.2178	62.8931	76.4286	63.9175	61.6667	76.9231	64.1975	57.2917	71.6418	68	52.1739	68.8525	0.00892222	Intron	CpGshore	NA	NA	T8P4P	ENSSSCG00000004032	PRKN
1	5880001	5881000	87.5648	83.4483	89.3004	90.9091	80	90.9091	92.3469	81.6239	86.6242	88.8112	84.7716	91.716	85.3774	82.5581	91.9149	93.633	75	88.5106	0.00863498	Intron	Non-CGI	NA	NA		ENSSSCG00000004032	PRKN
1	5885001	5886000	90.1961	81.3559	88.5542	81.6514	80.8219	84.6154	81.6	76.5217	85.4305	88.8889	80.916	90.6667	84.3137	80	90.5263	87.2852	75.8621	88.3212	0.00773466	Intron	Non-CGI	NA	NA		ENSSSCG00000004032	PRKN
1	5900001	5901000	86.8217	88.2812	94.9275	83.9286	82.0225	79.2683	79.0476	70.1923	88.1818	82.7273	87.1429	92.5234	82.9268	82.9268	86.3636	79.4326	78.1818	90.0621	0.00980104	Intron	Non-CGI	NA	NA	T8P4P	ENSSSCG00000004032	PRKN
1	5913001	5914000	81.3793	73.8095	84.6535	78.8462	74.359	80.6283	77.451	72.1154	78.8462	75.3968	64.0845	81.0651	73.4177	68.3168	77.1144	72.9358	65.4255	76.1905	0.00279269	Intron	Non-CGI	NA	NA	B21P,T8P4P	ENSSSCG00000004032	PRKN
1	5925001	5926000	77.7108	75.2294	79.4737	83.4646	69.6	79.5455	73.6527	68.0952	75.817	75.4839	72.8155	82.0144	80.4054	71.4286	76.8116	76.1194	68.4932	77.2512	0.00321187	Intron	Non-CGI	NA	NA	NK,T8P4P	ENSSSCG00000004032	PRKN
1	5931001	5932000	73.2984	70.7483	82.1782	68.3544	66.0377	77.8261	71.9512	64.8485	77.193	73.0994	72.9412	83.6066	75.2941	72.1393	81.8182	77.7293	72.3757	80.7087	0.00501012	Intron	Non-CGI	NA	NA	NK,T8P4P	ENSSSCG00000004032	PRKN
1	5978001	5979000	79.3388	84.7826	82.5503	NA	72.1311	78.2258	84.8739	51.9231	75.8621	NA	78.8136	88.2353	85.5932	67.5439	78.022	77.707	54.717	79.646	0.00548601	Intron	Non-CGI	NA	NA	T8P4P	ENSSSCG00000004032	PRKN
1	5980001	5981000	91.5493	93.7908	96.3211	95.1128	87.037	93.4783	91.6667	90.2128	94.5122	87.218	89.8089	94.7137	89.3258	83.2685	92.8571	90.2439	84.5614	88.4615	0.00969637	Intron	Non-CGI	NA	NA		ENSSSCG00000004032	PRKN
1	5981001	5982000	73.6	69.1176	94	78.626	66.4634	82.1429	69.6517	67.9654	81.7708	77.2727	57.4324	90.7104	76.2332	66.1692	73.5849	76.6949	68.6747	80.3109	0.00760887	Intron	Non-CGI	NA	NA	B21P	ENSSSCG00000004032	PRKN
1	6016001	6017000	89.7959	83.3333	93.6842	88.6598	78.4314	82.4742	79.0123	73.4694	86.5248	77.3585	73.8739	83.4951	73.0769	63.6364	76.8421	73.9496	61	78.0347	0.0063877	Intron	Non-CGI	NA	NA	NK,T8P4P	ENSSSCG00000004032	PRKN
1	6042001	6043000	77.6	73.7589	93.1937	80.9783	74.0741	78.1065	71.4286	68.3453	87.7358	78.169	77.6471	88.4058	86.3636	69.8718	86.6142	77.7778	61.7647	84.8684	0.00818965	Intron	Non-CGI	NA	NA	T8P4P	ENSSSCG00000004032	PRKN
1	6047001	6048000	82.3529	74.026	84.2857	79.021	70.6522	78.8018	80.3419	70.8696	78.0488	77.7778	73.6842	82.1782	79.1667	72.3849	74.7748	78.8235	70.1149	81.6547	0.00734078	Promoter	Non-CGI	NA	NA	NK,T8P4P	ENSSSCG00000004032	PRKN
1	6049001	6050000	80.3922	74.5283	89.9083	82.3529	73.1183	70.4225	73.5294	67.7852	84.4595	76.9231	76.2238	88.4211	79.5276	71.3376	77.1186	82.0225	68.6275	83.3333	0.00707393	Promoter	Non-CGI	NA	NA	T8P4P	ENSSSCG00000004032	PRKN
1	6076001	6077000	80.3419	82.1596	69.0722	79.1045	72.1239	75.1825	76.7717	80.2548	73.4545	80.9302	80.6548	69.1099	79.4326	71.1538	80.5195	75.4777	76.5957	74.4755	0.0043444	Intron	Non-CGI	NA	NA	Mono,NK	ENSSSCG00000004032	PRKN
1	6095001	6096000	92.3358	93.9394	94.4186	89.7959	86.2944	93.9759	92.4107	84.5614	90.4255	91.7012	93.0693	92.1397	89.9628	85.641	91.791	92.8328	87.5	92.4686	0.00447066	Intron	Non-CGI	NA	NA		ENSSSCG00000004032	PRKN
1	6097001	6098000	76.4706	78.2609	88.9952	84.3972	74.8252	86.6667	84.5745	74.5856	80	87.395	83.9024	92.9487	87.3563	78.866	91.9118	87.013	79.7386	82.5397	0.00471244	Intron	Non-CGI	NA	NA		ENSSSCG00000004032	PRKN
1	6139001	6140000	90.2439	80	95.2941	93.3333	81.9048	91.4894	NA	75.2066	88.4211	89.1892	82.9545	90.4762	88.9908	81.7308	95.098	91.6279	80.6723	89.5161	0.00805285	Intron	Non-CGI	NA	NA		NA	NA
1	6152001	6153000	91.3043	80.102	96.4912	95	86.7647	86.7347	90.4564	90.4762	87.218	94.4134	83.5017	95.8333	91.6667	89.2857	90.393	90.3727	90.8213	89.6667	0.00644291	Intron	Non-CGI	NA	NA		ENSSSCG00000004032	PRKN
1	6159001	6160000	86.014	83.3333	75	71.9101	69.6429	82.4561	78.8732	74.7126	87.5862	91.2621	84.252	78.1513	77.6119	72.5664	79.2308	79.4521	69.281	85.124	0.00580968	Intron	Non-CGI	NA	NA	NK,T8P4P	ENSSSCG00000004032	PRKN
1	6181001	6182000	86.9969	78.5455	93.1472	88.2911	82.1739	89.7436	88.8112	86.0399	90.4762	82.3755	69.1304	88.2911	82.9971	73.0612	85	76.6537	76.2887	84.6154	0.00499252	Intron	Non-CGI	NA	NA	B21P	ENSSSCG00000004032	PRKN
1	6204001	6205000	84.8921	81.4433	89.9522	85.5932	77.1186	84.127	80.0971	75.419	90.3553	85.7143	87.6623	89.7321	82.8571	69.6629	86.4078	79.3478	76.0563	85.7143	0.00926037	Intron	Non-CGI	NA	NA	NK	ENSSSCG00000004032	PRKN
1	6249001	6250000	63.5417	45.7364	64.2857	52.5862	47.2527	49.3671	58.9595	44.3925	54.4402	57.6923	43.5028	59.6591	55.7292	52.2293	44.5887	53.0686	43.5345	53.2407	0.00709743	Intron	Non-CGI	NA	NA	B21P,T8P4P	ENSSSCG00000004032	PRKN
1	6289001	6290000	89.6373	83.4437	94.0367	87.6344	87.2449	83.4123	86.5724	79.3939	89.3162	78.9216	77.0642	89	78.1991	80.6061	73.7374	73.6434	71.5736	82.2878	0.00505646	Intron	Non-CGI	NA	NA		ENSSSCG00000004032	PRKN
1	6327001	6328000	86.7647	87.8788	94.2675	94.8718	84.6847	91.3462	89.6552	90.2174	95.2381	89.916	89.8305	97.4359	94.8052	83.9506	96.4706	92.8	92.6606	92.8571	0.00863649	Intron	Non-CGI	NA	NA		NA	NA
1	6372001	6373000	82.8025	89.1566	85.7143	83.7209	81.3725	80.3738	88.2353	78.2609	87.0968	84.3284	87.7863	89.3204	80.8333	79.6992	83.5897	86.9565	78.4483	90.3509	0.00644689	Intron	Non-CGI	NA	NA		NA	NA
1	6506001	6507000	84.7826	87.6623	92.9825	85.5556	83.1776	86.747	87.4317	80.0926	90.2098	88.806	85.3801	89.7297	87.1795	82.8947	90.2439	87.8049	81.4815	92.1569	0.00995408	Intron	Non-CGI	NA	NA		ENSSSCG00000004032	PRKN
1	6520001	6521000	78.3217	73.5632	83.9662	77.7778	68.4615	85.1852	83.2402	66.6667	82.2857	81.761	82.0513	88.4615	77.9661	72.3529	81.6667	81.0185	70.0508	85.2761	0.00747861	Intron	Non-CGI	NA	NA	NK,T8P4P	ENSSSCG00000004032	PRKN
1	6527001	6528000	71.5116	71.519	73.2558	65.9091	63.7255	73.5632	67.7083	60.1351	74.1758	71.5686	67.4641	75.625	71.1864	60.2041	75.2941	72.7723	60.3448	75.1174	0.00589278	Intron	Non-CGI	NA	NA	NK,T8P4P	ENSSSCG00000004032	PRKN
1	6539001	6540000	66.2252	66.6667	78.8235	73.3871	67.7083	78.8991	64.1026	58.9744	72.7811	65.2778	68.6695	73.6842	71.7949	67.6259	83.3333	73.2057	60.6452	76.4045	0.00905215	Intron	Non-CGI	NA	NA	T8P4P	ENSSSCG00000004032	PRKN
1	6575001	6576000	82.4324	76.699	88.5185	89.7196	77.6471	85.7143	81.6754	81.106	83.0357	85.3403	76.25	89.0547	83.5556	78.1553	88.141	82.8571	76.6871	86.2069	0.0097627	Intron	Non-CGI	NA	NA		ENSSSCG00000004032	PRKN
1	6618001	6619000	88.4259	86.2745	92.7374	94.7368	84.8	94.1176	90.4762	82.2485	95.5801	93.2773	92.1788	93.2584	92.5926	83.8926	94.4099	94.8598	75.3731	95.2381	0.00981159	Intron	Non-CGI	NA	NA		NA	NA
1	6625001	6626000	60.8696	54.0816	96.875	88.3721	86.0294	92.4051	81.457	82.8571	85.5769	69.1729	66.4975	93.4426	91.5663	85.1852	89.313	86.3354	76.9784	78.2946	0.00413047	Intron	Non-CGI	NA	NA	B21N,B21P	ENSSSCG00000004032	PRKN
1	6626001	6627000	73.3668	51.875	94.4	89.3401	90	94.0075	89.6175	84.7953	94.6721	64.3312	47.3856	90.5797	90.4215	77.2926	93.0894	93.9394	86.5672	89.4977	0.00153423	Intron	Non-CGI	NA	NA	B21P	ENSSSCG00000004032	PRKN
1	6627001	6628000	70.6767	54.3689	87.013	83.0189	78.4314	87.931	78.3951	85.9259	81.25	78.6164	62.5	95	81.3333	78.481	89.4737	85.2761	80.4688	87.5	0.00487445	Intron	Non-CGI	NA	NA	B21P	ENSSSCG00000004032	PRKN
1	6628001	6629000	86.3014	70.3297	89.5062	82.8283	82.1429	93.1624	93.2773	82.7869	93.8776	85.1852	57.037	95.1923	83.8462	82.5175	90.6977	86.9822	79.8246	91.6667	0.00643343	Intron	Non-CGI	NA	NA	B21P	ENSSSCG00000004032	PRKN
1	6640001	6641000	92.9936	81.8182	94.9721	90	84.8739	90.1408	88.5057	81.5385	90.9091	87.6923	80	93.2584	94.2623	85.567	87.1795	89.0995	83.7662	92	0.00635584	Intron	Non-CGI	NA	NA		ENSSSCG00000004032	PRKN
1	6706001	6707000	19.3642	22.4	10.0418	7.69231	21.2598	19.5312	19.0476	23.5294	21.6814	19.6653	21.1268	6.17284	5.92885	21.7899	14.0845	16.2602	22.4638	18.8498	0.00101954	Intron	CpGIsland	NA	NA	Mono,Neut	ENSSSCG00000004032	PRKN
1	6707001	6708000	16.568	28.4974	5.68182	4.7619	14.8515	9.72222	6.38298	14.8936	14.218	23.5294	25.2252	6.70732	5.40541	10.628	7.69231	13.6564	19.5455	18.5714	0.00772155	Intron	CpGshore	NA	NA	Mono,Neut	ENSSSCG00000004032	PRKN
1	6713001	6714000	78.8571	72.3214	83.8384	72.7273	78.7879	76.8707	79.3651	71.875	73.3813	85.7143	76.5823	86.0963	76.8116	77.8378	80.2326	84.7561	74.4828	77.095	0.00482483	Intron	Non-CGI	NA	NA	T8P4P	ENSSSCG00000004032	PRKN
1	6716001	6717000	62.3377	38.5965	95.098	89	78.4314	91.5385	73.1959	81.4815	90.1961	76.1364	51.6949	94.6429	88.6364	78.4722	85.2459	90.9836	84.1584	93.5484	0.00500427	Intron	Non-CGI	NA	NA	B21P	ENSSSCG00000004032	PRKN
1	6727001	6728000	26.7081	16.6667	53.1429	63.2184	70.4762	70.1031	72.6619	72.807	73.1544	55.7522	13.8889	44.4444	52.4691	59.799	65.4321	74.5455	65.1685	60.9272	0.00835696	Intron	CpGshore	NA	NA	B21P	ENSSSCG00000004032	PRKN
1	6730001	6731000	81.4159	78.2051	89.4737	89.7727	86.9565	88.9831	88.189	86.7769	90.3226	87.3786	74.6154	91.1765	89.2405	88.8	89.3805	90.4762	87.6106	94.0299	0.00644102	TTS	Non-CGI	NA	NA		ENSSSCG00000004032	PRKN
1	6749001	6750000	75.3623	73.2673	52.7473	68.1818	59.5745	73.0496	71.1111	62.987	65.5462	72	72.7273	50	67.0732	62.5954	63.0137	68.4932	62.1891	73.43	0.00856003	Intergenic	Non-CGI	NA	NA	Mono	ENSSSCG00000048582
1	6761001	6762000	78.0172	50.3226	97.6331	90.0621	90.3409	97.2067	97.0803	91.0714	97.3333	100	61.9718	95.9641	95.3757	85.2713	97.4026	95.098	94.3548	97.3214	0.00918156	Intergenic	Non-CGI	0.437333	0.079176	B21P	ENSSSCG00000004033	AGPAT4
1	6766001	6767000	45.0617	33.7349	51.1278	43.2203	60.4651	77.551	66.2577	76.3514	37.8995	43.6364	41.6268	46.9697	47.6923	58.0952	71.3178	75.2577	65.1899	41.7112	0.00194226	Intergenic	Non-CGI	-0.0818682	0.754763	B21P,TGDP	ENSSSCG00000004033	AGPAT4
1	6811001	6812000	82.3529	45.4545	71.6312	84.0909	90	93.75	95.4545	95.0617	93.5484	89.6552	45.045	80.9524	71.4286	84.507	97.1429	95.6284	92.1053	97.3684	0.00127484	Intron	Non-CGI	0.0115611	0.964874	B21P	ENSSSCG00000004033	AGPAT4
1	6819001	6820000	95	92.8994	94.7552	94.152	91.3386	98.3607	97.449	97.5904	97.1014	95.3704	91.7874	95.5975	91.25	92.6702	96.7593	97.6285	96.4467	95.6175	0.00776901	Intron	Non-CGI	0.133462	0.609591		ENSSSCG00000004033	AGPAT4
1	6830001	6831000	57.3643	40.3509	60.3896	56	67.7083	71.9626	77	83.2258	70.5357	57.2917	44.0559	66.6667	64.7887	64.1509	75.188	78.5714	84.0708	53.2895	0.00510802	Intron	Non-CGI	0.0954136	0.715658	B21P	ENSSSCG00000004033	AGPAT4
1	6856001	6857000	90.6574	88.4615	95.6897	94.5274	93.956	97.1831	95.3368	94.8864	96.1905	92.3529	92.7928	95.6938	94.8936	96.3303	97.4522	97.026	95.3333	96.9925	0.00780217	Intron	Non-CGI	0.415961	0.0967792		ENSSSCG00000004033	AGPAT4
1	6860001	6861000	87.395	87.234	88.0851	84.2975	81.7073	88.4211	87.5	87.5622	86.2069	83.8983	87.0445	86.6667	81.6794	78.2353	87.5706	85.2308	84.7518	83.871	0.00295146	Intron	Non-CGI	0.188005	0.469924		ENSSSCG00000004033	AGPAT4
1	6871001	6872000	49.1803	51.5337	97.1698	89.7436	95.3271	98.2759	97.7011	99.2958	96.1957	78.9157	43.7209	94.4134	97.2727	98.1308	96.3351	97.3822	92.3664	94.1176	0.00572794	Intron	CpGshore	0.434547	0.0813281	B21N,B21P	ENSSSCG00000004033	AGPAT4
1	6874001	6875000	86.0656	76.3636	94.0217	93.1373	93.9394	96.5035	95.935	95.4545	98.0769	87.5	68.0851	94.1176	96.0784	98.0952	96.8944	97.7778	97.6744	95.7576	0.00173181	Exon	CpGshore	0.321258	0.208629	B21P	ENSSSCG00000004033	AGPAT4
1	6877001	6878000	82.4561	62.9032	97.0149	96.4029	90.9091	98.125	89.3258	90.9091	95.082	89.1566	62.5	94.5312	96.063	89.9408	96.9697	97.4359	91.5152	98.4	0.00119079	TTS	CpGshore	0.437551	0.07901	B21P	ENSSSCG00000004033	AGPAT4
1	6883001	6884000	87.4286	79.375	98.9529	93.75	96.0265	93.2961	95.3975	97.807	96.8085	86.2385	79.3478	97.0414	93.3333	97.4843	97.8947	97.807	91.411	94.8454	0.00278483	TTS	CpGIsland	0.48932	0.046208		ENSSSCG00000004033	AGPAT4
1	6888001	6889000	49.5902	43.7086	87.8307	80.7365	71.3725	82.5806	75.0678	75.4045	87.1473	71.5447	42.3529	88.6454	82.3821	79.7872	85.0932	76.259	66.25	83.2317	0.00576975	Intergenic	CpGshore	0.642776	0.00538638	B21P	ENSSSCG00000004033	AGPAT4
1	6889001	6890000	81.0811	77.3869	86.4865	88.3041	81.5789	93.722	94.0367	89.5833	87.8924	82.4561	77.0053	89.5522	89.5238	82.3529	93.0556	84.4828	90.5109	90	0.00887775	TTS	Non-CGI	0.419214	0.0939346		ENSSSCG00000004037	MAP3K4
1	6894001	6895000	96.2069	98.2143	97.4771	94.3262	97.4684	97.4138	98.0676	96.5665	97.5806	96.063	98.3673	98.4802	93.921	96.1905	98.2394	96.978	95.7447	97.8448	0.00547836	Intron	Non-CGI	0.308475	0.228338		ENSSSCG00000004037	MAP3K4
1	6906001	6907000	88.1119	50.4202	88.9535	70.0855	92.8571	97.8873	97.561	96.4912	97.3684	94.9275	56.4014	91.3333	95.977	92.8205	98.2759	98.5866	99.2806	96.6184	0.00658598	Intron	CpGshore	0.275477	0.284535	B21P	ENSSSCG00000004037	MAP3K4
1	6915001	6916000	91.7051	70.9184	98.4252	91.2698	98.8506	98.75	98.6842	98.3607	97.5309	97.1631	82.2086	94.4785	90.6404	98.1132	98.8372	95.8763	95.2055	94.5783	0.00877398	Exon	Non-CGI	0.188259	0.469313		ENSSSCG00000004037	MAP3K4
1	6919001	6920000	71.564	53.6885	99.2958	89.404	93.0657	97.7778	97.2892	91.0072	97.2603	84.4961	53.6424	96.83	96.7557	97.7778	96.6292	96.124	94.2177	97.3881	0.00119827	Exon	Non-CGI	0.278144	0.279708	B21P	ENSSSCG00000004037	MAP3K4
1	6927001	6928000	93.2099	97.5207	77.7778	95.5882	92.7083	100	93.9024	96.9466	98.1928	98.0769	94.6429	81.5217	88.3598	94.1558	100	97.1545	96.4539	98.2143	0.00551171	Intron	Non-CGI	0.356689	0.159907		ENSSSCG00000004037	MAP3K4
1	6932001	6933000	88.3895	81.8182	97.4359	95.4802	95.8904	96.648	96.7078	98.5981	96.9388	95.4167	81.3665	98.2379	96.0976	95.6044	96.875	98.855	97.8261	96.8966	0.0030544	Exon	CpGIsland	0.224859	0.385565		ENSSSCG00000004037	MAP3K4
1	6933001	6934000	82.9932	69.8864	95.7447	94.2029	89.8396	92	97.8182	93.75	96.3899	90.708	75.6522	95.8015	96.5217	86.5306	96.0894	95.4315	97.807	97.2603	0.00327852	Intron	CpGshore	0.214673	0.408004	B21P	ENSSSCG00000004037	MAP3K4
1	6946001	6947000	85.3503	72.973	97.7099	89.2562	98.3607	77.8378	84.7826	89.3939	92.9936	84	76.8293	97.0588	89.011	88.0184	73.913	91.9414	89.6825	92.4658	0.00585003	Intron	Non-CGI	-0.00149556	0.995455	B21P	ENSSSCG00000004037	MAP3K4
1	6953001	6954000	90.9091	89.7849	41.2935	78.3333	82.3529	92.4324	90.411	94.0217	90.2985	91.9355	91.4141	52.4823	81.7568	90.7317	90.5063	89.083	93.4066	91.6031	0.000808854	Intron	Non-CGI	0.253324	0.326568	Mono	ENSSSCG00000004037	MAP3K4
1	6955001	6956000	97.4747	98.4375	97.9275	99.0566	100	97.2222	98.8636	95.1389	99.1597	95.6522	97.8378	97.3913	99.2754	98.9247	97.541	97.3958	95.7627	98.4615	0.00927491	Intron	Non-CGI	0.0606603	0.817105		ENSSSCG00000004037	MAP3K4
1	6978001	6979000	91.2037	87.6712	95.9184	77.9487	83.1276	94.1748	93.0894	93.7743	71.0638	84.9673	94.332	96.371	79.6429	88.3178	91.3876	94.5946	90.4494	75.3695	0.00409553	Intron	Non-CGI	-0.290555	0.257903	TGDP	ENSSSCG00000004037	MAP3K4
1	6994001	6995000	93.8596	91.5888	47.5862	88.8	89.6	93.7063	91.6201	86.2637	89.3333	94	94.7977	59.0909	83.3333	91.8478	92.3077	92.5234	94.6667	94.6309	0.00194226	Promoter	CpGshore	0.199538	0.442593	Mono	ENSSSCG00000004037	MAP3K4
1	7027001	7028000	82.3129	80.4511	83.9378	76.6234	82.7957	84.8921	85.8696	70.6897	85.1562	86.4407	84	85.6	82.4818	82.0225	84.0708	85.7923	70.8333	84.2424	0.00526227	Intron	Non-CGI	-0.270228	0.294183	T8P4P	ENSSSCG00000004037	MAP3K4
1	7044001	7045000	87.5	78.481	95.122	92.9825	86.5979	90.2564	NA	82.6923	90.2778	86.4078	80.6452	91.6129	93.8776	79.2308	86.6242	90.7173	79.3103	87.9699	0.00879132	Intron	Non-CGI	-0.245544	0.359328		ENSSSCG00000004037	MAP3K4
1	7056001	7057000	77.0115	78.9157	81.4815	78.5714	77.9874	80.1556	78.6561	72.5664	81.9048	80.303	76.6055	80.7971	80.9783	75	82.2368	79.1822	71.8563	83.1081	0.00825283	Intergenic	CpGshore	NA	NA	T8P4P	ENSSSCG00000004038	PLG
1	7069001	7070000	72.7273	58.1006	82.4121	82.6733	80.3797	81.1715	76.1589	67	83.2536	82.4121	55.7377	78.6164	83.3333	66.6667	87.8613	81.1518	64	82.9787	0.00986128	Intron	Non-CGI	NA	NA	B21P,T8P4P	ENSSSCG00000004038	PLG
1	7081001	7082000	85.3503	83.0882	90.8	90.411	84.6939	86.3158	91.623	81.7143	92.0792	87.6712	83.9572	89.372	92.5581	85.7143	90.5512	91.7526	80.4598	88.0503	0.00683899	Exon	Non-CGI	NA	NA		ENSSSCG00000004038	PLG
1	7124001	7125000	75.7282	72.2222	81.5385	68.2927	80.1724	80.2632	74.0741	80.3738	75	72.5806	72.6316	78.2178	67.8161	76.4706	83.1776	73.8806	80.7692	77.8626	0.00399686	Intron	Non-CGI	NA	NA	Neut	ENSSSCG00000004039	SLC22A3
1	7132001	7133000	67.4797	54	72.9167	66.055	68.595	80.5556	69.697	62.1849	80.5755	69.6203	50	75.5319	68.4685	70.3704	78.5714	79.8507	63.6364	79.7546	0.00291149	Intron	Non-CGI	NA	NA	B21P	ENSSSCG00000004039	SLC22A3
1	7142001	7143000	72.3301	57.5758	83.4783	92.1053	68.3673	85.641	81.4516	64.9746	90.3846	75.1515	69.7368	86.802	86.8571	66.9903	88.535	87.4396	69.5122	91.0314	0.00302565	Intron	Non-CGI	NA	NA	B21P,NK,T8P4P	ENSSSCG00000004039	SLC22A3
1	7147001	7148000	39.0977	29.932	66.9725	68.4932	57.037	68.5567	61.6601	52.5424	63.6691	61.5385	25.9259	69.4915	68.3544	57.4257	70.3297	61.5385	55.7692	67.0996	0.00632167	Intron	Non-CGI	NA	NA	B21P	ENSSSCG00000004039	SLC22A3
1	7183001	7184000	75.8621	58.7302	83.5052	83.3333	75.8621	81.4433	76.9231	72.6316	77.3723	79.7101	64.0777	79.4393	80.6202	77.6699	88.2979	80.625	67.6923	78.6325	0.0054043	Intron	Non-CGI	NA	NA	B21P	ENSSSCG00000004039	SLC22A3
1	7236001	7237000	92.5424	85.8268	95.1299	90.9091	91.3265	96.4392	91.4692	89.4161	95.0704	94.8454	89.2857	96.748	90.3226	87.2587	96.6543	93.1408	89.0511	94.2149	0.0079904	Intergenic	Non-CGI	NA	NA		ENSSSCG00000018769
1	7250001	7251000	89.4366	84.4828	91.2458	91.129	85.4962	94.3522	90.8297	83.1683	94.2584	91.4062	83.9286	94.2122	87.0504	82.5397	92.2705	91.4729	82.2511	94.0909	0.00312912	Intergenic	Non-CGI	NA	NA		ENSSSCG00000018769
1	7260001	7261000	92.8571	81.9549	93.7173	97.2727	90.8333	96.6887	92	85.9155	98.2143	94.5946	86.0759	94.5946	91.2088	88.4615	95.302	94.4828	83.6957	94.0828	0.0097683	Intergenic	Non-CGI	NA	NA		ENSSSCG00000004040	SLC22A2
1	7275001	7276000	88.1119	81.8182	97.7528	92.2078	88.0282	90	90.1316	81.0526	92.7711	89.8438	80.7407	97.4576	93.7143	85.7988	89.375	88.3212	82.5175	92.1429	0.000323945	Intergenic	Non-CGI	NA	NA		ENSSSCG00000004040	SLC22A2
1	7299001	7300000	86.8778	87.6404	80.6763	92.6136	86.7133	94.1634	94.1176	88.8372	92.6471	88.764	91.0448	82.2581	91.2037	88.9655	95.7447	94.0594	82.8767	91.2664	0.00670415	Intron	Non-CGI	NA	NA		ENSSSCG00000004040	SLC22A2
1	7327001	7328000	75.2688	69.8925	81.9549	83.2	77.1429	78.9474	75.9259	66.4234	82.3204	65.7718	66.6667	76.5957	75.9804	72.8814	77.3109	77.0588	62.8571	82.7411	0.00655253	Intergenic	Non-CGI	NA	NA	B21P,T8P4P	ENSSSCG00000004040	SLC22A2
1	7345001	7346000	95.8042	90.625	94.9275	91.9255	88.2353	93.6	88.7701	87.5	89.4009	95.5752	91.8182	94.2029	94.2308	86.5031	96.2121	90.5109	83.2	92.8	0.00834651	Intron	Non-CGI	NA	NA		ENSSSCG00000004041	SLC22A1
1	7361001	7362000	78.8462	59.7222	94.5205	89.2523	92.3077	93.617	94	88.5714	92.7374	81.8182	70.3125	91.3534	90.4943	90.3766	91.3706	90.3727	81.0056	90.411	0.00386179	Intron	Non-CGI	NA	NA	B21P	ENSSSCG00000004041	SLC22A1
1	7364001	7365000	60.6452	33.3333	88.3212	67.6471	91.5966	87.6623	84.4961	86.9281	84.7458	68.2759	27.8146	81.9549	88.3333	84.1346	89.0173	79.1444	85.6061	91.3043	0.00228303	Promoter	CpGshore	NA	NA	B21P	ENSSSCG00000004041	SLC22A1
1	7367001	7368000	93.8931	93.9394	95.6098	85.2713	88.7967	94.5455	81.3187	83.75	73.5751	89.4118	92.973	94.4444	86.4407	87.234	91.0256	78.972	92.9412	74.5283	0.00432189	Promoter	CpGshore	0.319965	0.210571	TGDP	ENSSSCG00000004041	SLC22A1
1	7399001	7400000	90.2685	89.8361	74.6224	80.4124	82.6415	91.6877	84.8024	73.8095	92.8571	93.6416	93.4853	81.4286	76.2987	75.5668	92.9919	87.5576	74.8988	97.1326	0.00425265	Intron	CpGIsland	-0.58883	0.0128869	T8P4P	ENSSSCG00000004044	IGF2R
1	7406001	7407000	87.7743	90.2913	66.6667	90	87.6777	92.7778	95.2	93.7304	93.9873	90.5983	87.5912	76.3285	85.3846	95.279	92.0904	92.4855	97.4194	92.5676	0.00864195	Exon	CpGshore	-0.54304	0.0242811	Mono	ENSSSCG00000004044	IGF2R
1	7407001	7408000	91.7874	89.0476	82.5688	92.8571	95.3216	92.4242	95.6835	93.6288	90.3614	93.4211	92.8571	84.3511	92.5781	93.6102	92.9577	93.5252	90.2062	88.9231	0.00719957	Intron	CpGIsland	-0.354724	0.162387		ENSSSCG00000004044	IGF2R
1	7416001	7417000	75.0716	62.8788	95.1311	86.2348	63.6364	68.4086	58.6826	45.509	88.3803	77.7778	71.6981	95.5307	89.916	53.6667	68.6747	68.617	36.7347	85.9316	0.00117131	Intron	CpGshore	0.0840053	0.748553	T8P4P	ENSSSCG00000004044	IGF2R
1	7417001	7418000	79.845	78.4038	91.4397	88.8393	81.5287	81.0726	65.9794	60.424	91.7749	72.2772	82.439	93.609	92.8854	66.9951	76.1702	76.6129	52.4752	90.0398	0.00762427	Intron	CpGshore	0.189947	0.465263	T8P4P	ENSSSCG00000004044	IGF2R
1	7418001	7419000	60.6557	62.6437	77.0833	87.2611	61.194	50	50.2924	26.6667	88.3117	60.9756	50.5319	92.2018	91.3043	42.8571	57.197	67.9577	15.8192	88.8031	0.00371957	Intron	Non-CGI	0.10241	0.695711	T8P4P	ENSSSCG00000004044	IGF2R
1	7422001	7423000	82.1429	72.2222	88.7755	91.9786	84.2105	82.3009	96.0784	58.6592	97.2222	80.2198	67.033	79.6117	93.0131	67.1233	75.4601	95.122	63.8158	97.5248	0.00542297	Exon	CpGshore	-0.0983497	0.707265	B21P,T8P4P	ENSSSCG00000004044	IGF2R
1	7432001	7433000	90	91.2162	92.5134	94.8529	73.9437	97.0732	92.0792	95.4545	92.5532	98.2301	94.2478	94.2708	96.3211	72.5564	97.4249	95.4268	95.1111	95.858	0.00181438	Intron	CpGIsland	-0.659661	0.00396277	NK	ENSSSCG00000004044	IGF2R
1	7433001	7434000	84.739	55.336	69.5652	79.6178	64.9289	88.2736	77.9592	88.0658	85.7143	81.9588	49.0775	73.2852	91.6667	74.4292	87.5	81.733	84.5794	85.2804	0.0033036	Exon	CpGIsland	-0.24125	0.350915	B21P	ENSSSCG00000004044	IGF2R
1	7436001	7437000	95.0704	94.6341	97.8571	94.8276	95.3488	98.6207	94.6429	95.8084	98.7421	95.8678	95.7143	97.2222	96.5686	94.5355	98.0676	95.3488	96.875	98.6175	0.00823739	Intron	CpGshore	0.00720178	0.978115		ENSSSCG00000004044	IGF2R
1	7458001	7459000	95.2077	93.7294	83.6858	88.6486	89.8305	94.7964	93.75	90.991	96.6837	93.7908	90.4908	83.0861	81.6489	91.6667	93.8182	94.8052	92.7492	95.5357	0.00864286	Promoter	Non-CGI	-0.59493	0.0117632		ENSSSCG00000004044	IGF2R
1	7459001	7460000	82.8947	88.8889	40.6504	63.4921	77.5194	88.0435	87.3874	81	89.3443	78.3217	87.3737	31.25	41.8605	78.4314	82.8125	82.0175	78.5714	86.802	0.0014812	Promoter	Non-CGI	-0.555038	0.0207383	Mono,Neut	ENSSSCG00000004044	IGF2R
1	7460001	7461000	95.539	95.1923	64.977	85.8824	95.0495	96.4912	95.1923	94.0217	97.2973	92.0398	97.2973	66.0099	69.8347	85.3659	98.8024	94.3662	92.6471	93.75	0.00603205	Promoter	Non-CGI	-0.506339	0.0380801	Mono	ENSSSCG00000004044	IGF2R
1	7468001	7469000	82.8729	90.5172	85.8333	73.7705	65.035	69.6552	69.3662	55.7522	73.8854	73.822	86.6667	91.3043	79.4286	57.265	77.305	66.3755	46.6216	67.7419	0.00437083	Intron	Non-CGI	0.0490029	0.851844	T8P4P	ENSSSCG00000004044	IGF2R
1	7474001	7475000	91.1765	89.1026	36.4198	75.4098	87.3016	90.4192	93.0041	91.7073	98.4375	96.3636	88.0952	31	42.0455	95.5307	95.5414	92.562	78.7234	94.3231	0.00724148	Promoter	CpGshore	-0.564898	0.0181402	Mono,Neut	ENSSSCG00000004044	IGF2R
1	7477001	7478000	94.7977	91.7722	97.4843	96.7391	95.9596	97.4359	95.4733	97.5694	96.789	95.4887	89.5425	95.0226	96.1207	95.2991	96.6981	95.1417	97.3333	95.6522	0.00390524	Intergenic	Non-CGI	0.25987	0.31379		ENSSSCG00000004044	IGF2R
1	7480001	7481000	76.1905	69.3122	96.8889	97.2477	90.9091	93.9698	93.0736	91.1111	93.9815	84.058	71.0145	95.2381	89.1753	91.1504	95.9302	94.7791	87.5	93.578	0.00261123	Intergenic	Non-CGI	0.265967	0.302157	B21P	ENSSSCG00000004044	IGF2R
1	7493001	7494000	90.4762	77.9661	92.1788	88.0342	89.6226	94.2623	84.4828	82.7068	90.3704	91.9118	82.199	92.5373	89.0173	85.8407	93.2203	89.5	78.3217	89.5455	0.0065864	Intergenic	Non-CGI	0.0891741	0.733595		ENSSSCG00000004044	IGF2R
1	7499001	7500000	73.2026	75.5869	40.8696	64.0138	77.2871	79.4737	85.2071	73.5484	89.3939	84.4203	74.5455	28.0822	57.4074	80.8642	88.0878	84.9398	86.3777	84.7059	0.00289038	Intergenic	Non-CGI	-0.605354	0.0100237	Mono	ENSSSCG00000004044	IGF2R
1	7512001	7513000	86.875	75.7576	87.7193	88.4892	90.4306	96.7105	91.8699	88.8889	93.5484	92.4138	77.5641	86.8966	88.4793	88.764	93.9227	94.4954	92.517	92.8177	0.00303965	Intergenic	Non-CGI	NA	NA		ENSSSCG00000004045	MAS1
1	7516001	7517000	31.6583	21.3953	23.9362	40.9091	54.5455	58.8235	48.5437	48.7923	53.2819	39.1026	33.0769	24.1935	33.3333	52.6882	55.1948	50.8621	42.1384	51.3761	0.00297858	Intergenic	Non-CGI	NA	NA	B21P,Mono	ENSSSCG00000004045	MAS1
1	7522001	7523000	85.5814	83.7398	94.4751	91.0256	91.9118	94.2529	91.25	83.3333	97.5155	91.1111	85.7895	95.2756	92.9825	92.4242	98.0645	95.6757	89.0173	95.8042	0.00662336	Intergenic	Non-CGI	NA	NA		ENSSSCG00000004045	MAS1
1	7525001	7526000	91.0995	79.8387	93.956	81.9095	89.1892	65.625	80	62.8205	76.8519	78.3784	89.7872	96.0396	82.7027	85.9649	63.3987	79.0123	59.0643	62	0.00972646	TTS	CpGshore	NA	NA	T8N4P,T8P4P	ENSSSCG00000004045	MAS1
1	7537001	7538000	91.6667	90.4762	93.0769	91.1917	86.5741	96.3211	85.3896	86.3118	98.5994	96.1686	90.3346	94.964	93.9024	84.3137	92.1409	87.7966	84.0456	95.2703	0.00835563	Intergenic	Non-CGI	NA	NA		ENSSSCG00000004045	MAS1
1	7539001	7540000	76	77.0833	87.5912	83.0508	81.7073	66.4336	62.6168	54.3478	73.0496	69.2308	90.4255	84.9206	84.3373	76.2712	60.6838	65.4206	58.0153	69.5035	0.00483053	Intergenic	CpGshore	NA	NA	T8P4P	ENSSSCG00000004045	MAS1
1	7559001	7560000	75.969	54.2169	94.8905	90.4762	91.3043	93.1507	87.3786	91.25	96.5517	91.6667	63.6364	94.5946	93.662	84.4595	92.2222	93.2203	84.2697	95.9302	0.00742109	TTS	CpGshore	NA	NA	B21P	ENSSSCG00000004046	PNLDC1
1	7594001	7595000	94.0171	88.8889	67.4603	80.3419	82.6531	94.8148	96.4539	93.5252	95.7265	94.2857	88.8889	70.2128	67.1233	89.5349	96.2264	94.6429	96.6387	91.6084	0.00387176	Promoter	Non-CGI	NA	NA	Mono,Neut	ENSSSCG00000018530
1	7600001	7601000	94.186	87.069	97.5309	94.0594	88.8889	93.9394	93.6709	93.1034	97.3684	91.8519	84.6715	98.8506	94.3182	88.8889	93.5484	96.6667	93.1624	96.1538	0.00171719	Promoter	CpGshore	-0.213885	0.409768		ENSSSCG00000018605
1	7662001	7663000	90.3704	85.8974	58.7838	83.9623	86.087	89.899	91.3907	85.4651	85.8156	93.617	89.5349	57.1429	72.8	88.3721	85.8491	89.0909	89.9371	88.4146	0.0021736	Intron	Non-CGI	-0.400521	0.111129	Mono	ENSSSCG00000040317	SOD2
1	7724001	7725000	87.7005	81.4286	93.8272	92.5466	90.2256	94.1667	86.4865	88.1773	89.5425	89.375	84.8101	95.1923	92.973	92.5234	94.6237	88.1081	86.755	95.7672	0.0057398	Intergenic	Non-CGI	0.306427	0.231602		ENSSSCG00000040317	SOD2
1	7793001	7794000	74.4318	78.0952	84.2795	77.0833	76.2295	79.2	74.4318	69.3431	82.0144	78.2609	75.5814	85.9259	80.226	78.9062	80.5195	81.1321	69.0789	86.0215	0.00645017	Intergenic	Non-CGI	NA	NA	T8P4P	ENSSSCG00000048737
1	7870001	7871000	82.4859	74.4898	86	83.125	75.3623	81.0345	85.0746	80.5556	90.0709	82.1192	74.0157	90.0524	85.7955	73.7589	87.5676	89.7297	75	89.6739	0.00695069	Intergenic	Non-CGI	NA	NA	B21P,NK	ENSSSCG00000043250
1	7876001	7877000	69.7248	77.7778	71.0983	65.6934	52.3364	55.3957	34	51.6667	50.9901	55.1724	75.5556	72.5806	62.2517	48.8506	68.4211	43.2	41.7722	51.7241	0.00798643	Intergenic	Non-CGI	NA	NA	T8P4N	ENSSSCG00000043250
1	7949001	7950000	90.566	88	96.5318	86.8132	82.716	88.7755	92	79.6296	92.1569	91.2621	86.6667	96.8085	94.2029	83.3333	92.1739	93.7063	80	94.5783	0.00357487	Intergenic	Non-CGI	NA	NA		ENSSSCG00000043250
1	8059001	8060000	64.2276	48.8636	81.1111	NA	73.4043	76.25	68.4932	60	77.5281	79.7872	47.1429	85.2273	76.6423	70.1299	82.3529	79.4521	68.8073	82.0513	0.00935619	Intron	CpGshore	NA	NA	B21P	ENSSSCG00000004052	FNDC1
1	8067001	8068000	68.2927	51.9608	81.5789	72.973	75.9124	81.3433	74.7967	69.1781	80.315	72.1649	45.283	84.1379	82.4675	77.8378	77.9528	76.6423	72.2222	76.2376	0.00235545	Intron	Non-CGI	NA	NA	B21P	ENSSSCG00000004052	FNDC1
1	8081001	8082000	84.5771	81.5287	93.2367	90.7514	79.7814	91.2791	93.9297	76.1628	89.0411	90.7407	78.7234	93.7931	89.8477	85.9813	91.791	89.9371	78.0899	89.8734	0.00556311	Promoter	Non-CGI	NA	NA		ENSSSCG00000004052	FNDC1
1	8105001	8106000	51.3308	44.5887	48.1308	37.619	30.7087	31.7536	33.0435	30.9917	43.1138	55.5556	33.6898	45.2555	37.3134	31.6239	31.7073	34.4498	31.4741	42.4354	0.00350543	Intergenic	CpGIsland	NA	NA		ENSSSCG00000004052	FNDC1
1	8118001	8119000	87.3134	76.4706	85.8268	87.3684	76.5957	83.4254	86.0759	80.9129	83.871	87.6289	77.2059	86.2069	83.9506	80.117	81.9549	84.739	80.7018	83.6257	0.00280827	Intergenic	Non-CGI	NA	NA		ENSSSCG00000045315
1	8139001	8140000	64.2105	84.9315	76.7677	69.7531	46.3415	51.4793	45.7143	52.459	50.4464	73.3333	85.7843	93.9394	76.4463	46.063	52.0408	41.7355	55.0802	62.9442	0.00248946	Intergenic	Non-CGI	NA	NA	NK,T8P4N	ENSSSCG00000045315
1	8141001	8142000	62.5954	52.381	69.3431	71.1864	64.3678	75.4545	59.2308	40.7643	84.1584	70.7143	72.6027	77.0642	75	70.339	77.8947	72.9282	48.4375	88.75	0.00368739	Promoter	Non-CGI	NA	NA	T8P4P	ENSSSCG00000045315
1	8145001	8146000	80.9756	82.3944	70.936	79.1045	76.5306	85.1064	81.6964	81.8182	86.7521	78.6408	78	69.3617	85.4406	79.1469	87.0968	87.1875	81.1594	88.2943	0.00890196	Promoter	Non-CGI	NA	NA	Mono	ENSSSCG00000045315
1	8146001	8147000	85.9223	67.5497	64.2857	87.156	86	93.3333	90.2597	83.0357	93.7143	90.566	69.3694	66.6667	82.6667	90.4523	87.4126	90	79.1209	93.3333	0.000988974	Intron	Non-CGI	NA	NA	B21P,Mono	ENSSSCG00000045315
1	8147001	8148000	70.5882	68.5393	86.9369	86.4286	76.9231	88.6364	87.3418	88.5714	92.2414	73.3333	56.1538	88.1818	81.7568	76.9231	94.3503	90.5213	84.2466	90.411	0.00368424	Intron	Non-CGI	NA	NA	B21N,B21P	ENSSSCG00000045315
1	8156001	8157000	86.4662	75.4386	94.9153	98.9583	88.2353	95.7143	98.4962	92.3077	96.124	85.0746	84.8739	92.4051	96.3303	92.3611	98.6755	95.9538	96.9388	95.5357	0.00946881	TTS	CpGshore	NA	NA		ENSSSCG00000045315
1	8157001	8158000	63.9785	60.241	81.6832	79.0123	56.0284	79.4286	67.6329	70.6122	87.2642	77.2358	59.8901	92.7711	75.3165	47.2222	76.7857	73.7762	74.0933	82.5137	0.00714239	TTS	CpGshore	NA	NA	B21P,NK	ENSSSCG00000045315
1	8167001	8168000	57.1429	39.0977	27.6596	47.6923	74.7573	78.4483	75	72.1088	79.4118	67.0732	42.8571	16.8539	45.9119	77.7778	80.7692	74.7312	72.093	77.2727	0.000300832	TTS	Non-CGI	NA	NA	B21P,Mono	ENSSSCG00000045315
1	8179001	8180000	96.0674	89	96.7949	96.8085	98.3607	98.4252	96.1905	97.0588	96.8421	97.6744	88.6905	95.7746	98.6111	94.4444	97.6608	95.4751	96.8992	98.4127	0.00590247	Promoter	CpGshore	0.221292	0.393344		ENSSSCG00000035342
1	8185001	8186000	88.3978	84.8485	64.7799	75.3086	88.1356	93.2773	94.2149	95.0355	95.8621	90.4	82.2917	72.2222	81.8182	89.0756	94.6237	96.5318	87.6471	93.617	0.0029791	Exon	Non-CGI	NA	NA	Mono	ENSSSCG00000047337
1	8188001	8189000	92.8058	90.5759	71.4286	79.7101	89.5288	94.3089	93.7063	92.7481	93.7269	95.122	91.0256	60.8187	68.3473	91.2442	94.8339	93.7931	92.7083	92.3695	0.00422062	Exon	Non-CGI	NA	NA	Mono,Neut	ENSSSCG00000047337
1	8190001	8191000	91.7241	91.3978	56.5891	71.9626	78.4884	94.1176	93.4673	85.4962	89.3617	93.6306	91.4573	46.6258	52.4823	85.2349	94.9721	93.2773	92.1986	90	0.00341792	TTS	Non-CGI	NA	NA	Mono,Neut	ENSSSCG00000047337
1	8192001	8193000	87.234	87.8378	59.2453	74.8031	95	93.5644	92.6316	81.7308	93.2432	87.7049	91.5663	60.1562	62.3932	90.3226	93.9891	93.9914	90.5028	94.1704	0.00197001	TTS	CpGshore	NA	NA	Mono,Neut	ENSSSCG00000047337
1	8193001	8194000	64	74.026	93.4641	88.2353	92.8571	88.8889	77.2152	45.3901	90.8451	86.8421	75.7225	88.2979	86.0927	88.4354	80.4511	86.9792	49.6454	96.087	0.00812124	TTS	CpGshore	NA	NA	T8P4P	ENSSSCG00000047337
1	8195001	8196000	31.6456	25.1429	17.3267	58.8679	66.6667	80.6324	75.2174	83.3333	77.1084	55.9809	21.0526	7.60234	18.1818	78.1726	72.9167	77.2109	84.2424	75.6098	0.00680032	Intergenic	CpGshore	0.49968	0.041119	B21P,Mono	ENSSSCG00000004053	TAGAP
1	8205001	8206000	89.5161	93.3333	91.3462	95.7746	87.8788	97.8261	94.1176	94.3396	98.0645	95.5224	94.6309	92.1053	100	90.991	98.9583	97.9866	97.0297	98.5075	0.00690947	Intergenic	Non-CGI	0.473536	0.0548542		ENSSSCG00000004053	TAGAP
1	8272001	8273000	36.8984	32.8571	52.4064	52.381	51.1278	58.5366	66.4894	62.5	58.7097	50.5051	27.1186	53.9216	53.9535	57.2368	51.1111	63.5135	66.6667	58.8652	0.00480692	Intergenic	Non-CGI	NA	NA	B21P	ENSSSCG00000004055	RSPH3
1	8281001	8282000	88.3495	78.8462	81.0056	83.1081	86.9369	84.6809	85.1613	72.8261	85.7143	89.2617	84.2105	81.8182	76.7635	88.4146	90.0943	85.3535	70.6587	90.4762	0.00906043	Intergenic	Non-CGI	NA	NA	T8P4P	ENSSSCG00000004055	RSPH3
1	8383001	8384000	92.0732	93.9759	98.3333	96.6292	87.234	97.3913	90.8333	86.4662	98.6207	96.2963	90.566	100	89.9329	84.3478	96.6667	93.7931	83.6207	96.5986	0.00970413	Intergenic	Non-CGI	NA	NA		ENSSSCG00000045141
1	8393001	8394000	82.7434	89.4977	66.5722	78.3784	89.8649	92.9688	92.7083	93.4498	90.1408	90.0621	89.1791	67.7966	79.6667	90.3553	93.3566	94.4	91.0506	94.5455	0.00096978	Intergenic	Non-CGI	NA	NA	Mono	ENSSSCG00000045141
1	8395001	8396000	88.4615	95.614	89.375	89.6	93.0769	96.2687	95.5056	95.082	93.6508	86.7089	94.0541	87.395	87.2611	91.3043	97.8571	97.4545	95.2381	93.9227	0.0027516	Intergenic	Non-CGI	NA	NA		ENSSSCG00000045141
1	8405001	8406000	19.3878	3.44828	33.9394	20.7207	17.5824	13.5714	11.8056	5.88235	NA	8.08081	5.12821	34.8837	23.75	9.87654	11.6788	10.9375	3.7594	8.69565	0.00660112	Promoter	CpGshore	-0.211442	0.431801	B21P,T8P4P	ENSSSCG00000004058	EZR
1	8407001	8408000	64.0449	54.4828	91.7293	87.2093	70.8791	88.3162	62.5806	77.972	92.8	66.3158	47.9675	97.8261	95.7746	63.2812	88.1481	83.0882	67.7019	89.5349	0.00614043	Intron	CpGIsland	-0.388965	0.122808	B21P	ENSSSCG00000004058	EZR
1	8412001	8413000	82.7068	75.6757	98.4615	95.3488	82.4074	93.2203	93.2836	92.9577	91.5493	83.908	74.0964	94.8387	95.1807	76.9841	95.3704	88.8298	90.8257	92.5926	0.00131194	Intron	Non-CGI	-0.415298	0.0973667	B21P	ENSSSCG00000004058	EZR
1	8413001	8414000	71.9298	62.6506	95.1087	87.8505	71.4286	90.9091	75.6944	77.4194	77.0642	80.9524	62.5954	96.4286	88.024	73.913	94.0678	89.4231	87.234	84.375	0.00365002	Intron	Non-CGI	-0.675792	0.00290397	B21P	ENSSSCG00000004058	EZR
1	8414001	8415000	61.7647	51.0638	68.2432	71.9512	64.557	71.875	71.7557	69.0647	67.4419	63.6364	54.321	73.2673	73.5537	74.0741	71.3376	72.4832	74.1176	75.6757	0.00451178	Intron	Non-CGI	-0.493511	0.0440951	B21P	ENSSSCG00000004058	EZR
1	8419001	8420000	73.75	53.211	92.823	88.9831	57.8947	90.3846	75.6579	74.3421	76.9737	85	72.8	92.8571	91.3043	64.1026	86.25	83.2402	79.2593	84.3537	0.00777572	Intron	Non-CGI	-0.669472	0.00328715	B21P,NK	ENSSSCG00000004058	EZR
1	8420001	8421000	81.7544	59.0604	90.5724	82.4561	76.1628	91.8455	72.6562	84.0909	75.4098	75.3846	63.0631	91.4286	88.6288	68.6813	90.4167	85.9206	83.2512	77.0833	0.00717742	Intron	Non-CGI	-0.464422	0.0603667	B21P	ENSSSCG00000004058	EZR
1	8423001	8424000	40.9091	12.2222	57.7381	56.9892	56.9106	72.2222	63.5762	83.1933	28.2051	25.9259	14.7541	52.6316	55.6757	51.8293	87.5	70.3226	73.2143	42.5373	0.00204849	Intron	CpGshore	-0.379528	0.132962	B21P	ENSSSCG00000004058	EZR
1	8424001	8425000	49.7959	31.3131	95.082	87.8571	81.4229	93.3775	90.7407	94.0741	76.4228	68.6364	13.3758	94.7368	94.5701	84.9515	97.1223	88.7681	96.5517	92.2727	0.00187159	Intron	CpGIsland	-0.416743	0.0960895	B21P	ENSSSCG00000004058	EZR
1	8440001	8441000	83.1683	77.9221	93.1034	93.5484	88.5906	92.029	95.6311	95.3216	95.5882	83.3333	80.5825	96.1749	96.7391	89.0625	96.1353	96.5636	94.2105	98.6726	0.000612632	Intron	Non-CGI	-0.455648	0.0660513		ENSSSCG00000004058	EZR
1	8446001	8447000	94.2197	95.7746	95.9248	94.8864	75.8065	96.0938	95.4286	97.5728	91.623	89.8396	91.1932	95.7198	94.5017	83.1715	97.5104	92.5301	96.4072	94.47	0.00841715	Intron	CpGIsland	-0.155499	0.55121		ENSSSCG00000004058	EZR
1	8460001	8461000	51.7375	54.0816	70.7692	82.0896	67.2566	79.2453	72.1739	63.0597	65.1515	55.9322	54.4304	70.3518	73.6842	66.2252	80	80.0995	68.7151	71.2963	0.00496139	Intron	CpGIsland	0.0520351	0.842781	B21N,B21P	ENSSSCG00000004057	SYTL3
1	8476001	8477000	81.4103	70.2479	36.0294	80.5195	NA	94.3662	97.5	89.0173	89.8438	NA	70.9677	NA	77.3006	93.985	95.8678	90.1235	92	92.3913	0.00143484	Intron	Non-CGI	0.217693	0.454684	B21P	ENSSSCG00000004057	SYTL3
1	8478001	8479000	33.3333	0	32.8125	65.7143	NA	89.4737	82.716	84.3373	74.4186	NA	7.6087	19.2308	68.1818	74.7126	85.7143	83.9695	80.4878	76.3889	0.000517332	Intron	Non-CGI	NA	NA	B21P,Mono	NA	NA
1	8490001	8491000	39.2857	0	61.7647	78.8732	84.058	85.2632	81.7204	77.4194	77.8947	54.5455	2.04082	47.1698	68.9655	78.4615	90.5882	87.6712	84.6715	77.7778	0.000578211	Intron	Non-CGI	0.230057	0.374379	B21P	ENSSSCG00000004057	SYTL3
1	8491001	8492000	54.8872	27.7108	77.9661	86.2595	87.9032	97.9592	91.2409	93.5252	96.7742	63.9535	17.8218	89.4118	90.1099	87.2611	97.0874	94.1558	90.099	91.8919	0.000317874	Exon	Non-CGI	0.27174	0.291384	B21P	ENSSSCG00000004057	SYTL3
1	8505001	8506000	84.434	89.3082	87.5	79.3478	91.2281	88.0165	90.2326	82.4503	66.9291	73.3696	89.8876	90.8108	79.6954	92.126	91.6318	88.3162	82.9787	67.0157	0.00326635	Intron	Non-CGI	-0.870879	5.3914e-06	TGDP	ENSSSCG00000004057	SYTL3
1	8509001	8510000	76.9231	69.3467	68.8776	65.2174	59.2593	74.7312	69.2308	74.1697	49.0566	72.5926	75.1381	69.6133	71.7073	68.9655	68.9189	73.1707	71.7277	41.1765	0.00740451	Intron	Non-CGI	-0.858358	1.03912e-05	TGDP	ENSSSCG00000004057	SYTL3
1	8510001	8511000	58.3333	59.4595	53.6	53.8462	68.0851	57.1429	72.9412	49.1667	21.7822	NA	46.2025	51.9685	51.3158	68.6747	62.7329	79.5276	56.4516	17.6471	0.0022295	Intron	Non-CGI	-0.795912	0.000226128	TGDP	ENSSSCG00000004057	SYTL3
1	8513001	8514000	48.1481	52.6627	48.7952	37.4384	43.9189	28.2609	33.6323	29.0043	6.55738	22.0183	55.1913	56.6667	32.6087	43.8596	26.7327	34.9845	23.9819	8.13953	0.00795967	Intron	Non-CGI	-0.721838	0.00106962	TGDP	ENSSSCG00000004057	SYTL3
1	8520001	8521000	65.0485	44.8718	81.4516	75	NA	86.8421	86.8421	86.747	44	46.25	50.3817	75	75.6757	84.5528	84.3284	76.5957	93.0693	47.7778	0.00441738	Intron	Non-CGI	-0.553771	0.0260431	B21P,TGDP	ENSSSCG00000004057	SYTL3
1	8524001	8525000	96.4143	96.1538	78.9883	66.4234	96.2963	93.0233	96.732	90.8537	52.349	68.9655	93.617	67.1533	73.9583	97.351	90.2174	95.679	91.2371	51.0638	0.00957193	Intron	Non-CGI	-0.809435	8.27445e-05	TGDP	ENSSSCG00000004057	SYTL3
1	8528001	8529000	85.5346	80.7692	94.702	81.3008	92.9688	95.4286	92.6554	88.8889	49.2424	60.7595	86.2069	92.3077	78.5311	88.2022	83.6207	94.5783	88.3721	46.3542	0.00771943	Intron	Non-CGI	-0.88444	2.44362e-06	TGDP	ENSSSCG00000004057	SYTL3
1	8533001	8534000	92.7778	94.0594	99.0991	74.5098	93.3962	89.4737	97.3684	95.7265	33.3333	56.7164	96.1207	95.8763	87.5	96.0396	96.6667	100	98.1308	14.2012	0.0060418	Exon	Non-CGI	-0.921683	1.47633e-07	TGDP	ENSSSCG00000004057	SYTL3
1	8535001	8536000	93.0556	87.619	95.7143	80.2083	89.8148	88.8889	94.8529	88.8889	9.09091	46.9388	91.195	95.0495	84.6154	92.0455	94.5455	95.1049	90	2.63158	0.0043312	Intron	Non-CGI	-0.939099	2.35657e-08	TGDP	ENSSSCG00000004057	SYTL3
1	8536001	8537000	70.7071	75.3846	61.6438	61.1511	84.058	78.1609	87.1345	86.3874	8.4507	35.8621	76.1589	67.4556	42.2727	83.2335	83.5616	86.8421	85.0649	5.02092	0.00442013	Exon	Non-CGI	-0.890082	1.70748e-06	TGDP	ENSSSCG00000004057	SYTL3
1	8539001	8540000	67.3913	75.1938	76.7677	75	66	76.2376	78.5714	74.8148	24	37.5	71.4286	80.5085	63.9752	73.6842	77.4436	79.878	80	12.5628	0.00720839	Intron	Non-CGI	-0.885587	2.27538e-06	TGDP	ENSSSCG00000004057	SYTL3
1	8540001	8541000	77.2727	81.9444	93.3962	63.1579	79.5699	90.5263	85	75.5319	15.2174	51.1628	80.8333	90.3846	79.798	86.1789	84.058	89.2045	NA	10.6383	0.00376461	Intron	Non-CGI	NA	NA	TGDP	NA	NA
1	8576001	8577000	37.931	23.6842	71.4912	40	72.9927	38.0488	56.7797	72.6457	39.521	29.1667	29.108	77.7202	63.6364	59.4306	36.8421	51.1494	76.6949	39.4636	0.00472368	Exon	Non-CGI	0.322336	0.207019	B21P	ENSSSCG00000024876	TMEM181
1	8578001	8579000	94.0299	89.7059	89.2216	88.3436	89.8734	93.8095	93.3673	93.3852	94.9091	93.2692	90.5941	88.3333	83.5616	91.7749	93.3333	94.2652	92.9961	94.5355	0.00667691	Intron	Non-CGI	0.220268	0.395594		ENSSSCG00000024876	TMEM181
1	8585001	8586000	71.9626	80.5405	79.4425	68.8889	64.4628	54.3568	67.3684	71.2598	65.9751	63.7255	81.5789	76.0504	71.8487	67.7903	48.5549	63.1769	74.5968	62.0209	0.00433198	Intron	Non-CGI	-0.235939	0.361943	T8N4P	ENSSSCG00000024876	TMEM181
1	8587001	8588000	85.8025	85.5932	95.7143	88.9706	78.0488	92.0635	91.0714	90.9871	93.8596	89.7959	92.437	97.2067	89.5	76	94.3396	89.8618	92.7007	89.7436	0.00593346	Intron	CpGshore	-0.134969	0.605521		ENSSSCG00000024876	TMEM181
1	8600001	8601000	66.4706	89.0625	63.2432	78.7129	70.4225	87.963	83.1081	87.4214	70.3518	63.0435	86.4407	73.5849	84.2767	71.5736	83.7989	82.9268	88.8889	78.2772	0.00664691	Promoter	CpGshore	-0.485571	0.0481614	B21N,Mono	ENSSSCG00000024876	TMEM181
1	8612001	8613000	48.0663	21.9355	91.4414	89.6552	72.2772	94.3925	91.1765	91.9283	94.1667	72.0721	26.4706	87.7698	91.018	79.4595	90.3226	90.9639	87.2881	94.1799	0.0011459	Intron	CpGshore	0.309652	0.226475	B21P	ENSSSCG00000024876	TMEM181
1	8613001	8614000	73.0061	32.7044	86.6197	92.8571	92.7632	86.014	85.3147	84.141	88.0952	85.8586	46.6667	94.5455	92.5373	84.0237	93.6275	91.8182	87.1134	92.973	0.00223982	Intron	Non-CGI	0.456207	0.0656783	B21P	ENSSSCG00000024876	TMEM181
1	8621001	8622000	94.2584	94.1606	94.7735	96.0894	59.5652	95.9276	94.1176	94.1176	94.8413	91.5152	96.1905	97.4619	93.6441	71.3115	95.7746	86.646	93.2692	94.8498	0.00315287	Intron	Non-CGI	-0.372912	0.140419	NK	ENSSSCG00000024876	TMEM181
1	8625001	8626000	78.1553	54.5455	76.6497	76.3636	76.3889	94.6667	86.8644	76.6871	88.3978	85.8025	65.9341	69.6721	61.6822	79.0323	93.7824	92.3077	78.7402	87.3684	0.00927152	Intron	Non-CGI	0.282312	0.272263	B21P	ENSSSCG00000024876	TMEM181
1	8632001	8633000	75.1445	66.0377	84.0278	80.198	75.6098	80.1325	82.0513	74.5455	84.5528	78.5714	64.9351	78.9474	81.1024	75.3333	81.8713	83.0189	75	79.8387	0.00288305	Intron	Non-CGI	0.29916	0.243424	B21P	ENSSSCG00000024876	TMEM181
1	8685001	8686000	31.3889	69.4118	7.75	46.875	38.9423	59.6244	39.2283	71.6364	50	50.3145	66.2393	6.34921	17.8707	46.9751	66.6667	39.7468	80.8511	46.7742	0.00584664	Intron	CpGIsland	0.258976	0.315516	Mono	ENSSSCG00000031776
1	8690001	8691000	93.9535	95.1351	69.708	93.7008	91.6084	97.561	95.3271	94.1176	96.4912	95.5801	92.7602	76.7442	89.4273	90.8571	96.8586	95.4887	93.8889	96.4103	0.00136662	Intron	Non-CGI	0.148396	0.569756	Mono	ENSSSCG00000031776
1	8737001	8738000	90.1042	91.0256	76.555	86.6667	94.1176	87.6404	88.1944	88.3721	88.3212	89.1304	88.4393	78.7879	81.5029	89.4737	88.2812	86.8132	87.2549	89.418	0.00743309	Intron	Non-CGI	0.251199	0.330779		ENSSSCG00000031776
1	8749001	8750000	95	88.9447	70.4918	77.9412	90.7609	93.8326	91.7582	93.7037	95.3917	95.288	84.5238	60.8696	74.8092	92.3077	95.2756	96.5517	94.7826	94.964	0.00126729	Exon	Non-CGI	0.359365	0.156574	Mono	ENSSSCG00000031776
1	8755001	8756000	94.9309	92.0245	94.9367	86.4322	92.3977	37.2222	78.3784	58.8957	87.2587	90.9722	98.3051	97.6744	83.5366	87.1795	52.7426	84.7107	64.9425	93.2099	0.0016731	Intron	Non-CGI	-0.436186	0.0800568	T8N4P,T8P4P	ENSSSCG00000031776
1	8769001	8770000	96.0199	96.4497	96.8912	97.2826	94.2708	99.3671	94.0476	97.2826	95.8333	95.7447	97.4359	97.8142	96.9298	95.9854	100	96.0656	98.8372	98.0861	0.00909133	Intron	Non-CGI	0.189827	0.465552		ENSSSCG00000031776
1	8778001	8779000	95.5326	93.3054	85.1351	95.4955	95.1557	96.4824	94.7115	95.7447	95.5614	95.4357	96.5517	81.5873	92.0821	96.3855	96.7914	97.9499	96.3934	97.1795	0.00454063	Intron	Non-CGI	0.203809	0.432684		ENSSSCG00000031776
1	8779001	8780000	88.2759	93.6	60.3448	77.5	89.0244	97.479	96.3542	91.4634	93.3884	95.6989	89.0244	56.5217	74.0157	87.156	92.7273	92.4528	95.0311	91.0995	0.00124507	Intron	Non-CGI	0.251479	0.330224	Mono	ENSSSCG00000031776
1	8787001	8788000	95.2	95.5446	95.0192	91.7323	94.8498	76.2557	81.8898	74.7788	95	96.748	94.5525	93.8182	91.6084	92.4779	75.5474	83.9416	79.4007	94.0789	0.000266546	Intron	Non-CGI	-0.449805	0.07005		ENSSSCG00000031776
1	8788001	8789000	76.4706	91.791	81.3008	59.1304	62.5	8.82353	34.2105	21.3415	66.4	65.0943	87.6812	91.7808	62.1429	43.3566	7.75194	11.976	15.3846	49.5935	0.00152461	Intron	Non-CGI	-0.518805	0.032854	T8N4P,T8P4P	ENSSSCG00000031776
1	8789001	8790000	82.1561	79.8817	39.6313	43.0894	51.9553	16.7598	46.0526	42.3469	61.3636	53.7815	76.7241	33.8798	24.8201	44.1509	26.7943	35.8491	35.0806	59.7884	0.00708379	Intron	CpGshore	-0.289843	0.259124	T8N4P	ENSSSCG00000031776
1	8791001	8792000	89.404	96.8085	94.2197	95.7895	93.3962	71.0383	79.3103	85.2459	88.2716	93.0769	97.8571	96.5278	92.517	88.1988	74.8148	76.25	76.5432	85.8974	0.00302109	Intron	CpGIsland	-0.46814	0.0580704	T8N4P	ENSSSCG00000031776
1	8792001	8793000	80.8307	96	94.6058	79.021	88.0952	72.1875	62.1053	75.6554	90.6667	88.6878	91.358	96.8889	92.0863	81.1321	70.8029	59.2715	70.2811	83.7963	0.0052154	Intron	CpGIsland	-0.259969	0.3136	T8P4N	ENSSSCG00000031776
1	8809001	8810000	98.5816	98.8372	93.6	92.7711	97.4359	99.3289	98.6395	97.2414	94.8905	97.3684	99.1597	93.9759	91.4894	97.4138	97.2222	97.7273	98.0392	94.7761	0.00199466	Intron	Non-CGI	0.0902169	0.730588		ENSSSCG00000031776
1	8815001	8816000	97.5369	98.6667	88.5106	81.1189	93.617	97.4895	82.3293	98.3871	86.9281	94.7826	95.6175	83.4586	66.6667	89.7887	96.7742	75.7426	94.7183	89.3617	0.00532587	Intron	CpGIsland	0.276054	0.283486	Neut	ENSSSCG00000031776
1	8826001	8827000	96.0227	95.935	96.5066	86.9281	94.7826	96.2617	94.7977	95.4082	97.973	94.9275	95.4545	96.5278	90.5263	95.6284	98.0892	96.2567	94.8718	95.3704	0.00965706	Promoter	Non-CGI	0.370659	0.143022		ENSSSCG00000031776
1	8832001	8833000	89.1089	89.6154	68.5121	89.372	82.6667	81.5068	83.7209	87.8289	89.6679	85.7798	92.1311	67.1096	86.3469	83.9763	83.7423	80.0959	89.313	92.1348	0.000845649	Intron	Non-CGI	NA	NA	Mono	ENSSSCG00000043930
1	8840001	8841000	95.8801	96.6527	94.4882	95.5263	95.5446	96.4401	96.2656	92.3372	95.6835	93.9655	96.3801	94.0959	94.6237	95.4545	96.5753	95.1705	91.4634	95.4545	0.0029965	Intron	Non-CGI	NA	NA		ENSSSCG00000043930
1	8846001	8847000	79.7297	88.9706	75.814	70.0508	80.4511	40.1639	70.1613	50.4	62.7119	69.3878	89.4309	78.4483	58.4112	63.5762	54.2683	73.9336	47.4359	62.7119	0.00887499	Intron	Non-CGI	NA	NA	T8N4P,T8P4P	ENSSSCG00000043930
1	8849001	8850000	97.0149	95.4674	96.8825	95.2	96.6555	98	97.2125	97.9651	96.1722	96.3576	96	97.493	94.9555	97.2414	98.1595	97.7427	99.0798	94.8387	0.00654883	Intron	Non-CGI	NA	NA		ENSSSCG00000043930
1	8851001	8852000	89.3617	89.3617	84.2932	89.9471	63.9053	88.7006	90.1734	83.0275	89.0152	89.1304	90.0943	86.2832	86.0558	69.4118	91.5385	87.1795	87.5	91.5888	0.00240325	Intron	CpGshore	NA	NA	NK	ENSSSCG00000043930
1	8949001	8950000	87.3016	89.6	68.5279	79.5322	85.7143	87.218	86.8996	87.2222	85.9756	86.5772	86.5169	67.7632	70.5607	89.8936	90.8257	88.2629	86.1111	90.0709	0.00394316	Promoter	Non-CGI	0.0457126	0.861699	Mono	ENSSSCG00000012314	SERAC1
1	9004001	9005000	95.3846	97.2222	95.7143	93.6937	92.9577	95.3125	88	93.985	89.1156	92.233	97.2973	95.7983	92.6554	91.7808	94.5736	89.0625	91.7476	87.3418	0.00247286	TTS	Non-CGI	0.0888979	0.734392		ENSSSCG00000012314	SERAC1
1	9024001	9025000	89.4958	89.5028	96.1538	96.0674	90.6977	96.6245	92.6471	89.1051	95	94.686	90.1288	98.2456	94.7368	92.7928	96.6019	92.9577	88.4615	96.5854	0.0089214	Exon	Non-CGI	-0.00194325	0.994094		ENSSSCG00000012315	SYNJ2
1	9030001	9031000	79.0476	65.5462	89.5833	87.931	82.4859	91.8519	80.829	76.8786	88.8889	75.2066	67.0659	89.0323	89.1566	78.3069	84.3373	87.3239	85.2459	87.7256	0.00716166	Intron	Non-CGI	-0.10381	0.691741	B21P	ENSSSCG00000012315	SYNJ2
1	9039001	9040000	71.4286	60.8	89.4118	82.9268	80.6818	88.1356	87.8788	80.6452	81.0345	79.0698	61.8321	90.0763	87.6712	83.5165	87.8788	94.5578	80	81.875	0.00111072	Intron	CpGshore	-0.149545	0.566739	B21P	ENSSSCG00000012315	SYNJ2
1	9044001	9045000	82.0388	75.641	91.0377	88.2353	81.6327	90	85.7868	83.4395	90.6542	76.1364	74.6479	87.0647	91.9431	78.7565	94.4444	89.3701	80.4545	91.9598	0.00519265	Intron	CpGshore	-0.0137399	0.958259		ENSSSCG00000012315	SYNJ2
1	9054001	9055000	72.2222	38.6364	80.5755	86.9863	78.3784	83.9416	92.3729	72.5352	84.375	82.6389	40.7407	78.2609	88.7574	70.5882	77.9006	82.1577	63	91.133	0.0024494	Intron	Non-CGI	0.127109	0.626866	B21P	ENSSSCG00000012315	SYNJ2
1	9104001	9105000	57.9235	59.0278	16.6667	43.4286	51.2438	76.9231	76.3736	76.129	71.7172	67.4603	62.6016	15.6863	24.3523	62.7219	71.4286	74.8837	76.2963	68.1081	0.00149475	Intron	Non-CGI	0.168339	0.518378	Mono,Neut	ENSSSCG00000012315	SYNJ2
1	9105001	9106000	80.1887	77.027	50	63.5802	83.6066	96.2025	86.2069	80.6723	94.4444	85.7143	76.1628	60	58.6667	76.6234	100	93.4307	86.7257	95.4955	0.00191835	Intron	Non-CGI	0.16195	0.534601	Mono,Neut	ENSSSCG00000012315	SYNJ2
1	9107001	9108000	77.7778	77.6978	59.7403	64.1026	74.1667	82.6087	79.2453	72.1311	84.9315	82.0513	80.6723	60.9756	57.4586	75.9777	81.3665	85.7143	78.5311	80.3279	0.00324589	Promoter	CpGshore	0.226399	0.382233	Mono,Neut	ENSSSCG00000012315	SYNJ2
1	9132001	9133000	95.9732	92.0455	72.3982	100	85.8974	88.8889	89.6104	94.7137	95.2703	93.9086	90	75.4717	93.5743	90.106	90.1734	93.0939	95.7219	94.8529	0.00225225	TTS	CpGIsland	-0.840872	2.35848e-05	Mono	ENSSSCG00000030535	SNX9
1	9135001	9136000	84.6154	94.7368	72.6027	71.4286	74.2857	88.8889	86.3636	89.0756	87.931	91.0256	93.578	65.9341	59.1304	81.3084	NA	90.1408	88.4956	89.1892	0.00819608	Exon	Non-CGI	NA	NA	Mono,Neut	NA	NA
1	9149001	9150000	94.2029	95.4023	87.7193	94.0476	96.8182	96.9163	93.0818	97.2441	94.8905	96.0526	95.8333	86.8421	95.9596	95.7627	96.9697	94.9807	93.3036	95.7692	0.00687381	Intron	CpGshore	-0.865637	7.15177e-06		ENSSSCG00000030535	SNX9
1	9194001	9195000	89.3701	91.6129	91.0053	91.5493	85.2321	86.7647	88.6957	85.0498	88.9299	90.5882	93.0481	92.5532	90.1575	82.2368	86.3309	87.619	88.1988	86.4629	0.00922534	Promoter	Non-CGI	0.533647	0.0273685		ENSSSCG00000030535	SNX9
1	9197001	9198000	46.875	24.7423	72.549	56.8182	51.1811	50.6024	39.0909	30.2817	45.8824	39.8649	15.5556	78.0105	73.3333	27.2727	46.7742	46.9565	31.25	55.6338	0.00915301	Intron	Non-CGI	0.526493	0.0299165	B21P	ENSSSCG00000030535	SNX9
1	9207001	9208000	81.1448	86.0169	71.9064	72.1739	71.179	73.8397	76.1364	57.7617	77.377	80.9668	86.3469	75.7009	80.3987	69.0554	82.3293	72.3014	62.234	76.8166	0.00744977	Intron	Non-CGI	3.85025e-05	0.999883	T8P4P	ENSSSCG00000030535	SNX9
1	9220001	9221000	80.2198	90.1316	48.5294	73.3871	79.8387	88.3562	83.2061	91.4163	85.3535	90.1515	96.6102	47.0199	69.7436	84.0741	81.1765	85.1986	88.9952	80.3828	0.00131038	Intron	Non-CGI	-0.824992	4.58422e-05	Mono	ENSSSCG00000030535	SNX9
1	9221001	9222000	17.2414	18.1818	3.37079	28.866	54.5455	36.0656	40.1786	78.0142	34.6154	37.5	14.8936	8.03571	14.8387	52.8986	47.2222	41.7582	82.2857	26.8908	0.00189269	Intron	Non-CGI	-0.532134	0.0278927	Mono	ENSSSCG00000030535	SNX9
1	9222001	9223000	87.4346	76.6055	41.4141	86.3636	73.9837	97.5806	89.2704	83.9161	91.2409	89.7959	83.5443	46.2687	74.8971	86.087	90.6977	89.8148	89.3855	94.0828	0.00224728	Intron	Non-CGI	-0.934945	3.81833e-08	Mono	ENSSSCG00000030535	SNX9
1	9223001	9224000	85.2459	88.8889	61.8321	84.1584	83.871	91.4894	88	89.4737	90.5	89.6296	93.913	64.2857	77.095	81.3793	83.3333	91.018	90.2256	89.916	0.00321635	Intron	Non-CGI	-0.884929	2.3707e-06	Mono	ENSSSCG00000030535	SNX9
1	9224001	9225000	94.5205	88.6179	95.2191	90.2439	79.0419	88.8889	91.3706	86.0082	93.75	93.0108	91.8803	98.4496	92.4779	80.8696	86.0606	91.5842	83.2487	94.9239	0.00196307	Intron	Non-CGI	0.451646	0.068772		ENSSSCG00000030535	SNX9
1	9229001	9230000	87.7863	90.9774	71.8563	84.3931	85.8586	94.0299	84.8	81.1321	94	87.7095	91.7127	59.8291	73.7089	85.6354	91.7127	89.8496	82.8125	94.6237	0.00943913	Intron	Non-CGI	-0.793098	0.00014573	Mono	ENSSSCG00000030535	SNX9
1	9231001	9232000	87.8173	90.9774	94.7644	88.8889	92.4242	88.6525	80.7947	68	93.2099	90.8163	86.8966	93.4066	90.9091	82.8729	85.906	89.243	56.8182	92.7374	0.00717117	Intron	Non-CGI	0.264001	0.30588	T8P4P	ENSSSCG00000030535	SNX9
1	9232001	9233000	90.708	90.8497	92.827	93.2099	84.9624	94.2308	91.958	90.8759	94.5274	88.601	90.8571	90.1961	88.6076	83.3333	94.0928	90.9091	90.8497	95.0758	0.00529301	Intron	Non-CGI	-0.0755343	0.773251		ENSSSCG00000030535	SNX9
1	9250001	9251000	79.6053	89.8438	NA	70.303	72.2628	80.7487	85.7143	NA	78.2609	NA	91.4729	55.1282	73.4266	77.6	83.0065	82.0388	81.3433	82.9412	0.00678533	Intergenic	Non-CGI	-0.667541	0.00909297	Neut	ENSSSCG00000030535	SNX9
1	9278001	9279000	91.1458	91.3793	97.1564	95.814	84.9673	94.3089	91.6667	89.6861	95.6679	89.2019	92.0561	95.1456	92.268	82.6087	92.233	92.0949	91.3043	92.4603	0.0045698	Promoter	Non-CGI	NA	NA		ENSSSCG00000048243
1	9281001	9282000	78.8618	88.2075	83.1683	83.3333	79.2453	89.881	79.4643	79.1667	91.2281	83.9286	90.9605	84.3023	81.2865	80.6723	89.0411	78.2007	76.0684	88.3721	0.00390951	Promoter	Non-CGI	NA	NA		ENSSSCG00000046713
1	9288001	9289000	58.7838	4.57516	75.3846	65.3543	67.0886	72.6115	55.6962	44.5026	64.1618	49.7797	7.34463	79.661	66.4773	57.0588	62.5	57.4144	30.5732	65.8228	0.00107288	Intron	Non-CGI	NA	NA	B21P	ENSSSCG00000046713
1	9290001	9291000	87.5	70.3704	93.2367	88.1579	87.5	93.1373	91.8129	84.8276	93.75	95.1456	71.8563	88.1356	90.9091	79.5322	91.8919	90.6122	78.607	94.0541	0.00737171	TTS	Non-CGI	NA	NA	B21P	ENSSSCG00000046713
1	9291001	9292000	71.7514	22.2857	96.2406	84.0336	87.1795	89.5197	74.1935	57.5163	93.3673	64.7727	12.3596	95.122	90.8163	58.4034	86.5546	76.8977	61.194	93.5345	0.00269945	TTS	Non-CGI	NA	NA	B21P	ENSSSCG00000046713
1	9292001	9293000	72.7273	57.1429	86.2069	85.1064	82.6667	93.1818	90.678	88.6598	91.8367	86.3636	61.6071	85.7143	85.2941	77.7778	93.0233	91.1765	84.6939	93	0.00318798	TTS	Non-CGI	NA	NA	B21P	ENSSSCG00000046713
1	9302001	9303000	93.0481	91.791	97.6331	92.517	91.3043	94.3662	93.2515	90.9605	95.5665	92.5	93.0435	96.7949	94.4724	93.5484	96.5	95.5224	90.9774	97.3262	0.0075233	Intergenic	Non-CGI	NA	NA		ENSSSCG00000046713
1	9304001	9305000	83.2335	71.9626	82.7778	84.2593	78.8079	85.7143	81.8182	73.5955	82.0755	80.4878	73.3945	83.8095	82.6087	80.7947	87.3134	77.8378	76.1062	84.3434	0.00344178	Intergenic	Non-CGI	NA	NA	B21P,T8P4P	ENSSSCG00000045936
1	9332001	9333000	75.8824	81.5385	86.4	84.6154	76.1364	72.043	66.9492	68.6869	79.4118	84.0426	82.6316	88.8889	82.6087	77.9817	70.3704	71.8085	64.3357	81.25	0.00498727	Intergenic	Non-CGI	NA	NA	T8P4N,T8P4P	ENSSSCG00000045936
1	9344001	9345000	89.0625	80.9524	90.625	88.6598	86.3636	89.6907	86.5079	80.5085	94	89.9281	76.0736	91.7293	87.7005	84.7222	95.4198	83.7607	86.4078	95.0704	0.0090557	Intergenic	Non-CGI	NA	NA		ENSSSCG00000045936
1	9349001	9350000	89.8438	90.6542	91.6667	93.2099	86.25	96.8	92.8	88.172	93.7008	91.3978	90.678	95.6897	93.4783	85.5263	97.7778	96.0265	93.1034	98.8764	0.00890383	TTS	Non-CGI	-0.0121399	0.963117		ENSSSCG00000035027	ZDHHC14
1	9356001	9357000	86.3095	81.3187	71.0744	92.381	79.4702	93.617	95.3846	82.0809	94.8905	91.8919	86.5546	70.4918	82.1656	80.916	93.6508	89.9371	85.2632	90.6542	0.00859316	Intron	Non-CGI	0.189687	0.465887	Mono	ENSSSCG00000035027	ZDHHC14
1	9404001	9405000	70.5882	47.1338	82.2134	83.7662	76	82.8571	79.6875	83.2	88.9474	78.1955	48.1081	82.0896	80.4255	70.7447	84.0376	82.9091	83.8095	84.5188	0.000594064	Intron	CpGIsland	-0.470977	0.0563622	B21P	ENSSSCG00000035027	ZDHHC14
1	9405001	9406000	68.1818	53.5714	75.2577	70.4225	79.3103	78	77.907	76.7857	89.2857	71.6667	48	79.1667	76.6667	67.5	81.1594	81.4516	78.481	NA	0.00690026	Intron	CpGshore	NA	NA	B21P	NA	NA
1	9406001	9407000	18.6207	6.74157	43.0769	47.7612	23.9437	48.4127	25.3731	50.7246	35.2941	37.1429	1.38889	51.4851	50.4202	24.2857	38.2716	39.5349	54.3478	41.5094	0.00681073	Intron	CpGshore	-0.451689	0.0687419	B21P	ENSSSCG00000035027	ZDHHC14
1	9407001	9408000	60	39.4737	86.3946	80.9917	87.234	86.0465	80.9859	81.8841	86.9231	78.6885	44.3038	88.1818	77.8571	77.7778	84.3537	79.3893	82.8571	88.3249	0.00324571	Intron	Non-CGI	-0.507409	0.0376084	B21P	ENSSSCG00000035027	ZDHHC14
1	9409001	9410000	66.548	40.404	72.4444	67.3913	74.6835	76	72.4	73.3333	74.7331	65.7895	43.0939	72.8814	71.028	67.6768	80.8511	72.0165	72.1698	68.1548	0.00104682	Intron	Non-CGI	-0.554341	0.0209322	B21P	ENSSSCG00000035027	ZDHHC14
1	9410001	9411000	20.7254	4.80769	40.8537	27.9661	26.1905	18.5792	25	38.9671	21.374	15.5556	3.22581	40.6061	39.0533	26.9036	26.7606	22.0238	34.7368	27.5362	0.00333996	Intron	Non-CGI	-0.581176	0.0144153	B21P	ENSSSCG00000035027	ZDHHC14
1	9416001	9417000	54.2373	27.3684	84.7458	84.0708	78.9855	85.8025	84.1346	80.8824	87.0229	77.2727	22.3529	87.8049	87.1486	85.443	88.3978	87.7193	90.4459	83.8542	0.00194015	Intron	Non-CGI	-0.494418	0.0436476	B21P	ENSSSCG00000035027	ZDHHC14
1	9435001	9436000	96.1538	95.7143	96.5066	97.1326	91.0053	98.6622	97.561	94.2238	98.7578	95.3846	97.1264	97.2125	96.25	92.9825	96.6825	96.4789	95	98.6047	0.00683625	Intron	Non-CGI	0.238181	0.357265		ENSSSCG00000035027	ZDHHC14
1	9442001	9443000	73.4568	69.0909	96.7136	92.5234	97.7444	98.8372	94.7826	93.4307	98.2609	80.7229	52.439	97.2973	97.1098	93.3333	96.0317	95.8159	92.9936	96.8553	0.00337321	Intron	CpGshore	-0.350808	0.167404	B21P	ENSSSCG00000035027	ZDHHC14
1	9451001	9452000	18.6441	16.092	5.88235	35.9155	38.6207	52.7397	64.2857	65.1852	25.5319	42.1687	20.1389	8.40336	8.08824	47.2727	54.4554	54.6296	63.9241	33.5227	0.0083624	Intron	Non-CGI	0.0182001	0.944727	Mono	ENSSSCG00000035027	ZDHHC14
1	9455001	9456000	91.6667	89.2857	66.0377	74.2574	80.3738	94.4444	89.2405	87.7551	96.2264	95.977	90.6383	80.6452	87.5	88.7755	98.7578	96	91.0112	96.7742	0.00893065	Intron	Non-CGI	0.311393	0.223738	Mono	ENSSSCG00000035027	ZDHHC14
1	9456001	9457000	95.4167	91.3636	80.7175	92.9293	91.9598	98.5612	97.1888	94.0397	98.0952	99.3289	94.8529	81.7276	93.5345	96.1373	96.6245	96.2264	95.5224	98.8189	0.00214467	Intron	Non-CGI	0.178073	0.494109		ENSSSCG00000035027	ZDHHC14
1	9458001	9459000	88.172	93.3333	92	86.3014	90.9091	NA	87.1429	92.8571	84.6154	NA	96.7391	89.3805	82.9268	91.2621	95.8333	87.5	91.9118	85.7143	0.00854363	Intron	CpGshore	NA	NA		NA	NA
1	9463001	9464000	92.3077	90.4	96.5	86.3248	85.4167	92.1875	65.1376	86.6071	91.2409	95.302	93.5484	93.6508	90.7143	78.7234	98.0952	69.6203	82.5503	96.6102	0.00320924	Intron	Non-CGI	-0.0868255	0.740381	T8P4N	ENSSSCG00000035027	ZDHHC14
1	9476001	9477000	79.4393	86.6667	84.7328	74.6269	81.4516	87.9032	85.5263	83.5714	44.5161	66.6667	88.8	90.6667	80.3571	72.9508	89.1304	88.3598	73.4694	51.7007	0.00473531	Intron	CpGshore	-0.157814	0.545223	TGDP	ENSSSCG00000035027	ZDHHC14
1	9479001	9480000	89.4444	95.098	89.9225	87.5	82.716	90.8046	70.5036	89.3805	90	85.2632	92.0792	90.6542	80.4878	75.3731	85.5932	64.0845	86.2069	72.5352	0.00908106	Intron	CpGshore	0.24998	0.333211	T8P4N	ENSSSCG00000035027	ZDHHC14
1	9496001	9497000	87.234	90.5882	92.9293	94.8052	83.3333	79.7753	77.1429	76.3158	90.2174	81.7073	87.5	93.9394	92.8571	83.75	81.25	83.3333	67.0886	86.5546	0.00877104	Intron	Non-CGI	-0.0278403	0.915531	T8P4P	ENSSSCG00000035027	ZDHHC14
1	9500001	9501000	72.7891	66.9492	92.7536	78.75	NA	83.8095	80.6818	57.1429	74.1379	NA	55.8824	96.063	79.8319	76.5152	83.1933	79.5455	56.7797	75.7576	0.00293375	Intron	Non-CGI	NA	NA	B21P,T8P4P	NA	NA
1	9502001	9503000	80.2326	80	88.5906	65	42.1053	9.89011	29.5455	4.69799	33.3333	45.5446	80.303	92.7083	65.7609	43.6782	14.3939	19.7452	6.45161	31.0345	0.00142897	Intron	Non-CGI	-0.0684996	0.793919	T8N4P,T8P4P	ENSSSCG00000035027	ZDHHC14
1	9503001	9504000	72	68.3544	91.8519	67.5676	47.2222	20.3008	25.3623	13.8889	34.6535	58.4615	80	93.617	68.0556	42.5	29.0323	25	7.5	49.0323	0.000594064	Intron	Non-CGI	-0.183537	0.480732	T8P4P	ENSSSCG00000035027	ZDHHC14
1	9504001	9505000	NA	90.7216	92.437	81.3084	83.871	63.4409	78.5714	78.8991	85.2941	NA	93.3333	90.6542	86.6242	82.0225	NA	75	83.1579	84.8485	0.00383995	Intron	Non-CGI	NA	NA		NA	NA
1	9508001	9509000	84.5238	85.8824	75.6303	71.0843	47.7612	62.5	41.1215	60.4651	44.4444	74.4186	84.5679	86.7925	78.2051	30.5556	55.5556	55.6213	49.4505	44.3709	0.00538593	Intron	Non-CGI	-0.0567216	0.82881	NK,TGDP	ENSSSCG00000035027	ZDHHC14
1	9511001	9512000	66.4407	59.1489	82.7586	66.6667	72.9412	48.8525	45.3333	47.7099	47.0968	56.25	43.1694	79.3814	62.8019	68.4848	51.1013	41.3669	55.2632	40.884	0.00474083	Intron	Non-CGI	-0.425376	0.0887103	T8P4N,TGDP	ENSSSCG00000035027	ZDHHC14
1	9530001	9531000	89.5028	92.5234	89.7059	77.5194	91.9643	76.5625	76.9231	60.8	79.8851	81.8841	93.5897	95.5056	86.7052	92.3664	70.6422	58.4337	51.9231	75.974	0.00998955	Intron	Non-CGI	-0.0310807	0.905738	T8P4P	ENSSSCG00000035027	ZDHHC14
1	9542001	9543000	74.6753	45.679	89.7196	85.7143	79.8246	84.9398	91.0112	87.1508	76.7857	79.7872	45.122	94.0741	85.2941	94.0397	87.6923	81.1594	89.3204	88.3978	0.00418519	Intron	Non-CGI	-0.632092	0.00648258	B21P	ENSSSCG00000035027	ZDHHC14
1	9545001	9546000	82.7751	85.3659	92.4779	88.4393	84.5161	82.699	75.5556	88.4	90.2913	83.8509	84.8485	95.2727	89.3023	82.9268	80.6167	75.5319	83.5897	88.3249	0.00166579	Intron	Non-CGI	-0.0809828	0.75734		ENSSSCG00000035027	ZDHHC14
1	9546001	9547000	91.2791	94.2529	91.8919	95.3737	93.75	95.3629	96.5418	95.8115	93.4109	89.9598	95.2077	90.1176	94.0299	94.2149	97.2772	94.8052	95.1542	92.8389	0.00904271	Intron	Non-CGI	0.255387	0.322508		ENSSSCG00000035027	ZDHHC14
1	9598001	9599000	84.2424	76.7123	88.5135	85.1852	84.3137	69.2308	76.3359	73.8739	79.1045	82.1053	85.124	86.7133	84.058	77.9661	66.3934	72.1893	75.2066	79.8942	0.00809478	Intron	Non-CGI	-0.327622	0.199243	T8N4P	ENSSSCG00000035027	ZDHHC14
1	9604001	9605000	85.7143	85.7143	92.8994	95.6522	86.9231	97.0149	93.1818	91.6201	95.6835	87.963	80.137	92.2481	91.2088	87.3134	95.5128	97.1564	92.7419	97.4522	0.00648644	Intron	Non-CGI	-0.110075	0.674075		ENSSSCG00000035027	ZDHHC14
1	9617001	9618000	87.8049	95.098	91.8519	90.2439	94.6154	86.6667	69.9029	90.7692	89.3443	87.218	94.0299	95.6522	93.1034	83.7607	86.4662	67.1233	83.4711	90.3226	0.00782232	Promoter	CpGshore	0.000798639	0.997573	T8P4N	ENSSSCG00000035027	ZDHHC14
1	9644001	9645000	89.4444	85.8108	80.8765	90.5063	91.6667	94.1176	93.8202	89.5028	95.9091	88.8889	88.6029	80.6604	88.8462	86.0656	95.7547	95.6522	90.8108	94.6903	0.00344576	Intergenic	Non-CGI	NA	NA		ENSSSCG00000050758
1	9654001	9655000	84.375	76.0563	83.3333	81.1881	78.8235	76.9231	82.5688	68.9655	83.0189	79.1667	73.5099	81.9048	79.0909	79.1667	77.0186	78.7671	68.5393	74.8201	0.00944691	Intergenic	Non-CGI	NA	NA	T8P4P	ENSSSCG00000050758
1	9660001	9661000	85.7143	87.1622	84.3137	86.7257	NA	88.6905	85.8025	73.7288	90.7975	85.7143	88.2353	91.7355	90.4459	76.6423	92.4812	86.875	79.6748	90.2256	0.00883997	Promoter	Non-CGI	NA	NA		ENSSSCG00000050758
1	9724001	9725000	95.9821	91.5179	96.4664	95.5556	91.2088	96.7033	93.1915	92.9688	94.9438	95.5056	90.5882	93.9189	96.1686	89.8017	96.3899	94.4928	95.1807	96.6507	0.00868541	TTS	Non-CGI	-0.3642	0.150669		ENSSSCG00000004063	TMEM242
1	9738001	9739000	90.3846	84.4828	95.7983	95.4315	86.4865	96.7033	89.9123	88.2845	92.887	89.6414	83.6134	93.617	91.8919	85.098	93.2203	92.6901	85.7143	93.1624	0.00391826	Intergenic	Non-CGI	NA	NA		ENSSSCG00000050351
1	9742001	9743000	68.6667	51.6949	83.6538	82.7273	74.2268	81.25	81.5217	78.4483	81.9549	76.5432	65.6085	88.9706	84.9057	79.558	84.2767	84.1346	74.3802	83.125	0.00671844	Intergenic	Non-CGI	NA	NA	B21P	ENSSSCG00000050351
1	9761001	9762000	86.0558	80.6202	44.3787	70.2703	77.5758	83.3333	87.1508	87.9781	85.7955	83.7662	81.0526	58.2677	73.2919	82.1256	89.1026	91.3725	78.9116	88.2353	0.00496709	Intergenic	Non-CGI	NA	NA	Mono	ENSSSCG00000041747
1	9768001	9769000	85.8268	90.3226	86.8132	94.2197	90.8602	95.2128	91.7098	87.6471	95.2247	90.7801	89.7778	85	90.3614	89.5288	96.4158	92.1933	84.153	96	0.00975975	Intergenic	Non-CGI	NA	NA		ENSSSCG00000041747
1	9778001	9779000	91.5493	80	94.3089	97.8723	81.1111	91.7476	93.6842	90.3409	93.9597	84.9057	71.9008	90.6475	93.9891	84.3023	95.7447	92.4324	89.7727	94.0909	0.00881696	Intergenic	CpGIsland	NA	NA		ENSSSCG00000041747
1	9804001	9805000	78.9474	27.5641	96.6165	94.6524	97.561	98.4733	94.958	96.3542	97.2973	85.0932	57.1429	98	98.1685	94	98.7654	98.1132	97.4874	95.7447	0.00523096	Intron	Non-CGI	0.344706	0.175427	B21P	ENSSSCG00000004064	ARID1B
1	9834001	9835000	98.4375	98.1132	95.6	89.7059	95	98.9796	98.6928	96.8	97.4359	96.5909	97.0149	98.0519	85.1613	93.956	96.129	98.4674	95.625	98.2759	0.00697363	Exon	Non-CGI	0.16065	0.537929		ENSSSCG00000004064	ARID1B
1	9837001	9838000	96.9466	97.4359	96.5217	97.1698	96.2617	99.0476	96.25	93.5484	98.9247	96.0938	96.9925	96.2963	97.2527	95.7983	98.5915	97.3684	95.7895	99.4845	0.0088925	Intron	Non-CGI	0.246435	0.340337		ENSSSCG00000004064	ARID1B
1	9878001	9879000	96.6667	94.0171	98.3607	97.7099	100	99.0476	97.546	97.4684	97.1631	96.0784	94.9541	98.9418	94.8936	99.3827	98.5437	97.6415	97.973	96.25	0.00983964	Intron	CpGshore	0.464785	0.0601396		ENSSSCG00000004064	ARID1B
1	9886001	9887000	86.8056	85.2632	81.25	NA	87.7778	93.1034	90.2655	94.6667	90.7407	86.8421	86.8421	81.0811	82.9787	92	90.5882	92.0354	91.6667	89.3805	0.00649545	Intron	Non-CGI	0.43573	0.0915904		ENSSSCG00000004064	ARID1B
1	9898001	9899000	71.0692	51.5924	68.8742	78.7671	84.4262	85.7143	80.4348	83.3333	87.6033	78.8618	55.4945	61.1111	75.817	81.6514	91.6084	85.1485	82.5301	88.67	0.00163064	Intron	Non-CGI	0.490712	0.045498	B21P,Mono	ENSSSCG00000004064	ARID1B
1	9917001	9918000	83.4711	53.8462	90.2174	85.5769	85.7143	87.5	89.7959	89.313	90.8046	87.7193	56.5217	90.2174	80.9524	89.6226	90.625	90.4762	86.1386	91.4286	0.000328479	Intron	Non-CGI	0.363792	0.151162	B21P	ENSSSCG00000004064	ARID1B
1	9919001	9920000	67.8392	51.4286	91.3876	91.0891	86.4078	81.2834	91.2281	84.9162	81.9876	76.5101	51.0101	83.5979	85.7143	82.2086	87.2611	86.9347	83.6364	82.2086	0.00172996	Intron	Non-CGI	0.373694	0.139522	B21P	ENSSSCG00000004064	ARID1B
1	9942001	9943000	81.1475	88.5965	58.498	70	63.5983	83.4677	79.5276	91.2698	71.1382	79.4643	88.7446	46.5909	58.7045	75.4386	79.386	85.906	87.3096	69.4853	0.00588227	Intron	Non-CGI	-0.0438936	0.867156	Mono	ENSSSCG00000004064	ARID1B
1	9946001	9947000	60.7843	90.8163	24.6637	51.7007	65.1515	65.0558	76	84.6667	61.5385	73.2759	90	16.3636	30.6748	68.0233	60.8	69.7595	85.7143	51.1737	0.00266815	Intron	Non-CGI	-0.0608689	0.816486	Mono	ENSSSCG00000004064	ARID1B
1	9953001	9954000	71.8121	67.4797	45	80.8824	87.0748	90.8451	81.1518	77.5862	86.3014	83.1858	75.2874	55.0265	91.3978	82.0276	90.5028	89.0805	91.875	86.9565	0.00453883	Intron	Non-CGI	0.18707	0.472175	Mono	ENSSSCG00000004064	ARID1B
1	9963001	9964000	90.8163	90.4255	94.1176	83.4862	64.0777	93.1034	84.3972	85.8491	92.9688	88.5965	95.9184	92.5	76.6917	61.8557	94.382	88.4146	92.3077	93.8776	0.00143296	Intron	Non-CGI	-0.0135238	0.958915	NK	ENSSSCG00000004064	ARID1B
1	9964001	9965000	93.2331	92.437	94.0741	87.5	92.233	96.4706	92.4731	93.8596	92.7083	91.3978	93.2692	94.5946	85.7143	93.75	94.1176	92.0863	94.8718	93.2692	0.00418425	Intron	Non-CGI	0.401496	0.110181		ENSSSCG00000004064	ARID1B
1	9975001	9976000	88.0503	93.6	56.962	79.3814	86	96.875	97.2414	93.3673	92.3913	95.122	88.8889	50.8772	75.7225	89.8305	95.6835	94.8148	99.0566	94.8529	0.000647936	Intron	Non-CGI	0.147867	0.571147	Mono	ENSSSCG00000004064	ARID1B
1	9978001	9979000	81.2081	87.2	84.0909	80	73.5849	68.254	61.3793	67.4208	67.9688	76.506	84.9711	90.2439	80.3571	72.067	62.6437	64.7059	67.6471	61.1842	0.00195032	Intron	Non-CGI	-0.482642	0.0497304	T8P4N	ENSSSCG00000004064	ARID1B
1	9986001	9987000	59.5238	59.0062	80.4469	46.5517	68.0672	43.8849	55.1724	66.3594	26.8293	42.4658	62.5731	74.3363	61.2245	52.9126	34.7826	43.956	60.7477	24.5833	0.00986423	Intron	Non-CGI	-0.20071	0.439862	TGDP	ENSSSCG00000004064	ARID1B
1	9987001	9988000	65.587	85.9729	77.3333	66.4336	77.3585	35.7143	54.3379	56.1947	52.2472	57.377	83.6842	79.4224	67.9389	65.7588	40.5286	40.8784	70.2703	37.1901	0.00624107	Intron	Non-CGI	-0.39306	0.118575	T8N4P,TGDP	ENSSSCG00000004064	ARID1B
1	10026001	10027000	44.0758	50.7353	22.7642	40.7767	46.9388	50	54.4118	71.8085	71.6867	53.9062	43.6893	10.9489	31.6062	53.8462	50.7042	47.7366	76.8116	51.6484	0.00816439	Intron	Non-CGI	0.320786	0.209337	Mono	ENSSSCG00000004064	ARID1B
1	10035001	10036000	59.8039	38.255	92.6702	86.1789	92.1053	96.3855	94.3396	95	96.5318	83.3333	52.4691	96.5812	95.7317	87.5	93.4524	94.5701	97.6048	93.2292	0.00562102	Intron	Non-CGI	0.43543	0.0806413	B21P	ENSSSCG00000004064	ARID1B
1	10049001	10050000	60.9756	34.9515	77.2727	67.2414	71.4286	71.4286	67.8082	73.3871	70.1923	67.7419	36.5385	71.0145	67.1642	73.7288	81.8841	70.8333	61.2903	62.9371	0.00455106	Intron	Non-CGI	0.393187	0.118446	B21P	ENSSSCG00000004064	ARID1B
1	10051001	10052000	48.9177	15.8273	50	83.4483	87.7551	91.8478	85.8824	86.0759	85.2217	75.3425	16.3366	51.5	80.531	78.9157	85.6354	79.2746	89.418	89.4737	0.00147152	Intron	Non-CGI	0.488123	0.0468249	B21P	ENSSSCG00000004064	ARID1B
1	10052001	10053000	69.6552	65.9864	60.3774	71.2	72.3577	78.6585	77.5148	80.6283	72.4638	75.7895	61.236	62.1118	65.625	74.2857	81.6176	75.1553	82.7869	78.9474	0.00577581	Intron	Non-CGI	0.450155	0.0698059	B21P,Mono	ENSSSCG00000004064	ARID1B
1	10061001	10062000	39.2857	14.4444	79.6178	62.963	81.5385	57.4627	54.4	65.6627	57.9268	44.7368	15.3285	67.7083	75.3968	70.6587	66.4804	66.2162	66.6667	68.1818	0.00369934	Intron	Non-CGI	0.426624	0.0876785	B21P	ENSSSCG00000004064	ARID1B
1	10108001	10109000	68.1034	58.6957	91.4894	84.3137	92.6316	90.411	89.3617	91.7355	87.6623	86.747	49.1667	91.4062	86.9231	90.9091	95.614	91.8367	85.7143	87.1951	0.00621454	Intron	Non-CGI	0.468443	0.0578862	B21P	ENSSSCG00000004064	ARID1B
1	10118001	10119000	98.3607	96.6102	85.3333	87.1795	93.4307	98.2301	94.1176	92.7835	91.3295	96.7033	95.3947	86.4198	86.5248	90.7692	98.8506	96.0452	93.3962	91.9786	0.000594064	Intron	Non-CGI	-0.0128242	0.961039		ENSSSCG00000004064	ARID1B
1	10134001	10135000	78.3951	65.2778	90.991	86.6667	87.3418	87.963	91.1111	88.3929	90.4762	79.3478	68.4783	95.7627	84.7458	80.1587	89.0909	88.7892	85.5769	97.6744	0.00294811	Intron	Non-CGI	0.500057	0.0409423	B21P	ENSSSCG00000004064	ARID1B
1	10135001	10136000	96.1194	96.9112	77.6173	93.3014	93.1818	97.9351	97.048	96.1003	95.057	93.7238	95.9391	69.4006	88.4956	93.2075	96.9697	98.5915	94.4206	97.4522	0.00246998	Intron	Non-CGI	0.105379	0.687302	Mono	ENSSSCG00000004064	ARID1B
1	10153001	10154000	96.6245	90	92.7184	93.6364	93.6364	98.2759	97.7273	99.5475	95.9732	94.2149	93.75	91.8129	92.9825	94.1606	99.2126	98.3871	97.1591	96.6667	0.00849945	Intron	Non-CGI	0.387776	0.124057		ENSSSCG00000004064	ARID1B
1	10155001	10156000	82.5911	86.1736	64.3293	93.4109	70.9091	91.9094	92.1212	87.3016	94.0217	90.625	90.0958	52.3985	93.0636	81.6199	93.1193	95.8159	89.5131	95.2542	0.00391176	Intron	Non-CGI	0.00707906	0.978488	Mono	ENSSSCG00000004064	ARID1B
1	10162001	10163000	85.8407	88.4354	67.5	82.5397	82.5175	91.7808	89.726	87.9433	84.252	86.4078	86.9919	68.4615	68.1818	86.1314	91.3043	90.6736	85.5556	87.7005	0.00901206	Intron	Non-CGI	0.146266	0.575369	Mono	ENSSSCG00000004064	ARID1B
1	10178001	10179000	74.0088	71.6049	89.6694	85.0467	87.963	85.7143	78.4314	55.5556	87.5	85.0467	65.0794	86.0987	83.3333	84.8837	87.7193	80.5471	53.5714	78.8136	0.00323966	Promoter	Non-CGI	0.0390527	0.881704	T8P4P	ENSSSCG00000004064	ARID1B
1	10181001	10182000	82.4	89.5652	79.0476	76.4706	90	92.3729	90.0709	91.2371	93.6782	91.2281	88.125	76.7442	71.1765	90.1163	93.2331	89.547	86.5854	93.4343	0.00513702	Intron	Non-CGI	0.335131	0.188528	Neut	ENSSSCG00000004064	ARID1B
1	10182001	10183000	84.8921	84.8214	69.7842	62.037	82.5581	82.2581	79.7297	86.7052	88.4422	74.0741	84.1202	59.4203	58.8957	85.3107	83.5227	83.6478	88.5965	83	0.00634817	Intron	Non-CGI	0.308418	0.228429	Mono,Neut	ENSSSCG00000004064	ARID1B
1	10191001	10192000	66.9173	69.3548	93.7198	96.2121	96.4286	99.0476	97.6378	97.7099	95	75	63.5714	98	98.2249	83.1933	97.2973	100	99.0566	93.3824	0.00244282	Intron	Non-CGI	0.586003	0.0134359	B21N,B21P	ENSSSCG00000004064	ARID1B
1	10212001	10213000	39.916	62.5	19.0678	20.1183	25	18.0488	25.1497	16.3717	21.5139	19.5767	58.9212	16.1017	21.3974	20.2479	29.5775	18.4502	15.5779	23.1618	0.00656018	Intron	Non-CGI	-0.311814	0.223079		ENSSSCG00000004064	ARID1B
1	10231001	10232000	89.2857	79.1209	98.5401	96.5812	96.1165	98.1132	97.8261	98.2759	95	86.6197	86.6667	97.1429	93.6	94.898	97.5	98.6111	92.9688	93.7008	0.00831807	Intergenic	Non-CGI	0.464825	0.0601144		ENSSSCG00000004064	ARID1B
1	10240001	10241000	74.6269	65.4321	92.7835	87.0968	89.7436	89.1566	NA	86.5546	92.8058	NA	65.2542	93.3333	NA	87.619	92.1739	90.6977	87.9518	91.3793	0.000749501	Intergenic	Non-CGI	0.537931	0.0472361	B21P	ENSSSCG00000004064	ARID1B
1	10241001	10242000	82.5243	75.6098	48.7179	36.3636	78.8235	90.7692	84.9315	NA	81	77.5281	82.2917	55.4455	48.3146	80.8989	90.5263	91.1765	80.3738	91.7526	0.00186896	Intergenic	Non-CGI	0.217805	0.41774	Mono,Neut	ENSSSCG00000004064	ARID1B
1	10296001	10297000	90	91.9643	91.9118	95.7143	92.8571	91.8269	93.8776	91.1917	99.2188	87.6033	88.3249	90.0621	95.3608	91.0112	95.283	95.6693	91.5789	100	0.0076993	Promoter	Non-CGI	NA	NA		ENSSSCG00000045120
1	10351001	10352000	91.6244	88.7387	26.8817	89.7436	85.7678	89.8396	92.9293	90.6336	93.8776	91.2442	87.4101	34	77.1812	90.2878	87.6325	92.402	90.4215	92.233	0.00029386	Intergenic	Non-CGI	NA	NA	Mono	ENSSSCG00000045120
1	10354001	10355000	49.5327	75	41.5385	46.2366	35.9375	32.0988	42.6966	21.1111	34.1176	60.4651	73.2824	31.0924	50.7042	41.5493	35.7143	35.9788	31	45.2555	0.00556311	Intergenic	CpGshore	NA	NA	T8P4P	ENSSSCG00000045120
1	10427001	10428000	86.3354	90.0709	91.0828	91.6667	86.8421	96.9072	90.1786	85.8209	92.5676	88.3929	88.4211	94.7368	91.7722	83.9744	94.7368	88.6792	83.9161	94.1935	0.00496638	Intergenic	Non-CGI	NA	NA		ENSSSCG00000045185	ssc-mir-9857
1	10463001	10464000	80	65.7407	86.8421	86.9048	72.8814	87.5	88.8889	76.4706	89.899	82.0896	73.6842	82.1705	82.069	75.1479	88.5496	85.9813	75.1724	92.1466	0.00389128	Intergenic	Non-CGI	NA	NA	B21P,NK	ENSSSCG00000045185	ssc-mir-9857
1	10469001	10470000	86.2595	82.4324	91.1111	66.3717	62.7451	37.6147	35.3383	52.6882	74.4444	76.0417	92.3077	84.0909	76.087	65.2941	31.6239	28.8344	27.3381	64.7799	0.00397958	Intergenic	Non-CGI	NA	NA	T8N4P,T8P4N,T8P4P	ENSSSCG00000045185	ssc-mir-9857
1	10503001	10504000	87.619	80.4124	95.4545	92.3913	86.6142	94.4056	87.4016	89.9371	91.6667	90.5983	82.6087	93.2432	89.8551	84.8921	92.9293	90.6077	87.8788	96.6102	0.00776271	Intergenic	Non-CGI	NA	NA		ENSSSCG00000045185	ssc-mir-9857
1	10624001	10625000	72.7273	69.0323	73.8693	72.4409	47.7612	78.7097	77.707	71.2418	77.9762	76.7956	64.6766	72.5714	61.5385	53.8922	79.798	79.3651	75.3086	81.9149	0.00431305	Intergenic	Non-CGI	NA	NA	NK	ENSSSCG00000046982
1	10631001	10632000	70.5882	71.2121	79.2453	87.7193	63.9344	84.7222	73.0769	63.1068	80.8989	80	72.549	84.3373	83.1683	60.7843	82.1053	69.5122	59	86.1111	0.00361529	Intergenic	Non-CGI	NA	NA	NK,T8P4P	ENSSSCG00000046982
1	10635001	10636000	92.0455	94.4444	92.9577	88.5057	NA	96.9072	NA	84.8485	90.2655	94.4444	93.9597	90.0709	89.2562	68.4685	90.4762	90.8333	84.0426	94.4954	0.00644889	Intergenic	Non-CGI	NA	NA		ENSSSCG00000046982
1	10694001	10695000	100	92.1875	79.8742	86.0759	88.5714	95.1456	91.2162	89.0909	94.5578	98.7013	91.9355	87.7551	83.125	89.6296	98.374	94.6154	87.9121	96.4602	0.00773933	Intergenic	Non-CGI	NA	NA		ENSSSCG00000050400	ssc-mir-9787
1	10709001	10710000	45.6311	66.0714	56.8421	52.6316	46.4912	73.4177	67.6768	66.9014	65.1685	NA	67.7419	51.3158	55.0459	51.4019	72.2772	62.8205	68.6869	65.5462	0.00174236	Intergenic	Non-CGI	NA	NA	NK	ENSSSCG00000050400	ssc-mir-9787
1	10790001	10791000	55.2147	36.6337	45.7364	67.6471	53.0973	77.1186	69.1176	55.5556	72.6316	67.3684	45.045	38.9831	52.6316	49.6183	76.087	75.4237	63.6364	73.0061	0.00694372	Intergenic	Non-CGI	NA	NA	B21P,Mono	ENSSSCG00000047964
1	10818001	10819000	72.3757	64.0625	81.9355	70.5882	61.3636	78.4483	76.1905	65.4088	73.0769	77.6471	62.2517	82.5758	74.6988	55.5556	79.8387	73.8889	72.7273	78.2313	0.00620371	Intergenic	Non-CGI	NA	NA	B21P,NK	ENSSSCG00000047964
1	10825001	10826000	86.2069	87.5	88.8889	86.7257	72.4138	90.4762	84.4444	85.5346	88.2353	92.5234	83.3333	86.1111	84.7619	72.0721	93.1624	88.8268	85.1852	93.5065	0.00745874	Intergenic	Non-CGI	NA	NA	NK	ENSSSCG00000047964
1	10841001	10842000	88.4615	80.2817	84.6154	79.8077	NA	92.6471	86.1789	77.9817	92	87.9518	83.3333	87.037	83.75	78.9474	89.0909	89.2857	77.7778	91.4062	0.00667819	Intergenic	Non-CGI	NA	NA		ENSSSCG00000047964
1	10844001	10845000	89.1026	80	90.9091	88.1818	91.7808	93.1818	91.3793	86.1538	95.2381	90.5405	83.3333	97.8873	90.678	90.9677	96.5278	91.2	92.1053	96.5517	0.00772457	Intergenic	Non-CGI	NA	NA		ENSSSCG00000047964
1	11074001	11075000	80.9302	76.1658	91.1877	77.4648	75.1515	87.5	75.3247	71.0204	87.1921	84.8101	79.2453	90.991	79.5652	67.0455	85.7955	86.0681	69.4444	91.4573	0.0091734	Intergenic	Non-CGI	NA	NA	NK,T8P4P	ENSSSCG00000051255
1	11092001	11093000	85.5469	83.4951	92.6554	90.3409	89.0411	92.1642	87.1429	78.3505	92.7184	90.5325	85.2941	90.4459	94.0909	84.3137	90.6977	89.2361	76.506	90.6863	0.00708818	Intergenic	Non-CGI	NA	NA		ENSSSCG00000051255
1	11096001	11097000	83.5227	77.6	91.2568	91.7241	87.1508	95.858	90.9091	87.7551	97.1429	89.3617	77.8443	94.8387	93.4132	91.875	95.092	94.2085	85.514	95.3125	0.0042976	Intergenic	Non-CGI	NA	NA		ENSSSCG00000051255
1	11137001	11138000	85.7143	81.7814	93.1298	92.2747	83.2335	93.7931	86.0656	85.274	94.4206	90.9639	83.4951	92.4188	90.9091	85.4251	93.5252	92	80.7882	94.4186	0.00951894	Intergenic	Non-CGI	NA	NA		ENSSSCG00000051255
1	11161001	11162000	84.4595	82.1429	92.4658	90.6542	76.3441	91.9643	80.531	77.6596	91.0891	87.5	84.5361	93.578	90.0709	80.8	87.6543	83.871	78.0142	86.755	0.00477884	Intergenic	Non-CGI	NA	NA		ENSSSCG00000051255
1	11197001	11198000	83.871	77.5701	91.6667	82.9787	78.7879	83.0769	75.9398	65.7895	89.0909	87.0229	81.6514	92.1053	89.9225	75	89.2857	84.8485	64.0845	90.8046	0.00433661	Intergenic	Non-CGI	NA	NA	T8P4P	ENSSSCG00000051255
1	11228001	11229000	84.7458	82.8947	92.1933	88.6139	83.6478	94.6237	90.3743	79.5987	88.0597	86.1789	81.7073	95.7746	92.381	82.4561	90.9449	91.1197	81.5951	91.0448	0.00451584	Intergenic	Non-CGI	NA	NA		ENSSSCG00000044169
1	11279001	11280000	82.5758	80.3738	85.443	82.5397	69.6429	86.8421	77.3109	79.8165	83.6364	86.6667	77.7108	87.5	89.1156	73.9583	89.0244	80.6061	79.0698	86.4	0.00499944	Intergenic	Non-CGI	NA	NA	NK	ENSSSCG00000044169
1	11353001	11354000	89.8507	81.5686	94.5055	89.1892	83.871	89.2744	86.1592	82.4658	92.6606	93.0233	88.2845	95.9016	89.6552	84.4371	90.6137	88.2353	81.893	92.963	0.0041984	Intergenic	Non-CGI	NA	NA		ENSSSCG00000044169
1	11417001	11418000	88.5321	86.6667	92.1488	92.4399	86.9565	95.6923	93.3628	85.8491	93.19	89.9038	81.6901	96.3211	92.1429	82.5455	93.3014	93.6102	87.4251	94.8357	0.00873811	Intergenic	Non-CGI	NA	NA		ENSSSCG00000044169
1	11667001	11668000	81.893	81.5476	68.4729	61.6541	79.8913	81.8182	81.6239	84.2553	77.8302	84.2105	83.4171	62.963	64.0777	79.638	79.0055	86.2069	77.4436	82.6446	0.00334724	Intron	CpGshore	-0.678013	0.00277828	Mono,Neut	ENSSSCG00000004065	TIAM2
1	11679001	11680000	55.8442	59.2593	44.1341	48.3051	56.0345	60.6742	68.3761	66.9014	65.0407	61.6667	61.9048	38.1679	47.6636	49.2424	72.619	68.8525	63.2911	72.807	0.00665693	Intron	Non-CGI	-0.398869	0.112749	Mono,Neut	ENSSSCG00000004065	TIAM2
1	11683001	11684000	62.1622	60.4478	34.8485	53.6913	64.2857	74.3017	71.9298	74.026	61.7647	67.1756	60.7735	33.0882	36.646	70.4663	74.4186	67.6768	68.3544	72.2826	0.00472141	Intron	Non-CGI	-0.309872	0.226129	Mono,Neut	ENSSSCG00000004065	TIAM2
1	11708001	11709000	93.4343	89.9408	69.4444	85.7798	91.1504	91.8455	92.1659	92.1922	92.7039	92.5743	90.7767	62.6168	79.3427	94.4681	93.2432	93.7888	92.1397	91.5033	0.00116038	Intron	Non-CGI	-0.161741	0.535137	Mono	ENSSSCG00000004065	TIAM2
1	11714001	11715000	60.2484	48.6239	63.7097	70.9402	66.1538	76.3158	68.984	71.8232	68.7861	70.9459	41.7989	58.2734	65.2482	65.0794	74.8503	77.6119	69.7368	69.2737	0.00763227	Intron	Non-CGI	0.116261	0.656785	B21P	ENSSSCG00000004065	TIAM2
1	11715001	11716000	31.4607	23.5772	46.5909	36.6412	43.7956	66.4286	35.7143	53.2468	55.0802	41.2844	15.5779	43.2624	38.2199	50.8475	65.9259	47.3282	50.5155	47.0588	0.00392875	Intron	Non-CGI	-0.173507	0.505426	B21P	ENSSSCG00000004065	TIAM2
1	11735001	11736000	70.2564	48.4043	91.6667	78.8462	91.9118	87.0588	85.8333	80.4196	91.8129	87.5	53.271	93.2773	92.3858	81.5789	94.686	91.7749	82.7869	94.686	0.00728735	Exon	Non-CGI	0.0599346	0.819259	B21P	ENSSSCG00000004065	TIAM2
1	11736001	11737000	75.2688	73.1429	89.0196	91.2281	88.8325	87.5	76.4706	63.4361	89.3258	83	67.5676	90.9722	87.0968	78.481	90.625	86.8852	65.8768	87.6289	0.00902051	Intron	Non-CGI	0.302656	0.237689	B21P,T8P4P	ENSSSCG00000004065	TIAM2
1	11758001	11759000	84.2105	91.7241	95.8621	99.0291	88.4615	93.9759	95	88.6792	96.0784	88.172	88.1481	96.124	94.697	85.2941	93.913	94.4444	89.2562	96.6667	0.00581486	Promoter	Non-CGI	0.431796	0.0834933		ENSSSCG00000004065	TIAM2
1	11760001	11761000	85.2174	81.0526	90.8497	94.6237	86.6142	91.1765	91.0448	81.1688	96.1905	85.5932	76.4228	97.1698	89.3491	87.4016	92.0635	92.9078	75.9036	96.2264	0.00487916	Promoter	Non-CGI	0.296961	0.247074		ENSSSCG00000004065	TIAM2
1	11772001	11773000	74.6341	69.0789	85.3933	76.8844	58.9404	69.9074	62.6316	50	69.6833	76.9634	68.4211	85.9091	79.5349	67.3171	71.5686	75.6014	51.6807	73.9837	0.00272419	Intron	Non-CGI	0.189508	0.466314	T8P4P	ENSSSCG00000004065	TIAM2
1	11787001	11788000	67.8218	75.2	83.1325	81.25	80	80.5128	79.2308	68.7898	84.3373	68.4211	81.2834	86.1878	82.8194	82.1429	81.8182	78.1116	69.4737	80.7175	0.00306297	Intron	Non-CGI	0.21646	0.404017	B21N,T8P4P	ENSSSCG00000004065	TIAM2
1	11800001	11801000	90	82.5397	93.3333	98.0583	90.9091	90.991	85.2713	76.9737	95.8333	91.1765	83.5616	92.381	93.6508	90.0524	92.3729	96.2264	75	94.7761	0.00751033	Promoter	CpGshore	0.370721	0.14295		ENSSSCG00000004065	TIAM2
1	11806001	11807000	81.761	84.4262	86.2637	75.2137	83.5443	82.6531	84.5528	57.6159	84.5411	85.5072	83.8462	90.1639	84.1808	75.5102	78.0702	86.3946	63.2	87.5706	0.0066604	Intron	Non-CGI	-0.224189	0.38702	T8P4P	ENSSSCG00000004070	SCAF8
1	11836001	11837000	81.0345	87.1622	61.6071	73.6842	77.7778	88	82.1138	85.7143	93.1818	85.3211	89.4118	60.1227	62.931	79.6992	88.1818	93.2432	75.2577	87.9518	0.00816309	Intron	Non-CGI	0.359877	0.155941	Mono,Neut	ENSSSCG00000004070	SCAF8
1	11841001	11842000	84.375	72.9927	87.3239	82.8358	81.6667	86.8613	82.266	73.2824	93.5065	82.7068	76.2238	93.5484	82.2785	85.443	92.4812	90.8046	79.1667	91.5493	0.00804904	Intron	Non-CGI	-0.024046	0.927012	B21P	ENSSSCG00000004070	SCAF8
1	11871001	11872000	71.8519	64.7059	82.1429	73.8636	67.5676	70.5882	62.9371	24.2718	64.4628	74.7368	63.0769	80.8219	89.1304	41.9753	73.5537	75.6944	31.25	70.9402	0.00917985	Intron	Non-CGI	-0.370898	0.142744	T8P4P	ENSSSCG00000004070	SCAF8
1	11887001	11888000	13.1687	10.3286	4.03587	7.24638	21.2245	12.3529	10.5263	27.3196	8.33333	9.55414	8.37209	3.66972	6.1674	24.4565	9.3617	11.4014	23.0303	8.59375	0.00112178	Intron	CpGIsland	0.380593	0.131787	Mono	ENSSSCG00000004070	SCAF8
1	11961001	11962000	88.806	85.9551	93.6937	86.3636	71.7557	91.2698	87.8378	79.8611	91.3669	87.7193	86.5772	91.4286	91.9463	76.6234	93.1973	87.2449	75.7576	93.3333	0.00248126	Intron	CpGshore	-0.202037	0.43678	NK	ENSSSCG00000004070	SCAF8
1	11990001	11991000	92.8571	93.8931	79.1908	80.6667	46.4	88.5496	82.8767	87.0968	90	92.029	87.8049	81.4634	80.8081	53.5484	89.6104	86.9955	93.2203	90.7767	0.00077702	Intron	Non-CGI	0.0350976	0.893617	NK	ENSSSCG00000004070	SCAF8
1	12034001	12035000	96.5318	97	96.7742	96.6102	94.1176	97.351	95.5556	97.8947	96.4103	95.9302	96.9298	96.2733	95.8525	94.5545	97.992	95.2899	97.4093	96.2264	0.00291356	Intron	Non-CGI	0.151747	0.560973		ENSSSCG00000004070	SCAF8
1	12072001	12073000	91.3265	89.5062	91.0112	84.2975	NA	91.2162	93.1973	86.5	89.9441	96.063	92.8105	91.954	86.7925	93.1937	93.8776	93.1034	87.9195	90.5556	0.00876504	Exon	Non-CGI	-0.331607	0.209586		ENSSSCG00000004070	SCAF8
1	12095001	12096000	78.3784	80.8333	68.8742	66.6667	75.5319	71.6216	73.5849	78.8571	65.6863	72.8814	74.8299	64.4444	64.1026	69.1176	71.9298	68.3486	80.3797	67.4847	0.00949248	Intron	Non-CGI	0.293539	0.252823	Mono,Neut,TGDP	ENSSSCG00000004070	SCAF8
1	12128001	12129000	57.2254	72.8916	73.2323	59.2357	56.5217	61.4213	58	56.9832	43.2258	53.6913	68.3544	67.4033	59.0674	54.5946	55.9211	61.4458	47.6636	48	0.00625664	Intergenic	Non-CGI	-0.481412	0.050401	TGDP	ENSSSCG00000004070	SCAF8
1	12146001	12147000	56.2771	34.9693	97.2892	90.8163	94.2623	96.337	91.8033	92	96.732	82.5397	28.0543	95.614	94.3452	89.8246	94.6176	94.4444	94.9807	94.8617	0.0018656	Intergenic	Non-CGI	-0.0309653	0.906087	B21P	ENSSSCG00000004070	SCAF8
1	12147001	12148000	67.9558	31.7568	93.3333	95.2381	93.3333	94.2857	92.7461	87.013	96.9388	83.7037	51.7857	93.4579	96.1722	80.7292	97.8723	94.5607	91.8782	94.9438	0.00539492	Intergenic	Non-CGI	-0.104618	0.689454	B21P	ENSSSCG00000004070	SCAF8
1	12232001	12233000	83.1683	78.7037	94.7368	91.3043	77.2727	93.7984	88.1481	77.451	89.726	85.1351	84.8276	95.9459	92.8177	77.8281	94.0299	91.5152	83.7607	92	0.00126907	Intergenic	Non-CGI	NA	NA		ENSSSCG00000044991
1	12233001	12234000	73.8462	65.9794	62.1429	56.9231	70.4545	NA	73.0435	64.4068	73.75	68.3544	71.7391	60.7143	55.1181	68.8889	78	69.5652	62.7907	76.6234	0.00502786	Intergenic	Non-CGI	NA	NA	Neut	ENSSSCG00000044991
1	12248001	12249000	72.028	68.4211	47.8528	70.8333	65.3846	76.6355	79.6296	73.4177	78.4091	78.4946	67.1756	32.2581	73.7931	59.8592	79.0123	78.6164	80.4348	72.5352	0.00430253	Intergenic	Non-CGI	NA	NA	Mono	ENSSSCG00000004071
1	12269001	12270000	87.8788	83.908	91.2752	91.3793	90.2778	92	79.661	86.7133	92.5926	91.3043	80.6723	92.5926	93.5065	90.9639	90.4	85.0267	85.7143	91.6667	0.00718814	Intergenic	Non-CGI	NA	NA		ENSSSCG00000004071
1	12275001	12276000	69.4534	58.9354	91.7647	90	85.9756	93.4156	93.3673	87.1111	95.9514	83.9506	65.896	91.9598	89.8734	78.5	93.5484	91.5094	85.3933	95.2	0.0046431	Intergenic	Non-CGI	NA	NA	B21P	ENSSSCG00000004071
1	12304001	12305000	83.0986	74.4444	93.8931	90.1961	84.7059	97.8495	88.1356	80	92.517	86.0215	67.6471	93.9655	92	78.1818	95.8333	88.8889	85.8268	94.2029	0.00293659	Intron	Non-CGI	NA	NA	B21P	ENSSSCG00000004071	CNKSR3
1	12306001	12307000	53.5211	65.2174	69.3548	56.3218	44.1176	41.4141	35.6522	42.0168	35.2	46.1538	61.4865	68.1481	57.4468	39.4495	36.8421	40.1639	39.0476	35	0.000712744	Intron	Non-CGI	NA	NA	TGDP	ENSSSCG00000004071	CNKSR3
1	12330001	12331000	86.8644	80.4082	92.3445	86.9388	78.5714	86.7925	85.3081	79.4366	88.7029	82.7338	80.7107	90.1235	85.0267	81.3559	86.6071	88.7273	78.2313	85.9729	0.00565731	Intron	Non-CGI	NA	NA		ENSSSCG00000004071	CNKSR3
1	12342001	12343000	69.9346	68.4932	65.2778	79.7619	70.7547	77.1242	70.4918	60.5769	72.6115	67.2269	71.6535	69.5652	78.9474	67.2269	83.0357	71.0692	64.5161	77.0833	0.00732297	Intron	Non-CGI	NA	NA	T8P4P	ENSSSCG00000004071	CNKSR3
1	12361001	12362000	86.0262	78.5276	89.5954	87.9518	84.1121	89.9329	87.4286	84.2342	93.0233	91.9118	80.4082	93.1818	90.5263	83.8095	89.8936	91.3858	88.8889	91.7763	0.00761669	Exon	Non-CGI	NA	NA		ENSSSCG00000004071	CNKSR3
1	12367001	12368000	91.8919	79.3722	85.9813	88.7574	82.2086	92.9461	85.5769	83.3977	87.6923	93.5345	82.9545	89.2308	91.6667	87.037	92.1642	89.2157	88.9535	89.1403	0.0045174	Intron	Non-CGI	NA	NA		ENSSSCG00000004071	CNKSR3
1	12405001	12406000	85	NA	95.3642	94.7368	84.6847	91.6667	83.3333	84.7561	94.8529	87.3786	80.1471	95.6989	91.7431	84.6939	94.1667	81.6667	86.4	95.8678	0.00118754	TTS	Non-CGI	NA	NA		ENSSSCG00000043123
1	12411001	12412000	82.7586	83.3333	89.011	67.6829	89.3491	92.2374	87.9747	84.6154	92.5743	91.4573	88.3333	91.0314	57.8652	81.7073	88.0682	86.758	83.9506	95.3307	0.00688445	Intergenic	Non-CGI	NA	NA	Neut	ENSSSCG00000043123
1	12420001	12421000	79.4521	84.127	70.1863	75.9615	83.3333	88.6525	81.25	74.1117	88.3436	84.7682	81.5385	76.4706	76.9231	83.0986	83.5897	81.9005	71.7647	88.6878	0.00695272	Intergenic	Non-CGI	NA	NA	Mono,T8P4P	ENSSSCG00000043123
1	12449001	12450000	55.2632	39.0244	86.9159	59.3023	73.4375	71.5278	76.7857	74.5283	58.4746	53.8462	25.974	73.9726	56.5891	64.6259	74.1935	85.9504	63.3333	65.7895	0.00620959	Intergenic	Non-CGI	NA	NA	B21P	ENSSSCG00000049297
1	12463001	12464000	NA	73.1183	69.1729	NA	73.0435	86.7925	84.5528	84.2105	87.8505	NA	67.3267	NA	70	77.6316	83.6364	84.9624	82.4561	91.6667	0.00833486	Intergenic	Non-CGI	NA	NA	B21P	ENSSSCG00000049297
1	12464001	12465000	78.7879	57.6271	89.7959	90.1786	88.2979	94.3548	93.5185	78	95.1456	85.2941	57.0423	84.507	91.7241	87.5	91.2162	87.6623	78.8235	94.9367	0.000578211	Intergenic	Non-CGI	NA	NA	B21P	ENSSSCG00000049297
1	12474001	12475000	66.6667	62.037	85.7143	84.3537	82.9268	85.2349	83.5165	86.5285	87.1658	80.663	50.5682	80.303	89.4737	85.0649	83.4437	89	87.6812	88.8889	0.00843974	Intergenic	Non-CGI	NA	NA	B21P	ENSSSCG00000049297
1	12523001	12524000	90.2439	88.5417	91.2162	79.1667	78.5714	NA	45.6693	62.7027	68.5185	70.4082	89.2857	96.6942	80.3797	67.5	64.2276	50.3106	63.4615	63.8655	0.00768606	Intergenic	Non-CGI	NA	NA	T8P4N	ENSSSCG00000046319
1	12554001	12555000	81.4433	86.9565	77.9141	82.906	86.8421	84.507	93.1818	85.9504	66.9643	73.1343	83.7398	73.8636	82.3129	82.3529	81.3008	91.8519	91.2	64.375	0.00317571	Intron	Non-CGI	NA	NA	TGDP	NA	NA
1	12564001	12565000	74.7253	81.25	70.1087	63.8095	68.75	83.3333	78.5388	86.3905	68.6131	77.1654	73.617	67.5676	58.6592	75.625	82.6923	77.3148	82.8571	64.4444	0.00596055	Intron	Non-CGI	NA	NA	Neut	ENSSSCG00000046319
1	12565001	12566000	91.7073	89.5954	99.0521	NA	97.7778	97.8632	NA	96.6527	97.5369	92.9204	87.4074	96.9072	98.8827	98.324	97.006	99.0909	97.541	97.8102	0.00289591	Intron	Non-CGI	NA	NA		NA	NA
1	12567001	12568000	88.8889	84.5455	98.2955	94.9367	93.7008	95.4545	96.9697	97.5758	94.4056	94.3925	87.5	99.2857	99.2481	93.5484	97.9167	98.6395	98.8571	91.7127	0.0067715	Intron	Non-CGI	NA	NA		ENSSSCG00000046319
1	12572001	12573000	83.4862	86.4583	85.2459	80.7692	72.7273	51.087	60.9756	78.4483	53.4483	74.6479	85.5769	81.1111	79.2793	69.697	64	60.4839	75.4545	56.4815	0.00278311	Exon	Non-CGI	NA	NA	T8N4P,TGDP	ENSSSCG00000046319
1	12574001	12575000	80.5714	76.1905	83.6601	73.75	84.7059	74.4898	82.5	53.2164	80.1724	77.381	80.3191	76.1905	81.5789	86.8056	77.551	80.3191	43.4146	78.9855	0.0029607	Intron	Non-CGI	NA	NA	T8P4P	ENSSSCG00000046319
1	12601001	12602000	72.2689	64.6154	80.916	70.8861	60.5263	62.037	47.2222	39.3258	54.5455	58.8785	70.3125	80.3419	80.2817	62.6016	53.1646	58.7629	24.1379	59.2593	0.00763551	TTS	Non-CGI	NA	NA	T8P4P	ENSSSCG00000046319
1	12602001	12603000	33.3333	22.2222	34.1365	27.2727	18.5714	14.1176	16.7939	3.9604	25.8065	20.6061	24.0602	43.299	33.1461	11.6279	7.82609	18.5393	4.13793	24.3056	0.00623434	TTS	Non-CGI	NA	NA	T8P4P	ENSSSCG00000046319
1	12913001	12914000	70.7865	66.7984	82.3529	87.5	64.4295	91.1504	76.5714	62.4535	83.8889	60.6557	60	82.8947	78.8321	56.1224	83.0986	80.7692	64.9038	86.1607	0.00503911	Intergenic	Non-CGI	NA	NA	B21P,NK	ENSSSCG00000041027
1	13013001	13014000	74.8031	69.3694	80.1205	76.25	75.641	79.6178	75.3012	69.4915	84.7328	NA	66.4	80.7229	72.1739	76.129	76.7045	76.3975	75.4237	89.8438	0.00921192	Intron	Non-CGI	NA	NA	B21P	ENSSSCG00000041027
1	13289001	13290000	78.3019	85.5263	81.3665	89.4231	74.4186	88.6957	76.8657	83.871	89.5833	83.5165	82.4	83.5165	84.6939	71.3115	88.7755	79.1667	78.8321	86.6667	0.00924762	Intergenic	Non-CGI	NA	NA	NK	ENSSSCG00000004075	RGS17
1	13291001	13292000	83.4783	80.6723	82.6667	69.6078	71.6981	78.5714	78.7037	70.625	87.5	85.8491	74.0741	81.6993	73.7226	73.6486	81.6327	78.1659	75.2	86.2069	0.00649484	Intergenic	Non-CGI	NA	NA	Neut,NK,T8P4P	ENSSSCG00000004075	RGS17
1	13318001	13319000	92.2449	87.2549	92.381	91.8033	85.2041	93.4866	93.5065	88.9908	93.6508	91.411	86.9565	93.2735	91.4286	83.5106	91.1504	93.0464	90.0452	91.4414	0.00199921	Intergenic	Non-CGI	NA	NA		ENSSSCG00000004075	RGS17
1	13437001	13438000	77.451	71.6667	86.8421	88.75	88.5246	95.2381	90.6977	89.2857	97.2727	88.5714	72.1519	85.5263	88.3721	85.8696	97.5904	96.7742	87.3418	95.1613	0.00559434	Intron	Non-CGI	NA	NA	B21P	NA	NA
1	13451001	13452000	86.4407	89.5833	73.7143	55.1402	73.8636	76.0417	74.4526	76.4706	82.8571	79.8319	80.137	64.5161	58.0952	81.5029	79.4118	77.1084	83.0508	82.8221	0.00992799	Intron	Non-CGI	0.451265	0.0690352	Neut	ENSSSCG00000004076	MTRF1L
1	13565001	13566000	89.3023	84.5	93.9394	86.8852	84.0491	95.122	88.3598	80.5461	90.625	89.4309	86.9748	94.6108	91.5254	85.7143	93.7799	92.8571	80.7229	92.1569	0.00277108	Intergenic	Non-CGI	NA	NA		ENSSSCG00000004078	VIP
1	13598001	13599000	84.3137	67.9245	92.1569	91.7526	76.5306	87.3786	81.3008	72.028	88.1356	85.4167	81.1024	88.6792	91.4729	73.1884	85.0877	87.5	67.9688	89.7436	0.00920186	Intergenic	Non-CGI	NA	NA	B21P,NK,T8P4P	ENSSSCG00000004078	VIP
1	13631001	13632000	90.1914	87.5325	96.8338	92.9936	91.7012	93.2609	95.4023	86.6279	95.0867	88.8412	87.8505	96.6184	94.7945	92.3885	96.861	95.3488	86.3636	96.3077	0.00171955	Intergenic	Non-CGI	NA	NA		ENSSSCG00000004078	VIP
1	13644001	13645000	62.9213	63.1068	73	76.2887	68.4783	66.6667	78.1818	60.7843	74.5455	66.0194	65.0602	70.6667	77.0642	68.4685	64.4628	72.5352	60.8696	70.5128	0.00334061	Intergenic	Non-CGI	NA	NA	T8P4P	ENSSSCG00000031536	MYCT1
1	13657001	13658000	93.3333	86.2832	84.6847	84.3882	87.9581	97.1831	93.3594	87.7637	95.941	93.1677	90.8537	78.6408	76.834	86.0335	95.5556	96.6942	89.3023	98.2684	0.00742284	Intron	Non-CGI	NA	NA		ENSSSCG00000031536	MYCT1
1	13670001	13671000	87.6106	86.3248	95.7447	91.2281	NA	94.7917	90.566	81.5789	94.9153	88.9831	85.6322	92.7007	94.4134	87.4126	94.2149	90.625	84.4828	95.5224	0.00324118	Intron	Non-CGI	NA	NA		NA	NA
1	13693001	13694000	82.3333	83.1683	92.7203	90.5537	88.5572	87.8187	89.8876	85	91.2664	83.3333	81.383	92.8571	91.3242	86.6667	90	91.1197	84.6473	92.4107	0.000752826	Intergenic	Non-CGI	NA	NA		ENSSSCG00000031536	MYCT1
1	13725001	13726000	90.7407	92.5926	93.7282	96.8586	81.875	97.3941	92.6829	94.4625	96.9388	94.2105	89.9329	96.2343	97.3684	77.9343	98.5455	95.3177	91.4286	98.2906	0.0024281	Intron	Non-CGI	0.133551	0.60935		ENSSSCG00000004081
1	13728001	13729000	90.7563	92.2078	91.6168	95.7143	85.8065	97.479	95.2381	94.1176	96.2406	95.2381	90.7975	95.3488	98.1707	86.4516	97.8022	95.8525	92.1429	95.122	0.00962031	Intron	Non-CGI	-0.0247852	0.924774		ENSSSCG00000004081
1	13751001	13752000	85.1852	82.9932	58.5526	64.2202	81.5385	88.4615	77.1186	83.0846	91.6667	84.106	80	44.2177	42.9293	77.3973	93.8202	88.2759	84.252	90.5	0.00764156	Intron	Non-CGI	0.263654	0.30654	Mono,Neut	ENSSSCG00000004081
1	13754001	13755000	86.7769	78.4946	77.6923	67.5676	90.5263	88.6364	96.4789	86.8687	95.4545	95.7746	80.7143	71.1111	55.2846	89.5161	86.1789	93.2203	89.2857	94.3262	0.00367026	Intron	Non-CGI	0.276125	0.283358	Neut	ENSSSCG00000004081
1	13757001	13758000	95.9391	92.5676	97.9058	96.2963	91.0828	96.5347	96	92.0635	100	97.4522	91.018	97.7143	96.9432	95.3368	97.7477	95.5645	90.5028	97.6744	0.00985074	Intron	Non-CGI	0.0124635	0.962134		ENSSSCG00000004081
1	13827001	13828000	55.7047	51.8519	59.6386	65.8228	75.5814	57.1429	63.4783	58.2677	71.4286	57.4713	45.8333	49.4382	56.6667	71.0526	55.4455	56.4516	56.8182	64.6259	0.00508416	Exon	Non-CGI	0.3026	0.237782	B21P	ENSSSCG00000004081
1	13841001	13842000	85.9649	81.8898	94.0828	98.0263	95.082	91.6031	94.6309	91.7722	98.6486	89.4737	77.5	97.3214	96.129	92.9412	91.3333	96.4286	81.25	97.9592	0.00983964	Exon	Non-CGI	0.168957	0.516821		ENSSSCG00000004081
1	13844001	13845000	93.617	84.4037	94.9721	96.4789	92.2222	92.3611	96.875	88.3041	92.517	93.1373	84.4444	97.1591	93.6275	91.1111	91.6667	93.8697	89.0244	97.191	0.00570634	Intron	Non-CGI	0.212903	0.411972		ENSSSCG00000004081
1	13884001	13885000	83.237	80.5882	76.3636	67.9389	86.6071	85.641	84.8214	82.5137	81.3953	83.0882	77.4194	80.3279	62.6087	86.4662	83.2	84	77.5862	77.6	0.00328841	TTS	Non-CGI	-0.0935813	0.720911	Neut	ENSSSCG00000004081
1	13894001	13895000	92.4812	89.3939	97.9899	95.2381	97.3684	93.8596	94.5312	89.0244	99.3333	89.7436	89.2405	97.8947	95.8042	94.3503	93.2432	96.8254	92.6606	97.7099	0.00703742	Intron	Non-CGI	0.258472	0.316493		ENSSSCG00000004081
1	13896001	13897000	86.3248	85.5814	92.2414	97.8836	93.2515	93.6073	94.8187	90.7801	97.0213	86.0606	87.0849	97.7064	98.524	92.1569	90	95.6229	84.2342	95.941	0.00983167	Exon	Non-CGI	0.113988	0.663118		ENSSSCG00000004081
1	13897001	13898000	88.3871	82.3129	93.7008	88.2353	94.5736	95.7983	93.6364	88.9474	99.4475	92.1875	83.0189	96.3504	90.9091	94.3182	95.4955	95.2632	92.5	95.1389	0.00622987	Intron	Non-CGI	0.208868	0.421095		ENSSSCG00000004081
1	13931001	13932000	81.5789	73.0769	84.8168	82.6531	82.4427	84.4156	82.5397	81.9444	83.0065	79.3388	69.7561	85.8209	83.2402	81.7143	81.6092	83.4711	76.7742	78.3133	0.00731201	Intergenic	Non-CGI	NA	NA	B21P	ENSSSCG00000049158
1	13935001	13936000	91.0345	81.6456	88	91.2621	90	90.9091	91.2791	88.6179	95.6522	88.4615	83.75	87.9433	85.6354	87.9518	92.9032	92.2619	87.4126	95.5446	0.00908929	Intergenic	Non-CGI	NA	NA		ENSSSCG00000049158
1	13945001	13946000	92.4528	82.0513	94.5455	92.5926	95.9184	92	89.5	87.2093	93.9891	93.1034	85.7143	97.0803	94.7791	93.6893	96.8992	92.8571	87.8173	95.814	0.00480046	Intergenic	Non-CGI	NA	NA		ENSSSCG00000049158
1	13949001	13950000	56.6845	42.1622	60.8163	90.6863	83.0508	95.5466	92.3913	82.8704	98.1132	79.1045	35.7143	48.7633	95.5947	90.1408	93.9815	94.7619	85.4545	96.5517	0.00209584	Intergenic	Non-CGI	NA	NA	B21P,Mono	ENSSSCG00000049158
1	13950001	13951000	90.8397	NA	60.6635	88.0282	88.6792	96.25	95.7895	89.4444	98.2143	89.3939	83.3333	62.2951	75.8065	93.5714	93.4579	95.5556	89.4737	98.5507	0.00262161	Intergenic	Non-CGI	NA	NA	Mono	ENSSSCG00000049158
1	13956001	13957000	82.3529	80.6723	56.0526	78.5047	79.1506	91.1828	88.3019	85.1964	92.2374	83.5165	79.8942	62.8821	66.3889	86.5103	89.7368	87.9545	89.6936	92.4855	0.00380671	Intergenic	Non-CGI	NA	NA	Mono	ENSSSCG00000049158
1	13970001	13971000	77.0492	81.9277	64.1667	75	76.8421	68.7898	72.5	52	71.7791	75.3968	80.4878	65.3226	71.8121	78.4946	73.125	78.0702	61.2403	69.3548	0.00610717	Promoter	Non-CGI	NA	NA	T8P4P	ENSSSCG00000049158
1	13990001	13991000	76.25	66.9355	94.7368	92.8571	87.0968	87.8049	91.4439	77.5701	97.2028	84.7619	53.0864	95.8333	91.3907	82.1429	95.4198	91.1458	77.9528	92.3077	0.00473134	Exon	Non-CGI	NA	NA	B21P	ENSSSCG00000049158
1	13995001	13996000	90.7609	87.7698	95.8904	96.8037	98.0392	96.2963	95.7576	96.0177	98.1595	93.7143	87.8049	97.9167	96.2264	94.7867	97.4468	97.4545	95.4286	98.9362	0.00413699	Exon	Non-CGI	NA	NA		ENSSSCG00000049158
1	13998001	13999000	77.561	71.1656	83.7079	82.0359	81.9549	83.004	85.5072	81.9328	92.9577	81.6327	69.4915	87.7395	85.9873	88.2883	80.3828	84.2105	86.8571	91.1917	0.00737375	Exon	Non-CGI	NA	NA	B21P	ENSSSCG00000049158
1	14000001	14001000	91.9708	86.9281	96.7532	96.0784	83.7209	94.0476	95.6897	95.1724	97.5904	98.0952	88.6667	99.0991	95.7219	85.6322	94.702	98.0315	91.0714	96.1538	0.00875124	Exon	Non-CGI	NA	NA		ENSSSCG00000049158
1	14005001	14006000	95.9368	91.5385	82.3821	98.4252	95.0249	98.1233	97.5676	94.6043	97.2292	95.2555	92.446	82.3944	93.4783	97.6027	95.2727	98.5232	97.0674	98.9919	0.00268759	Promoter	Non-CGI	NA	NA		ENSSSCG00000049158
1	14040001	14041000	97.9798	98.7342	89.4366	NA	NA	96.1538	95.1923	98.3333	94.3662	93.3884	98.4252	94.5205	54.0741	72.6415	100	98.4733	93.4579	94.6429	0.00163417	Intron	Non-CGI	NA	NA		NA	NA
1	14088001	14089000	94.6108	87.6033	76.3948	84.7953	91.0995	93.9227	92.1659	96.6463	93.1193	94.7154	86.5922	84.7059	79.7414	91.6318	93.7984	94.1423	94.3396	92.8571	0.00636835	Intron	Non-CGI	0.436901	0.0795073		ENSSSCG00000004082
1	14109001	14110000	97.2973	99.1667	98.0237	92.4658	97.2477	99.2308	98.0159	97.9522	96.2656	96.7442	97.3214	98.4906	93.5185	97.3384	98.3673	98.9437	97.7064	98.008	0.00560746	Exon	Non-CGI	0.0172156	0.947713		ENSSSCG00000004082
1	14120001	14121000	88.5845	84.6715	95.5224	89.6552	88.8298	87.5	91.5423	75.1825	90.2299	89.9225	87.7551	92.1659	96.9072	87.931	89.1892	93.7799	73.3333	91.6667	0.00459053	Exon	Non-CGI	-0.175195	0.501228	T8P4P	ENSSSCG00000004082
1	14131001	14132000	94.3878	78.3784	98.2143	95.2	93.6364	92.5926	96.5517	95.8621	96.5347	93.662	86.2222	99.2308	97.3913	97.7941	91.1504	96.4103	97.1631	94.8357	0.00859315	Exon	Non-CGI	0.142828	0.584478		ENSSSCG00000004082
1	14156001	14157000	82.5	70	81.7518	85.5072	84.6154	81.9672	86.0656	84.3284	84.9315	83.3333	67.8261	84.1667	83.6478	82.7586	88.2353	79.845	85.3211	87.5	0.00764209	Exon	Non-CGI	0.433117	0.0824488	B21P	ENSSSCG00000004082
1	14165001	14166000	93.9535	89.1304	43.9791	78.6765	82.6446	91.8367	92.0863	88.7931	89.9408	88.4354	90.0826	48.1928	52.381	92.4855	94.1406	95.2206	94.6429	93.299	0.00600121	Exon	Non-CGI	0.410024	0.10213	Mono,Neut	ENSSSCG00000004082
1	14172001	14173000	91.4591	79.717	98.2206	95.0249	96.6805	98.4496	95.2055	95.3571	97.1631	95.8904	85.8369	97.4265	94.9843	95.057	97.4194	97.2826	96.3636	97.541	0.00581918	Exon	Non-CGI	0.286725	0.264516		ENSSSCG00000004082
1	14189001	14190000	90.4762	81.768	98.3051	97.2441	95.5	96.861	98	97.7578	95.0943	92.8287	87.6866	94.2708	98.3498	95.6897	98.6772	97.0588	97.5177	97.4277	0.00866048	Intron	Non-CGI	0.274981	0.285438		ENSSSCG00000004082
1	14209001	14210000	75.7426	53.9326	86.6142	91.0891	84.4037	89.2308	84.5771	78.75	87.6404	79.5276	63.3028	90.6667	85.4545	77.8626	89.8876	81.6092	84.6715	88	0.00380279	Intergenic	Non-CGI	0.282962	0.271113	B21P	ENSSSCG00000004082
1	14231001	14232000	64.8084	34.9138	92.3664	87.2659	86.6667	86.3128	85.4331	70.1818	95.4198	66.1376	48.7395	93.2692	88.785	78.4431	95.4774	92.8571	70.2564	92.2374	0.00176466	Intron	Non-CGI	NA	NA	B21P	ENSSSCG00000025777	ESR1
1	14243001	14244000	76.5043	24.2775	95.3052	91.1111	92.7461	96.5217	93.4426	91.0811	92.3358	85.2217	37.3802	94.5652	95.5017	91.4634	96.1652	94.4954	89.8374	95.5621	0.000389573	Intron	Non-CGI	NA	NA	B21P	ENSSSCG00000025777	ESR1
1	14244001	14245000	76.5625	44.5255	96.2687	86.9281	86.1111	94.3548	92.8177	91.623	95.2756	94.7368	29.2857	92.7536	91.8033	76.5766	96.2121	92.9032	92.0863	95.8084	0.00245659	Intron	Non-CGI	NA	NA	B21P	ENSSSCG00000025777	ESR1
1	14260001	14261000	55.102	26.9663	45.4545	77.6699	49.3506	77.0833	75.7895	74.7126	68.4211	59.1837	38.4236	40.566	72.1429	63.4518	80.1471	79.7386	74	81.1966	0.00258406	Intron	Non-CGI	NA	NA	B21P,Mono	ENSSSCG00000025777	ESR1
1	14289001	14290000	89.6341	94.8454	94.6237	91.8367	86.3248	94.4	93.2927	83.3333	93.8202	94.9367	91.4141	94.4162	93.5252	85.567	94.0299	95.1351	86.1272	92.6136	0.00878439	Intron	Non-CGI	NA	NA		ENSSSCG00000025777	ESR1
1	14323001	14324000	91.4286	81.4815	92.3729	87.5	78.9916	94.0678	84.2105	85.034	94.958	95.3125	88.4615	90.9091	93.865	78.125	90.9722	84.0909	80	95.3947	0.00930125	Intron	Non-CGI	NA	NA		NA	NA
1	14392001	14393000	86.7089	81.0651	93.956	89.9281	75.3333	88.601	87.1134	82.3232	88.4615	89.2045	87.3684	91.1602	91.6084	78	90.1734	87.9245	79.085	88.4422	0.00633145	Intron	Non-CGI	NA	NA		ENSSSCG00000025777	ESR1
1	14430001	14431000	92.9104	92.5781	95.8525	97.2332	87.8261	94.8819	91.1263	88.0546	93.1373	93.6255	92.437	96.8992	94.8485	87.0787	97.2678	93.8375	85.8621	94.2568	0.00290785	Intron	Non-CGI	NA	NA		ENSSSCG00000025777	ESR1
1	14431001	14432000	86.4198	71.3568	71.1599	78.1818	81.5603	84.141	85.0746	86.7435	78.5714	83.0688	70	76.1468	70.5394	79.2531	88.7892	87.8125	89.6907	79.4258	0.00619203	Intron	Non-CGI	NA	NA	B21P,Mono	ENSSSCG00000025777	ESR1
1	14435001	14436000	78.2353	77.5	90.7895	90.7895	82.6087	85.7143	87.5	70.3125	82.963	83.3333	74.8299	80.6452	89.2857	77.6316	90.3226	90.3382	68.4564	84.7561	0.00962934	Intron	Non-CGI	NA	NA	T8P4P	ENSSSCG00000025777	ESR1
1	14493001	14494000	86.7133	64.9351	83.9695	78.4314	69.2308	79.6992	86.7769	71.0526	80.8333	89.2308	72.093	91.2281	87.4172	74.5342	82.4818	87.1094	65.1376	83.0601	0.00584459	Promoter	CpGshore	NA	NA	B21P,T8P4P	ENSSSCG00000025777	ESR1
1	14506001	14507000	92.0833	88.764	94.3452	86.2069	87.6712	92.6267	90.9091	87.4539	91.7749	94.7712	87.8453	95.0893	82.8125	85.3383	94.7552	93.4426	88.4259	95.6938	0.0073568	TTS	Non-CGI	0.225239	0.384741		ENSSSCG00000004087	CCDC170
1	14601001	14602000	24.4186	42.2222	7.59878	26.1538	27.8481	11.3514	30.1587	32.3529	20.6687	20.1995	51.7544	17.029	17.4419	31.5068	17.8248	23.871	41.0714	17.1329	0.00748444	Intron	Non-CGI	-0.23125	0.371839	Mono,T8N4P	ENSSSCG00000004087	CCDC170
1	14617001	14618000	88.9831	89.0411	95	92.1708	92.0455	94.8787	92.963	85.6688	95.1417	92.5287	89.6341	96.5649	94.0678	90.0524	94.3182	93.8628	83.1683	96.8912	0.00360007	Intron	Non-CGI	0.323628	0.2051		ENSSSCG00000004087	CCDC170
1	14652001	14653000	89.8734	82.7869	92.5373	95.5556	NA	89.4118	85.2941	81.8792	88.9535	92.0455	84.375	NA	95.3757	79.2683	85.3448	85.9375	77.3196	91.3462	0.00656235	Intron	Non-CGI	NA	NA		NA	NA
1	14667001	14668000	81.7391	76.0417	91.1765	88.3436	70.7865	92.8571	NA	74.4318	92.5373	87.9032	78.3582	95.6522	94.5946	74.7899	94.3396	92.1212	85.8333	90.6667	0.00607689	Intron	Non-CGI	0.280156	0.293279	NK	ENSSSCG00000004087	CCDC170
1	14686001	14687000	98.4962	92.1739	98.5612	96.7742	91.3043	92.4658	92.8144	92.4242	95.3271	96.3636	92.3077	98.1982	95.3757	90.3955	94.5946	94.7598	93.4579	95.4338	0.00428326	Intron	Non-CGI	0.470116	0.0568766		ENSSSCG00000004087	CCDC170
1	14694001	14695000	89.3617	95.5224	83.8028	91.6667	88.75	93.4426	92.7419	91.5094	98.6014	92.1429	93.6306	87.395	91.6031	90.9091	93.9024	95.7983	93.8272	98.8889	0.00394886	Intron	Non-CGI	-0.581206	0.0144092		ENSSSCG00000004087	CCDC170
1	14731001	14732000	74.8538	76.129	50.7692	70	63.522	83.9572	83.1683	75.5435	84.5638	73.0263	68.5714	49.6774	68.3962	69.5876	76.5823	79.5349	71.8954	80.8081	0.00207942	Intron	Non-CGI	-0.818873	5.82098e-05	Mono	ENSSSCG00000004087	CCDC170
1	14746001	14747000	71.4286	78.2297	31.1966	77.0889	78.5366	90.1887	86.8512	89.1667	88.7955	83.8542	69.6682	33.033	66.5625	82.7715	89.6552	86.5	82.9268	88.9764	0.00104935	Intron	Non-CGI	-0.917263	2.1995e-07	Mono	ENSSSCG00000004087	CCDC170
1	14750001	14751000	7.20339	12.5	3.89908	3.6855	7.19178	3.33333	5	9.49153	5.16717	7.98898	14.4578	1.86916	4.46009	4.91803	6.31579	5.07132	10.6383	6.89655	0.0037509	Promoter	CpGIsland	-0.297601	0.246007	Mono	ENSSSCG00000004087	CCDC170
1	14762001	14763000	88.4615	87.9032	81.3559	83.6538	88.5417	90.1639	93.1818	78.3133	94.1176	93.4783	85.5263	83.0189	82.9545	80.3419	91.3043	93.3333	78.2258	94.5205	0.00624668	Intergenic	Non-CGI	-0.392424	0.119225		ENSSSCG00000004087	CCDC170
1	14774001	14775000	62.1795	42.7586	68.8525	75.5656	62.8571	80.4762	71.7949	75.1613	78.5714	74.5098	56.1404	70.0535	75.5981	65.1282	87.6147	76.9531	77.3973	91.0448	0.00383289	TTS	Non-CGI	-0.322721	0.206447	B21P	ENSSSCG00000004088	ARMT1
1	14791001	14792000	79.4702	96.8944	97.2	88.0435	90.2256	84.058	89.2683	91.9431	84.2742	79.8701	97.1831	96.0227	91.9075	91.411	84.5679	84.8485	94.6078	81.0811	0.00142234	Exon	Non-CGI	0.31069	0.224842		ENSSSCG00000004088	ARMT1
1	14853001	14854000	97.4359	NA	98.773	95.0495	95.2381	96.6387	97.5806	98.6111	95.8333	97.7778	92.5373	99.3197	95.7983	94.1667	94.4444	97.3333	99.2593	96.124	0.00460338	Promoter	Non-CGI	-0.482207	0.0585461		ENSSSCG00000050987
1	14893001	14894000	82.1561	98.8636	64.878	78.392	92.9078	85.0877	85.9155	88.5305	80.9129	76.7635	94.2708	62.9032	72.069	90.7975	74.5223	86.5546	79.375	79.9443	0.001943	TTS	CpGIsland	0.259992	0.313554	Mono	ENSSSCG00000004090	ZBTB2
1	14908001	14909000	58.1132	62.0253	59.1603	59.4595	56.9444	39.5	45.3333	37.1179	36.1386	54.5894	75	62.7907	53.3019	46.5217	33.4783	45.2145	27	28.2353	0.0064375	TTS	CpGshore	-0.52904	0.0289893	T8P4P,TGDP	ENSSSCG00000031733	AKAP12
1	14930001	14931000	16.6667	32.6531	12.766	12.7907	14.2857	16.8224	21.3592	15.1515	9.09091	20	30.7143	13.1148	8.20312	12.234	11.1842	21.7557	11.8227	13.2597	0.00295353	Intron	Non-CGI	-0.333304	0.191099		ENSSSCG00000031733	AKAP12
1	14934001	14935000	79.3522	67.3077	75.8065	77.2727	64.7799	77.8135	77.4359	77.3585	84.5745	82.9268	61.3043	77.9412	75.4167	68.7023	82.0755	83.8828	78.2383	79.1855	0.008192	Intron	Non-CGI	0.0691221	0.792085	B21P,NK	ENSSSCG00000031733	AKAP12
1	14947001	14948000	88.6905	92.126	91.4773	88.189	91.3043	91.8182	85.1485	77.095	86.802	90.2985	92.0635	94.3662	91.358	90	82.4427	83.7607	75	87.0229	0.00981129	Intron	Non-CGI	-0.71129	0.0013666		ENSSSCG00000031733	AKAP12
1	14954001	14955000	50.3401	73.8462	87.766	70.7865	58.5106	60.8	45.098	55.3398	38.2812	28.5714	63.4615	92.6606	73.2877	75.2294	54.5455	38.3886	37.9845	43.2749	0.00903093	Intron	Non-CGI	-0.352426	0.165318	B21N	ENSSSCG00000031733	AKAP12
1	15020001	15021000	66.6667	37.8151	95.9184	75.7576	92.1739	97.0588	89.4366	80.791	94.8718	74.4526	39.604	92.1875	94.4724	82.716	96.5753	90	89.2157	95.2128	0.00197519	Intergenic	Non-CGI	0.184928	0.477353	B21P	ENSSSCG00000031733	AKAP12
1	15026001	15027000	93.3333	94.4444	94.7644	96.9466	89.9329	98.4962	95.2941	93.722	94.0541	96.3964	96.1538	96.3918	95.5307	91.0053	97.7778	97.2477	94.5736	95.4774	0.00974418	Intergenic	Non-CGI	-0.477013	0.0528531		ENSSSCG00000031733	AKAP12
1	15048001	15049000	73.399	77.0992	87.7953	86.5546	69.3431	86.6142	74.359	68.4	81.0606	78.5714	75.4491	86.5471	86.1702	68.2927	80.6452	79.878	67.6329	86.5285	0.00370781	Intergenic	Non-CGI	-0.679299	0.00270752	NK,T8P4P	ENSSSCG00000031733	AKAP12
1	15097001	15098000	91.7949	89.0756	95.8333	97.0414	92.1739	95.4023	93.1429	88.0734	99.3007	92.2078	89.3939	97.1014	96.875	89.8936	95.7447	95.0673	90.9091	95.1351	0.00673818	Intergenic	Non-CGI	-0.372442	0.140959		ENSSSCG00000031733	AKAP12
1	15124001	15125000	87.1795	83.9286	27.3224	46.875	76.5432	95.2128	94.0928	89.3491	96.988	94.4186	88.2353	23.4568	40	91.25	95.8763	90.1408	91.2281	95.4545	0.000266085	Intergenic	Non-CGI	0.36814	0.145973	Mono,Neut	ENSSSCG00000031733	AKAP12
1	15129001	15130000	80.1418	82.0225	96.5753	95.7627	90.4348	93.8596	86.9347	85.7143	88.8889	82.7778	81.982	95.4887	90.6542	87.4016	92.3077	83.9744	86.8132	85.4701	0.00355508	Intergenic	Non-CGI	-0.11054	0.672769		ENSSSCG00000031733	AKAP12
1	15135001	15136000	93.8202	80.117	97.619	96.6942	89.6739	95.9016	89.0052	94.1441	93.6441	90.7801	83.5749	93.75	95.3782	89.4231	97.1698	94.0928	90	92.9577	0.00863197	Intergenic	Non-CGI	0.112203	0.668108		ENSSSCG00000031733	AKAP12
1	15141001	15142000	89.9497	85	48.4472	80.6667	86.7188	92.0635	90.9605	89.1304	93.3333	89.7436	85.8696	60.8247	59.2105	91.5	95.092	96	87.1951	96.0452	0.00758596	TTS	Non-CGI	-0.115229	0.659657	Mono,Neut	ENSSSCG00000004092	MTHFD1L
1	15142001	15143000	94.6429	93.578	96.6102	95.7983	90.3614	97.2973	94.8148	91.2698	97.7612	95.8333	92.9825	95.6204	93.5484	88.7324	98.5294	95.0617	93.75	96.875	0.00464247	TTS	Non-CGI	0.120237	0.645758		ENSSSCG00000004092	MTHFD1L
1	15180001	15181000	78.7097	80.7143	83.5391	76.1905	63.0252	88.1356	82.8431	79.085	83.0409	80.303	79.0576	88.4354	81.2865	58.8235	83.7209	84.7826	78.5978	84.3023	0.00179843	Intron	Non-CGI	-0.129419	0.620562	NK	ENSSSCG00000004092	MTHFD1L
1	15187001	15188000	92.9907	84.8485	96.5753	95.4128	83.3333	95.3216	95.1807	89.7849	92.268	86.3636	88.1579	97.2222	95.1049	84.6939	96.8182	91.7073	85.6287	93.75	0.00930515	Intron	Non-CGI	0.0252612	0.923333		ENSSSCG00000004092	MTHFD1L
1	15188001	15189000	87.8788	70.6522	93.8053	91.6667	82.5243	94.4444	92.4658	80.4054	94.6154	91.0256	74.0741	94.0171	91.8033	82.6531	86.8132	90.0709	85.7143	93.5252	0.00310356	Intron	CpGshore	0.29782	0.245643	B21P	ENSSSCG00000004092	MTHFD1L
1	15210001	15211000	85.7143	90.5797	94.6058	89.9225	84.4037	92.4051	92.7632	86.758	93.4156	87.2881	88.4848	95.4545	95.3368	81.5315	92.8571	88.1279	86.0335	92.9648	0.00942695	Intron	Non-CGI	-0.10518	0.687866		ENSSSCG00000004092	MTHFD1L
1	15213001	15214000	95.2663	94.0476	84.9398	92.0455	87.619	96.4103	95.9016	93.3333	97.561	97.7011	90.6977	79.8561	88.8393	90.8629	96.2121	97.3333	90.2985	95.3608	0.00805454	Exon	Non-CGI	-0.137773	0.59798		ENSSSCG00000004092	MTHFD1L
1	15248001	15249000	95.2381	93.3962	96	99.0909	91.8699	97.5	94.1606	87.6712	95.1613	96.1538	88.8889	93.1373	94.7826	88.8235	97.3214	93.1298	85.4701	93.9394	0.00477499	Intron	Non-CGI	0.199409	0.442894		ENSSSCG00000004092	MTHFD1L
1	15280001	15281000	80.8219	82.0896	81.6456	79.1667	78.1609	83.6538	82.5503	75.817	85.8108	85.3503	86.0697	83.6957	82.7869	78.3019	90	86.0294	77.7778	85.2113	0.00986893	Intron	Non-CGI	-0.0118382	0.964033		ENSSSCG00000004092	MTHFD1L
1	15296001	15297000	65.3846	53.1915	81.7734	78.6667	71.2329	73.2673	82.9114	77.6536	83.815	65.534	54.7059	78.1457	81.0909	75.1724	82.7225	81.5451	73.5294	83.8828	0.0016487	Intron	Non-CGI	-0.0210268	0.936157	B21P	ENSSSCG00000004092	MTHFD1L
1	15301001	15302000	77.1429	44.8819	80.6452	75.3086	77.931	87.6543	81.0651	83.945	80.8163	86.6667	44.0476	84.9315	83.8428	82.0276	91.1504	86.9955	88.8235	87.8981	0.000328479	Intron	Non-CGI	0.151792	0.560857	B21P	ENSSSCG00000004092	MTHFD1L
1	15330001	15331000	60.4545	52.9126	63.9831	74.4792	63.6986	72.0524	46.7213	74.3056	63.0332	67.5532	47.5207	68.2171	71.6814	65.2174	65.896	53.5433	71.6049	61.5385	0.00444115	Promoter	CpGIsland	0.0121916	0.96296	B21P,T8P4N	ENSSSCG00000004092	MTHFD1L
1	15338001	15339000	70	67.9245	85.9551	84.7059	93.8462	93.2692	80.292	85.6164	90.0585	75.6757	60.5405	93	86.2319	85.2174	91.4286	89.4531	83.6842	92.8144	0.00670714	Intergenic	Non-CGI	0.0101179	0.969257	B21N,B21P	ENSSSCG00000004092	MTHFD1L
1	15364001	15365000	93.1677	97.1831	92.3077	94.1667	85.5072	92.0455	93.038	86.6667	96.2264	98.1818	95.8333	96.5035	90.5405	84.0278	95.3947	93.6	86.5672	95.6757	0.00875426	Intron	Non-CGI	0.375861	0.13706		ENSSSCG00000032778	PLEKHG1
1	15371001	15372000	91.195	92.8058	94.8529	92.3729	85.0746	NA	91.2752	88.4211	96.4912	91.7722	91.0828	93.6306	90.0398	84.5238	94.2623	91.6279	85.8156	93.007	0.00386358	Intron	Non-CGI	0.107735	0.691262		ENSSSCG00000032778	PLEKHG1
1	15414001	15415000	87.5969	89.1566	83.2298	88.8889	71.1111	86.747	85.5556	78.9474	83.0769	86.3636	87.0588	87.2093	87.5	70.297	91.6667	86.2595	78.0488	87.8788	0.00255271	Intron	Non-CGI	0.266481	0.301189	NK	ENSSSCG00000032778	PLEKHG1
1	15436001	15437000	82.9545	NA	88.4146	88.6076	77.3333	57.1429	81.9549	45.9893	81.25	89.2086	87.1795	88.7097	82.1053	77.551	67.7165	70.7692	42.6136	85.4054	0.00309288	Intron	Non-CGI	0.337565	0.201015	T8P4P	ENSSSCG00000032778	PLEKHG1
1	15440001	15441000	85.7143	81.25	73.6842	75.2475	NA	62.7273	62.6374	50.7812	80.4878	73.4177	74.3363	76.5217	74.4361	57.6923	60.7843	56.7376	42.2222	70.5426	0.00444511	Intron	Non-CGI	0.395748	0.129185	T8P4P	ENSSSCG00000032778	PLEKHG1
1	15446001	15447000	95.2719	98.1132	95.1456	93.2692	89.4068	97.6744	96.6767	91.7695	93.9103	97.0443	97.8788	92.7885	93.6937	90.5455	96.7742	96.0674	92.5595	94.6746	0.00223982	Intron	Non-CGI	0.455624	0.0660678		ENSSSCG00000032778	PLEKHG1
1	15477001	15478000	88.7755	86.8644	74	84.3434	80.8511	88.0184	79.8077	75.2809	86.0104	89.0805	89.6739	73.4694	84.1808	73.5135	86.6359	86.2745	74.1463	91.2664	0.00674844	Intron	Non-CGI	0.288616	0.261238	Mono,T8P4P	ENSSSCG00000032778	PLEKHG1
1	15480001	15481000	55.7692	54.7619	92.6316	87.931	80.6452	91.5663	87.0588	85.5932	88.0342	76.3889	50	91.8699	87.7049	78.1818	93.3333	90.7407	82	85.9375	0.00413669	Intron	Non-CGI	-0.704178	0.00160279	B21N,B21P	ENSSSCG00000032778	PLEKHG1
1	15498001	15499000	83.871	86.6071	89.0547	78.3951	77.7778	86.7089	84.5361	81.4815	84	88.0597	85.5932	88.2353	82.2785	78.7671	87.8453	86.3158	81.9149	86.6242	0.00519196	Intron	Non-CGI	0.200353	0.440693		ENSSSCG00000032778	PLEKHG1
1	15502001	15503000	89.7436	83.871	84.1463	NA	72.3684	54.8387	65.3846	59.5041	72.7273	79.0698	82.9457	89.4118	77.1654	70.7547	51.9685	75.1825	59.6491	81.4286	0.0060214	Intron	Non-CGI	NA	NA	T8N4P,T8P4P	NA	NA
1	15520001	15521000	95.5882	NA	94.6809	91	81.0127	97.9592	90.5882	78.8618	90.8163	92.3077	93.2039	93.5484	90.4348	82.8125	93.1818	93.9394	83.3333	93.578	0.00695272	Intron	Non-CGI	NA	NA		NA	NA
1	15533001	15534000	66.1654	35.4651	96.2963	91.4894	89.3258	87.3786	83.2461	75.6972	91.0931	75.8824	45.4545	93.2806	89.4545	80.2752	89.3333	82.5532	72.619	92.2764	0.000811718	Intron	Non-CGI	-0.816364	6.40373e-05	B21P	ENSSSCG00000032778	PLEKHG1
1	15536001	15537000	94.7644	88.0435	95.2381	93.1818	92.0455	97.8261	94.4444	93.6937	98.3193	94.1176	82.9932	94.2149	95.6522	91.3333	97.9695	97.0414	88.8889	97.6	0.00928099	Intron	Non-CGI	-0.487836	0.046974		ENSSSCG00000032778	PLEKHG1
1	15537001	15538000	89.6552	NA	NA	91.5663	93.4426	96.6387	95.9016	95.3488	96.6667	82.8947	54.2553	87.7049	NA	91.25	NA	95.8763	98.0198	96.1905	0.00504522	Intron	Non-CGI	NA	NA		NA	NA
1	15556001	15557000	88.3562	69.9029	87.4172	86.7925	86.9048	92.126	94.6309	85.443	92.9078	84.9206	77.4566	91.5385	86.2944	86.1635	94.6667	91.25	91.4894	95.9302	0.00875813	Intron	Non-CGI	-0.810787	7.8773e-05	B21P	ENSSSCG00000032778	PLEKHG1
1	15557001	15558000	80.8333	66	93.7824	89.2617	80.9917	90.7143	85.1852	90.1639	90.1163	71.4286	60.9195	93.0233	90	83.4146	94.4444	87.5486	87.0647	91.0112	0.00168352	Intron	Non-CGI	-0.696596	0.00189054	B21P	ENSSSCG00000032778	PLEKHG1
1	15564001	15565000	96.4286	95.5556	96.8992	94.6237	86.8852	96.875	93.4066	89.313	95.283	95.9596	96.5217	95.302	93.6416	86.7647	97.2028	94.5455	89.1667	95.2	0.000220497	Intron	Non-CGI	0.20888	0.421069		ENSSSCG00000032778	PLEKHG1
1	15588001	15589000	25	14.0127	34.5912	25.8503	33.7748	30.8219	34.2105	20.7547	43.2836	26.25	10.9827	29.3194	29.8643	25	17.284	31.6062	13.9241	35.3591	0.00962572	Promoter	CpGshore	-0.470489	0.0566534	B21P,T8P4P	ENSSSCG00000032778	PLEKHG1
1	15591001	15592000	91.5385	95.9016	97.5	92.623	80.9524	95.9016	92.2222	91.9463	96.0526	97.541	94.4444	95.4839	94.702	83.7607	94.4882	92.3469	89.4737	94.7712	0.00637512	Intergenic	Non-CGI	0.205866	0.427952		ENSSSCG00000032778	PLEKHG1
1	15618001	15619000	90.2527	92.1147	91.4405	94.1176	86.6667	92.7203	92.7966	88.2222	90.1887	92.0973	93.2367	94.704	94.3144	87.5458	94.9495	92.8328	87.7301	92.7336	0.00424461	Intergenic	Non-CGI	0.031289	0.905109		ENSSSCG00000032778	PLEKHG1
1	15677001	15678000	56.25	24	85.7143	66.0714	75	87.931	88.8889	87.7551	80.6452	67.3077	41.5584	82.6923	70.4225	66.6667	89.3939	82.0225	76.8116	85.8974	0.00321755	Promoter	Non-CGI	NA	NA	B21P	ENSSSCG00000051560
1	15721001	15722000	85.6287	76.3889	85.443	86.0215	83.1683	87.9518	87.8205	83.4395	85.3333	81.4815	69.7183	88.0952	88.189	83.5616	89.7436	86.2637	81.2081	87.8205	0.008352	Promoter	Non-CGI	NA	NA	B21P	ENSSSCG00000046985
1	15755001	15756000	81.2785	72.4638	84.7751	79.3103	67.0886	83.7104	78.8018	68.3908	81.448	83.3333	75.5952	84.9057	77.8261	73.8854	82.6087	75.5435	66.8639	83.7662	0.00297711	TTS	Non-CGI	NA	NA	NK,T8P4P	ENSSSCG00000004093	IYD
1	15778001	15779000	88.6598	86.7257	94.1667	91.1392	88.8889	94.898	89.8305	80.303	95.098	89.7638	88.2353	93.5484	87.3494	94.3089	92.5373	93.4783	80.531	92.517	0.0081094	Promoter	Non-CGI	NA	NA		ENSSSCG00000004093	IYD
1	15782001	15783000	42.0814	12.5	52.7027	56.3492	57.2727	58.9286	59.3496	50.5747	59.7633	50.3817	20.3488	52.8926	47.0899	57.1429	54.0741	57.7381	47.8261	55.4945	0.0015693	Intergenic	Non-CGI	NA	NA	B21P	ENSSSCG00000004093	IYD
1	15858001	15859000	83.0645	82.0225	97.7901	91.3333	93.0556	91.5584	91.3978	86.7816	93.4307	88.8889	77.5	95.5357	91.0959	89.0805	90.9722	90	80.2721	96.6292	0.00975274	Intergenic	Non-CGI	NA	NA		ENSSSCG00000004093	IYD
1	15874001	15875000	90.6593	89.8936	96.7078	94.0909	92.4528	95.4286	95.1049	92.0863	94.3878	93.0233	87.7419	98.0488	93.1034	91.9708	94.1606	96.8127	94.0541	95.279	0.00662626	Intron	Non-CGI	NA	NA		ENSSSCG00000004094	PPP1R14C
1	15900001	15901000	81.25	70.5036	91.4692	89.9083	92.6174	95.4545	89.726	92.0455	90.7692	76.7123	68.7023	91.3907	91.9192	85.9756	92.4242	94.6809	94.6746	93.4641	0.0019669	Intron	Non-CGI	NA	NA	B21P	ENSSSCG00000004094	PPP1R14C
1	15906001	15907000	72.3618	65	87.2038	87.2928	88.8235	89.6739	88.0165	91.0798	92.0354	72.8205	63.0573	85.2459	89.5833	91.2409	91.3636	90.9091	95.1807	92.79	0.000249834	Intron	Non-CGI	NA	NA	B21N,B21P	ENSSSCG00000004094	PPP1R14C
1	15927001	15928000	86.2069	70	94.1558	88.6957	95.1456	94.4099	93.0435	90.9574	92.8	86.6667	77.451	92.3729	92	90.566	95.4198	94.4099	94.2308	96.9325	0.00458972	Intron	Non-CGI	NA	NA	B21P	ENSSSCG00000004094	PPP1R14C
1	16052001	16053000	75.188	66.4384	87.6543	80.1471	79.1304	89.8438	83.871	69.4915	88.4892	81.3433	69.6774	84.0708	81.9355	71.6049	86	82.0628	71.519	90.2439	0.00387397	TTS	Non-CGI	NA	NA	B21P,T8P4P	ENSSSCG00000033578
1	16059001	16060000	67.8756	49.0196	70.6827	80.315	75.2381	76.5363	66.6667	63.5036	73.9726	75.1938	50	70.4	76	63.0573	76	72.8448	57.0175	70.8333	0.00848296	Promoter	Non-CGI	NA	NA	B21P	ENSSSCG00000004096
1	16107001	16108000	64.5963	53.2847	68.1452	63.9706	84.8101	80.8271	76.2195	67.8899	85.7143	68.9076	54.6584	63.1944	80.3704	82.8704	79.6875	80.531	68.9024	83.815	0.00614637	Intergenic	Non-CGI	NA	NA	B21P	ENSSSCG00000041378
1	16109001	16110000	70.0535	61.4286	75.9162	70	68.4211	69.4444	73.7288	60.6838	76.8212	71.2644	68.4524	76.2887	68.2292	65.7718	68.8596	70.7965	57.0423	71.6346	0.00864917	Intergenic	Non-CGI	NA	NA	T8P4P	ENSSSCG00000041378
1	16113001	16114000	94.6092	91.3043	96.7581	94.7853	93.5714	96.6408	94.6588	92.9471	96.5217	94.8864	92.9155	97.2452	94.5559	94.5355	97.2973	95.2381	92.5926	97.3154	0.00109179	TTS	Non-CGI	0.433933	0.0818074		ENSSSCG00000026042	ULBP1
1	16115001	16116000	66.9291	42.1687	93.3962	93.75	87.8788	87.2093	85.1852	87.6033	95.5357	73.0263	53.9326	97.4684	96.4029	80.7018	93.3824	91.9463	79.798	91.5966	0.00190949	Exon	Non-CGI	0.379814	0.132646	B21P	ENSSSCG00000026042	ULBP1
1	16117001	16118000	70	64.6154	44	76.8519	73.8095	76.1194	86.5169	68.8525	84.7059	71.7647	64.3357	45.2632	79.3814	78.9474	83.1325	88.0597	93.1818	80.7229	0.00858527	Promoter	CpGshore	-0.732311	0.000829584	Mono	ENSSSCG00000026042	ULBP1
1	16118001	16119000	28	12.069	9.1954	26.4706	26.7857	60.5263	36.3636	44.0678	28.8136	14.2857	7.20721	2.22222	17.1053	23.3333	NA	25	23.3766	32.967	0.00920896	Promoter	CpGIsland	-0.525006	0.036783	B21P,Mono	ENSSSCG00000026042	ULBP1
1	16168001	16169000	86.2857	83.4437	94.8357	93.5897	89.8551	93.5484	92.0245	81.8627	95.1807	88.1579	89.5349	97.4026	90.4762	92.3077	93.3921	92.4324	85.3147	95.0617	0.00829337	Intron	Non-CGI	NA	NA		NA	NA
1	16197001	16198000	52.4691	14.433	64.467	71.7949	61.3861	65.9574	65.625	68.306	70.1987	54.0146	16.8675	60.6557	63.4146	60.6061	64.5833	67.6471	64.2857	69.7368	0.00024603	TTS	Non-CGI	-0.0201889	0.938697	B21P	ENSSSCG00000004103	PCMT1
1	16215001	16216000	91.2162	96.25	78.355	57	92.6174	97.7941	93.0556	91.6667	92	96.4912	92.0792	64.7059	52.7397	97.0238	94.6809	93.0636	94.2446	96.1957	0.0014228	Intron	Non-CGI	-0.388114	0.1237	Mono,Neut	ENSSSCG00000004103	PCMT1
1	16425001	16426000	86.6667	86.8966	93.4211	84.2767	69.0909	63.0872	81.4371	66.0494	79.8817	91.6667	84.9711	90.604	86.4341	81.9672	57.4627	78.8235	76.9737	86.3354	0.00980959	Intron	Non-CGI	-0.683496	0.00248685	T8N4P	ENSSSCG00000028867	PPIL4
1	16428001	16429000	93.0233	89.1026	NA	97.9381	95.5556	86.5285	97.0238	74.4681	98.2609	98.6014	89.4737	98.7069	97.6608	92.9412	89.7727	98.9474	80.203	97.4684	0.00392669	Intron	Non-CGI	-0.790843	0.000264639		ENSSSCG00000028867	PPIL4
1	16430001	16431000	86.4286	92.0792	85.124	86.7347	86.1789	61.2903	75.5725	49.1803	63.0573	76.6234	92.517	81.2081	76.4706	78.5047	45.9677	75.1724	55.9322	62.4113	0.00361987	Intron	Non-CGI	-0.692456	0.00206472	T8N4P,T8P4P	ENSSSCG00000028867	PPIL4
1	16431001	16432000	97.2527	97.541	96.5986	90.2778	94.5055	88.3621	96.6981	77.9006	95.5357	99.2248	94.7644	95.7447	90.9605	90.2985	85.0829	98.0315	68.7023	96.0674	0.00290606	Intron	Non-CGI	-0.815724	6.56017e-05	T8P4P	ENSSSCG00000028867	PPIL4
1	16436001	16437000	86.3905	82.5806	73.494	84.6591	77.7778	82.1656	85.4749	74.8503	81.9355	85.2459	81.25	76.087	83.3333	79.5322	79.8701	82.7751	70.8955	85.3896	0.0042913	Intron	Non-CGI	-0.510604	0.0362254	Mono,T8P4P	ENSSSCG00000028867	PPIL4
1	16439001	16440000	92.3664	94.8276	98.2857	95.9459	NA	86.7925	94.7644	78.6885	99.3151	94.4882	95.9184	98.8506	98.4615	92.3077	92.6554	96.4286	86.4583	NA	0.00909899	Intron	Non-CGI	NA	NA		NA	NA
1	16452001	16453000	73.2558	38.0282	97.4747	82.7068	89.3082	83.3333	88.9655	59.5855	95.4248	82.0144	51.5723	99.3976	94.0887	81.9048	75.3623	93.2961	36.6197	95.2632	0.0043682	Intergenic	Non-CGI	-0.765521	0.000341511	B21P,T8P4P	ENSSSCG00000004109	ZC3H12D
1	16455001	16456000	63.3333	54.6512	90.6542	61.9048	88.3117	87.6543	76.9231	32.6733	33.6449	60	42.7536	97.7273	74.4828	65.9341	82.2917	90.7104	26.3158	37.7778	0.00287319	Intergenic	Non-CGI	-0.641558	0.00550324	T8P4P,TGDP	ENSSSCG00000004109	ZC3H12D
1	16457001	16458000	69.2771	39.3258	89.2655	85.3211	94.1176	86.8132	93.8776	91.5033	93.9394	76.5766	47.4074	94.6746	91.9643	86.1538	91.573	97.0414	86.4865	91.6667	0.00136608	Intergenic	Non-CGI	-0.375313	0.13768	B21P	ENSSSCG00000004109	ZC3H12D
1	16458001	16459000	30.1887	17.3913	88.0597	53.5714	61.25	30.5556	36.5854	22.8916	18.4211	26.8041	22.619	92.8571	76.4706	51.7241	26.3636	46.6667	17.6471	30.9353	0.00244847	Intergenic	Non-CGI	-0.609577	0.00938022		ENSSSCG00000004109	ZC3H12D
1	16461001	16462000	36.5854	2.29885	32.6531	37.3134	50.4505	25	61.3636	10.9756	17.2131	25.6098	14.6067	47.1698	42.0455	47.3118	23.8095	44.6154	11.3636	15.9664	0.00509765	Intergenic	Non-CGI	-0.817802	6.06411e-05	B21P,T8P4P	ENSSSCG00000004109	ZC3H12D
1	16464001	16465000	50	16.25	77.4648	41.4286	89.6226	43.8095	76.9231	1.23457	21.9512	22.2222	19.4969	79.7753	60.2041	58.1818	54	62.3288	9.1954	37.6923	0.00893387	Promoter	Non-CGI	-0.831462	3.52558e-05	B21P,T8P4P	ENSSSCG00000004109	ZC3H12D
1	16467001	16468000	69.7248	59.6774	94	84.375	87.3684	56.3107	85.7143	34.4828	47.3684	67.0588	55.5556	98.8506	77.6471	84.1667	50	96.6667	36.0825	54.3103	0.000389711	Promoter	Non-CGI	-0.840329	2.41554e-05	T8P4P	ENSSSCG00000004109	ZC3H12D
1	16468001	16469000	68.3544	49.1228	89.1667	78.75	80.7692	67.7083	84.9558	50.3497	83.9779	85.3659	48.1283	80.3279	77.6119	85.1351	67.5439	79.5122	44.8819	84.0426	0.00254522	Intron	Non-CGI	-0.833699	3.21136e-05	B21P,T8P4P	ENSSSCG00000004109	ZC3H12D
1	16469001	16470000	67.2727	58.9474	93.8462	82.1429	85.5263	87.6543	88.4615	47.2	87.931	84.6154	60.6557	90.8046	71.2963	83.7838	78.2609	94.7059	46.5116	85.567	0.00354515	Intron	Non-CGI	-0.808167	8.66241e-05	B21P,T8P4P	ENSSSCG00000004109	ZC3H12D
1	16470001	16471000	87.6033	84.9398	95.082	95	96.6184	93.0348	95.3704	69.7761	97.3384	86.7769	80.1471	97.561	90.625	91.3043	95.8716	91.5152	70.9677	96.7914	0.00158705	Intron	Non-CGI	-0.77313	0.000273145	T8P4P	ENSSSCG00000004109	ZC3H12D
1	16480001	16481000	73.8854	50.7692	88.4615	78.2946	80.4348	67.9487	71.3043	35.1562	72.2892	67.9612	40.2597	88	77.2727	70.892	64.3478	84.4221	50.6579	68.2119	0.00501064	Intron	Non-CGI	-0.841163	2.32843e-05	B21P,T8P4P	ENSSSCG00000004109	ZC3H12D
1	16482001	16483000	75.5556	75.5814	87.7778	67	45.283	10.5263	24.4898	16.4706	15.625	23.5955	85.2941	85.7143	54.3353	42.2222	19	24.7368	11.2676	12.8713	0.00910861	Intron	Non-CGI	-0.200676	0.439941	T8P4P,TGDP	ENSSSCG00000004109	ZC3H12D
1	16486001	16487000	99.3827	95.9596	94.8113	94.6309	94.4056	83.1395	96.7033	93.9394	97.2727	96.5517	95.3125	98.4375	91.8367	92.437	85.1648	96.2963	97.619	98.9247	0.00484585	Exon	Non-CGI	-0.204923	0.430118		ENSSSCG00000004109	ZC3H12D
1	16490001	16491000	93.6416	93.985	83.9161	85.1852	93.7063	96.0199	95.3704	92.3729	97.6959	94.7826	96.0784	83.3333	80.3191	91.7582	93.7143	91.9149	95.6835	93.8224	0.00622639	Intron	CpGshore	0.321783	0.207845		ENSSSCG00000004109	ZC3H12D
1	16495001	16496000	75	63.8889	86.3636	80	76.1364	78.8235	76.4045	82.6923	71.2766	69.2308	64.1509	89.8305	80.8511	83.9506	86.8852	82.4818	81.8182	71.4286	0.00813759	Intron	CpGshore	-0.114788	0.660887	B21P	ENSSSCG00000004109	ZC3H12D
1	16498001	16499000	90.6542	88.8889	88.0597	84.7458	67	68	82.5243	81.5951	95.1923	88.3333	93.5252	93.3333	87.5	69.9301	66.2651	80.7175	81.6327	91.5888	0.000640203	TTS	CpGshore	-0.0129148	0.960764	NK,T8N4P	ENSSSCG00000004109	ZC3H12D
1	16502001	16503000	63.5514	65.8537	76.2295	72.5	NA	56.1404	56.701	22.314	65.9259	72.6316	54.955	78.2178	76.5217	32.9412	54.321	65.5172	22.973	72.1519	0.0016077	Intergenic	Non-CGI	-0.785815	0.000308043	T8P4P	ENSSSCG00000004109	ZC3H12D
1	16515001	16516000	39.3617	54.023	50.3759	55.6962	34.0659	12.3288	30.7692	22.7723	27.5229	34.3137	54.5455	49.3827	63.9098	24.2424	12.037	35.7542	4	15.5689	0.00393563	Intergenic	Non-CGI	-0.34534	0.174582	T8N4P,T8P4P	ENSSSCG00000004109	ZC3H12D
1	16519001	16520000	83.9552	86.8132	81.3149	85.4489	73.8806	91.4439	84.1176	83.2117	86.755	86.3636	87.6667	82.5137	79.3103	74.0541	88.4058	87.2024	86.1111	90	0.00754123	Intergenic	Non-CGI	0.410314	0.101864	NK	ENSSSCG00000004109	ZC3H12D
1	16556001	16557000	97.5309	91.9094	84.2767	87.7451	93.0435	96.0912	95.3125	95.8824	96.0486	97.7064	97.619	86.5942	87.1866	95.9596	95.6376	96.1686	93.4498	93.8697	0.00643674	Intron	Non-CGI	-0.191977	0.460418		ENSSSCG00000004110	TAB2
1	16600001	16601000	82.6087	84.5528	86.2903	NA	89.7436	84.1584	89	54.8673	92.7928	90.625	85.1064	90.9091	NA	83.8384	NA	85.6	63.964	89.6226	0.00839456	Intron	Non-CGI	NA	NA	T8P4P	NA	NA
1	16607001	16608000	95.8333	94.2197	96.3636	NA	95.7576	94.186	95.7447	87.0813	93.7008	96.9697	93.5714	94.1176	93.038	95.8333	96.9466	94.9749	83.2258	92.0635	0.00688187	Intron	Non-CGI	NA	NA		NA	NA
1	16618001	16619000	92.2705	95.2663	94.8	89.8618	95.5056	88.125	96.9595	76.3033	96.3731	88.4393	90.3571	89.7321	89.7561	82.9897	85.4093	88.4615	71.1409	92.7152	0.00625849	Intergenic	Non-CGI	-0.684023	0.00246024	T8P4P	ENSSSCG00000004110	TAB2
1	16621001	16622000	97.1223	91.1111	96.8037	96.2877	96.9925	98.708	96.9231	95.7494	96.3731	96.6165	91.6279	96.6245	95.8333	95.0495	95.9239	96.0836	95.9707	94.4954	0.00846465	Intergenic	Non-CGI	0.253622	0.32598		ENSSSCG00000004110	TAB2
1	16622001	16623000	90.1734	87.6106	93.617	92.1739	91.411	100	95.0549	93.5829	97.3684	90.4	90.1163	97.5	93.4343	93.0851	98.6667	94.9749	96.129	97.9452	0.00343857	Intergenic	Non-CGI	0.558069	0.0199105		ENSSSCG00000004110	TAB2
1	16678001	16679000	44.2478	32.2581	48.3607	62.931	67.7419	75.9036	87.2727	86.3946	86.747	52.7778	29.4118	43.1373	71.7557	78.022	85.6	86.9318	90.6977	71.1864	0.00155209	Intergenic	Non-CGI	0.538334	0.0257922	B21P,Mono	ENSSSCG00000004110	TAB2
1	16680001	16681000	82.1918	66.9903	96.2567	87.037	88.3117	92.5373	93.3884	87.7698	95.9677	91.8182	71.875	91.129	91.2088	83.4862	91.0448	97.2527	83.8028	96.2567	0.00598701	Intergenic	Non-CGI	0.1412	0.588811	B21P	ENSSSCG00000004110	TAB2
1	16682001	16683000	96	89.4309	95.6522	97.0588	91.7355	98.7421	95.2381	96.9231	96.0674	96.5986	90.5882	96.8992	94.8864	91.0828	97.7778	96.5174	95.3333	98.8636	0.00455772	Intergenic	Non-CGI	0.386848	0.125037		ENSSSCG00000004110	TAB2
1	16687001	16688000	89.2308	87.7049	98.7179	96.1538	89.3443	97.1631	97.561	94.2149	96.5517	94.4954	85.2713	100	94.0789	91.8033	99.1597	95.4286	93.75	98.1481	0.00607012	Intergenic	Non-CGI	0.363048	0.152062		ENSSSCG00000004110	TAB2
1	16692001	16693000	94.0594	82.1782	76.1062	90.6977	83.8384	94.8718	91.5663	96.25	96.2963	94.8454	93.6364	70.5357	89.0909	89.1892	95.7746	94.7368	92.9134	96.2617	0.0088728	Intergenic	Non-CGI	0.0614088	0.814885	Mono	ENSSSCG00000004110	TAB2
1	16696001	16697000	74.1071	55.7377	90.1961	94.5055	89.3082	94.5205	96.1832	89.9371	95.5307	84.7561	57.0552	98.0645	87.6712	85.3211	94.2675	93.6709	86.4407	94.3723	0.00177138	Intergenic	Non-CGI	0.412358	0.100002	B21P	ENSSSCG00000004110	TAB2
1	16701001	16702000	75.6522	66.6667	78.1818	71.875	71.25	84.1584	82.1138	79.5775	84.9558	76.9231	68.125	77.6596	73.2824	77.193	82.8571	82.0513	73.4513	81.9149	0.00534671	Intergenic	Non-CGI	0.198183	0.445761	B21P	ENSSSCG00000004110	TAB2
1	16734001	16735000	81.0256	62.7451	91.1458	93.6508	88.6364	97.3978	95.3608	92.9167	91.6031	88.1579	55.625	97.4227	93.5065	91.0798	93.4524	93.3014	94.0299	91.7874	0.0010897	Intergenic	Non-CGI	0.50226	0.0399204	B21P	ENSSSCG00000004110	TAB2
1	16740001	16741000	94.7826	87.0588	91.2621	91.1504	83.8983	93.8053	97.0588	93.2331	94.1748	92.0635	91.0448	93.617	90.9836	84.127	94.0171	94.2857	91.7647	94.7712	0.0055088	Intergenic	Non-CGI	0.0148818	0.954793		ENSSSCG00000004110	TAB2
1	16751001	16752000	85.0746	84.3373	94.0299	84.2466	86.7925	89.1892	86.6667	89.9441	90.3509	83.9416	81.4103	88.961	81.6667	83.7349	85.7895	85.3535	88.5417	92.8571	0.0084868	Intergenic	Non-CGI	0.413365	0.0990943		ENSSSCG00000004110	TAB2
1	16778001	16779000	87.1212	89.0323	61.2	87.9195	76.7123	83.7719	75.4386	68.4	93.2735	89.3048	90.7767	63.7795	79.6954	82.1138	85.0365	84.7534	58.216	90.7063	0.00410071	Intergenic	Non-CGI	NA	NA	Mono,T8P4P	ENSSSCG00000048048
1	16784001	16785000	77.0833	77.3585	70.6522	72.2222	51.8519	77.551	70.8861	43.617	76.1364	68.254	77.037	70.9302	58.7302	61.25	71.6981	78.2353	44.6154	76.7442	0.00681276	Intergenic	Non-CGI	NA	NA	NK,T8P4P	ENSSSCG00000048048
1	16811001	16812000	74.2105	63	97.235	88.8889	93.1973	96	94.1558	90.9677	91.8367	81.5287	59.7403	94.7977	92.1348	89.1626	94.3396	94.5736	85.7143	91.7051	0.000722583	Intergenic	Non-CGI	NA	NA	B21P	ENSSSCG00000048048
1	16812001	16813000	85.7741	82.4859	98.3498	93.4426	84.8958	93.2203	86.7857	69.5122	92.446	84.8485	77.1028	95.5801	90.393	87.7005	88.8889	87.8661	71.5909	93.4211	0.00159261	Intergenic	Non-CGI	NA	NA	T8P4P	ENSSSCG00000048048
1	16813001	16814000	52.9101	17.5439	69.697	79.9145	51.145	68.5	37.3832	15.2985	89.3443	70.5882	18.4397	70.4	83.1325	41.5254	64.1148	59.4306	8.33333	91.6318	0.00122448	Intergenic	Non-CGI	NA	NA	B21P,T8P4P	ENSSSCG00000048048
1	16814001	16815000	88.5906	79.6875	91.7098	91.6667	92.562	87.0968	88.4956	76.7717	96.1905	91.3706	78	93.2432	96.1039	86.5497	93.3702	89.5397	62.963	95.8801	0.00966053	Intergenic	Non-CGI	NA	NA	T8P4P	ENSSSCG00000048048
1	16832001	16833000	84.6154	59.4937	92.6174	92.5926	94.0476	99.0826	97.5904	94.1176	92.6174	92.8105	65.9574	90	94.6154	95.6522	92.9204	95.8333	94.4099	98	0.00181546	Intergenic	Non-CGI	NA	NA	B21P	ENSSSCG00000048048
1	16841001	16842000	63.9594	39.7059	76.6667	74.6667	76.5432	63.3588	81.0976	33.9286	77.3973	81.2081	54.661	64.2857	69.8198	67.757	64.4172	80.198	31.9672	83.1169	0.00573808	TTS	Non-CGI	-0.263233	0.307342	B21P,T8P4P	ENSSSCG00000028974	UST
1	16853001	16854000	94.5578	90.7407	96.319	85.0575	87.8505	73.6364	81.0976	59	87.395	83.7209	91.6084	96.0396	87.5706	88.9764	72.093	87.4172	63.2911	83.7321	0.00197202	Intron	CpGshore	-0.140833	0.589792	T8N4P,T8P4P	ENSSSCG00000028974	UST
1	16869001	16870000	87.1795	73.3333	90.5983	87.5	88.2353	76.4706	88.6364	78.7097	92.5926	95.1807	78.8136	92.9412	88.5135	87.5	81.7204	90.7407	85.4369	91.8033	0.00539492	Intron	Non-CGI	0.0467791	0.858503		ENSSSCG00000028974	UST
1	16913001	16914000	83.4286	75.8621	95.0549	94.9367	93.1507	97.8261	91.5966	91.3333	91.7355	89.9225	63.1579	95.2	90.566	86.6667	96.1832	93.3628	89.4231	94.5122	0.00914268	Intron	Non-CGI	0.379784	0.132679	B21P	ENSSSCG00000028974	UST
1	16938001	16939000	NA	81.9672	93.6937	87.6812	86.9565	95.7831	88.6957	92.029	97.8261	86.4078	80.9524	95.6044	88	85.9504	91.0714	93.2515	91.0112	97.3684	0.00443888	Intron	CpGshore	NA	NA		NA	NA
1	16939001	16940000	92.1212	86.4865	92.623	96.124	92.1986	94.0397	95.4802	95.8824	96.7949	93.5484	85.8586	95.0495	94.2478	90.8571	97.6744	95.2128	96.4072	95.7576	0.00412017	Intron	CpGIsland	0.267597	0.299093		ENSSSCG00000028974	UST
1	16940001	16941000	91.1765	92.1182	97.7654	93	93.662	98.8827	96.748	96.7742	95.6989	93.5135	93.4156	98.1707	91.8919	94.4134	98.2955	95.3368	94.4099	97.1564	0.00638372	Exon	CpGIsland	0.633732	0.0063035		ENSSSCG00000028974	UST
1	16988001	16989000	89.2857	90.5759	94.9541	91.4286	86.413	97.2222	92.3567	94.7368	95.1327	88.0503	87.0647	95.045	91.5789	84.3137	96.2963	96.6019	91.6667	95.2191	0.00576891	Intron	Non-CGI	0.526356	0.029967		ENSSSCG00000028974	UST
1	17015001	17016000	74.0741	53.0973	95.302	88.9706	65.1786	89.3443	90.3509	82.4074	90.4459	86.0294	47.7273	97.9381	86.2069	66.6667	91.8699	92.5287	75	92.8205	0.000932489	Intron	Non-CGI	0.406816	0.105108	B21P,NK	ENSSSCG00000028974	UST
1	17024001	17025000	85.8108	82.7586	87.3134	89.7959	68.4211	89.7959	88.6364	86.1538	93.4959	88.1481	80.7018	91.8367	91.3978	77.7778	91.6667	87.7778	85	94.5312	0.00590163	Intron	Non-CGI	0.192782	0.458503	NK	ENSSSCG00000028974	UST
1	17025001	17026000	90.1961	82.5688	96.6887	92.8571	88.4058	98.7952	90.9091	93.7143	98.8095	90.991	84	98.3193	93.6937	90.625	97.8261	92.2581	91.1111	93.7008	0.00282266	Intron	Non-CGI	0.529342	0.0288806		ENSSSCG00000028974	UST
1	17098001	17099000	92.2018	83.1933	93.7799	91.7808	89.8551	93.4783	93.0851	96.4497	92.9348	94.1176	83.6364	93.617	93.5	86	96.0452	96.4912	94.1176	95.288	0.00576976	Intron	Non-CGI	0.333466	0.19087		ENSSSCG00000028974	UST
1	17152001	17153000	80.3681	76.8657	86.4486	78.626	73.6486	87.5	76.2821	61.0778	88.189	84.5161	74.2138	86.0215	83.5556	78.3333	81.7734	86.1244	66.9118	88.8889	0.00944715	Intergenic	Non-CGI	NA	NA	T8P4P	ENSSSCG00000042082
1	17221001	17222000	73.8318	55.6962	81.0345	79.3893	69.8925	76.1364	75.188	66.6667	69.2308	76.1905	52.0408	88.3929	78.2946	61.9355	75.969	77.2059	61.4943	81.6568	0.00733547	Intergenic	Non-CGI	NA	NA	B21P	ENSSSCG00000042082
1	17246001	17247000	82.3009	82.3529	96.124	87.395	69.863	91.5254	88.3117	78.1513	89.6825	90.6977	89.726	98.8095	89.9329	83.8926	93.4426	92.8	81.8966	93.0435	0.00806793	Intergenic	Non-CGI	NA	NA		ENSSSCG00000042082
1	17277001	17278000	81.7308	73.5632	92.4528	78.1609	75	93.8776	88.6792	77.7778	88.9571	89.3443	77.2414	95.9677	84.6847	76.1905	92.4528	85.7955	75.8929	94.8148	0.00443181	Intergenic	CpGshore	0.426649	0.0876576		ENSSSCG00000033175	SASH1
1	17297001	17298000	72.6562	61.1111	86.1538	83.6364	72.1519	88.0952	78.1609	77.6119	83.0882	74.0741	65.4545	81.6092	79.5276	75.9036	88	82.3077	72.7273	86.2319	0.00277891	Intergenic	Non-CGI	0.289597	0.259547	B21P	ENSSSCG00000033175	SASH1
1	17305001	17306000	84.8739	82.6087	92.8571	88.5057	83.1169	89.5238	90.4	85.7143	90.4762	84.0426	84.4595	98.75	89.0756	87	90	90.3846	85	91.8919	0.00576891	TTS	Non-CGI	0.680574	0.00263888		ENSSSCG00000033175	SASH1
1	17314001	17315000	91.2698	86.8217	93.2432	96.0784	85.124	97.2222	90.6475	85.3659	94.5378	91.6084	85.8025	93.75	93.6416	90.6977	97.037	93.2292	84.2466	92.3077	0.00513404	Exon	CpGIsland	0.240158	0.353168		ENSSSCG00000033175	SASH1
1	17354001	17355000	85.2349	84.7222	89.8649	79.1209	75.2809	89.4118	86.2745	81.7518	87.0968	85.3846	83.7079	91.7293	81.7647	81.0458	95.8333	90.6736	79	85.8209	0.00989623	Intron	Non-CGI	0.339506	0.182464		ENSSSCG00000033175	SASH1
1	17402001	17403000	55.6886	51.0638	41.0714	60	53.5714	65.2778	70.1299	80	59.7222	60.5096	50.6849	28.7129	37.8641	56.4935	71.8085	77.9412	76.0274	61.1465	0.00963497	Promoter	Non-CGI	-0.674063	0.00300498	Mono	ENSSSCG00000033175	SASH1
1	17416001	17417000	85.9532	89.0511	91.2698	85.8462	79.8969	89.8925	89.3443	82.25	89.2508	88.8031	88.2353	91.3889	88.6154	82.4503	88.9518	90.6323	85.7143	91.1877	0.00426071	Exon	Non-CGI	0.381864	0.130396		ENSSSCG00000033175	SASH1
1	17483001	17484000	90.4545	87.5	90.9804	93.3333	80.137	93.9189	89.7849	87.5	92.4855	89.7297	90.4545	93.3628	91.4573	81.9588	92.3445	93	85.2941	95.2128	0.00460348	Intron	Non-CGI	0.210396	0.417628		ENSSSCG00000033175	SASH1
1	17514001	17515000	88.7755	82.2917	94.1667	85.2041	78.9062	89.0625	81.9231	75	92.4528	93.1624	84.1346	96.1832	90.535	83.4225	88.4615	87.3418	79.4737	88.601	0.00605016	Intron	CpGshore	0.550527	0.0220195		ENSSSCG00000033175	SASH1
1	17545001	17546000	89.5349	89.5161	88.3436	83.7607	81.1881	87.6289	83.8983	81.7391	89.781	90	84.6154	88.8	85.4839	82.7068	89.6907	84.7328	78.6667	87.5	0.00942809	Intron	Non-CGI	0.23739	0.358912		ENSSSCG00000033175	SASH1
1	17549001	17550000	85.6164	74.4681	82.2581	76.2376	81.761	76.8116	76.8116	70.1299	81.0811	85.2713	73.913	79.6178	80.102	77.037	75.4902	79.6296	61.2245	83.6601	0.00963222	Intron	Non-CGI	0.195145	0.452906	T8P4P	ENSSSCG00000033175	SASH1
1	17554001	17555000	80.4598	76.5217	88.8199	84.2105	78.4483	87.0588	80	70.6806	81.4815	81.3953	79.1367	92.381	84.8	73.8255	86.0465	86.8852	73.0337	84.2105	0.00598701	Intron	Non-CGI	0.59905	0.0110492	T8P4P	ENSSSCG00000033175	SASH1
1	17571001	17572000	83.4025	81.6547	95.5128	90.8714	80.625	88.8889	83.2298	79.5082	89.5582	85.6459	79.9242	95.0249	89.4737	81.323	88.1818	90.9794	80.7074	90.0621	0.0042553	Intron	Non-CGI	0.662072	0.00378713		ENSSSCG00000033175	SASH1
1	17610001	17611000	75.7812	61.3095	85.119	76.7677	80.2721	81.5126	84.5238	84.2105	81.9672	72.7273	60.8247	83.0189	87.4126	86.5079	83.9623	85.9459	87.4396	85.6436	0.00505458	Intron	Non-CGI	0.207603	0.423978	B21P	ENSSSCG00000033175	SASH1
1	17634001	17635000	76.7442	74.8252	88.75	83.3333	75.9777	87.0647	85.0267	72.549	86.6995	85.906	77.2414	90.2597	85.641	76.3006	88.2576	86.5269	74.2268	83.5938	0.00580131	Intron	Non-CGI	0.473055	0.055135	T8P4P	ENSSSCG00000033175	SASH1
1	17695001	17696000	82.8947	81.9444	89.899	80.4348	67.8571	88.6792	85.2941	84.6154	95.9459	80.6818	83.1325	87.5	84.9462	NA	94.0678	87.7551	85.2941	88.6792	0.00978014	TTS	Non-CGI	NA	NA		ENSSSCG00000048882
1	17721001	17722000	88.4058	89.3443	93.956	93.4524	80.4124	91.4634	91.3876	82.8729	94.2623	86.1702	79.3548	91.5385	89.6296	75.3165	92.8058	91.4894	82.3529	90.1515	0.00861474	Intergenic	Non-CGI	NA	NA		ENSSSCG00000043818
1	17797001	17798000	85.2679	81.5951	92.0213	87.9433	85.5856	92.4303	86.2245	74.2489	87.7095	87.7419	82.5243	91.1602	88.8889	79.1411	91.3043	91.9283	74.6781	89.6667	0.00447784	Intergenic	Non-CGI	NA	NA	T8P4P	ENSSSCG00000047761
1	17871001	17872000	84.0708	76.6667	92.7419	92.6829	75.9259	89.0411	90.625	68.3168	85.3933	84.2697	80.3738	89.4737	89.781	76.8	91.8699	87.8788	69.3069	89.726	0.000823248	Intergenic	Non-CGI	NA	NA	T8P4P	ENSSSCG00000049293
1	17907001	17908000	79	89.1089	58.4615	82.6531	80.8219	85.3933	89.5522	81.6176	82.8283	77.7778	85.6061	52.9412	84	80.1653	83.3333	84.9624	75	87.0968	0.00134901	Intergenic	Non-CGI	NA	NA	Mono	ENSSSCG00000049293
1	17986001	17987000	79.562	79.7101	84.5588	84.3137	76.7241	83.1858	84.5528	77.3333	83.5294	84.6154	78.8136	85.4369	84.1379	73.7226	81.8966	85.4167	73	81.9095	0.00837676	Intergenic	Non-CGI	NA	NA		ENSSSCG00000042893
1	18005001	18006000	90	87.156	92.437	86.1538	75.9494	89.3939	84.1667	77.5862	93.617	85.3933	82.8571	92.5926	91.6667	67.6471	86.747	81.9876	78.5047	95.4248	0.00650298	Intergenic	Non-CGI	NA	NA	NK	ENSSSCG00000042893
1	18073001	18074000	71.6216	68.8679	91.1765	83.871	78.0822	85.4749	83.3333	74.4681	82.7225	77.0642	63.125	86	85.1429	77.1084	88.7805	85.8921	73.1034	89.8089	0.0041885	Promoter	Non-CGI	NA	NA	B21P	ENSSSCG00000041768
1	18106001	18107000	95.3237	92.1986	91.1661	89.6774	88.7701	94.8882	94.2122	89.1156	96	96.7742	94.6667	89.8305	88.9734	90.3346	96.129	94.2935	90.1786	96.3768	0.00207649	Promoter	Non-CGI	NA	NA		ENSSSCG00000042691
1	18219001	18220000	87.8378	87.7551	94.5736	88.5246	83.7838	91.2162	85.7923	90.9574	92.2481	90.4762	90.3409	93.3333	87.3239	84.4828	93.0636	87.6471	88.0952	91.5033	0.00705916	Intergenic	Non-CGI	NA	NA		ENSSSCG00000045381
1	18226001	18227000	92.6941	91.1504	92.9752	95.3333	86.7816	94.686	91.358	78.4141	92.9648	93.3884	92.5532	89.8955	92.6108	85.5469	91.7098	89.3082	83.2599	94.7368	0.005569	TTS	Non-CGI	NA	NA		ENSSSCG00000045381
1	18231001	18232000	50.8772	37.3134	92.5532	85.0394	84.4156	94.0299	90.2655	66.6667	85.7143	68.8073	25.6944	93.5897	92.6829	71.2871	82.6446	90	83.3333	87.2727	0.00438821	Promoter	Non-CGI	NA	NA	B21P	ENSSSCG00000045381
1	18244001	18245000	83.871	81.4286	89.8551	88.1356	NA	90.8046	NA	74.7126	87.156	90.7563	84.9462	90.4762	91.4062	81.7204	96.7742	90.5983	73.8462	94.1606	0.00885057	Intron	Non-CGI	NA	NA	T8P4P	NA	NA
1	18248001	18249000	79.7619	72.6562	93.0481	88.4615	82.7068	98.3051	83.6735	87.6494	94.5578	90.411	70.7317	89.4366	86.8421	84.5588	94.964	89.6373	83.8926	93.6306	0.00768514	Intron	Non-CGI	NA	NA	B21P	ENSSSCG00000048240	SAMD5
1	18425001	18426000	96.4602	98	97.6654	97.4874	94.086	90.678	96.875	97.4249	97.8261	95.082	94.9772	97.1631	97.7564	96.1722	91.7526	96.8326	96.7742	97.9079	0.00857026	Intron	Non-CGI	0.250723	0.331728		ENSSSCG00000004113	STXBP5
1	18521001	18522000	73.1034	79.3814	40.1361	56.4706	84.4444	94.9495	87.5	81.7204	85.443	80.597	74.5342	22.9885	30.2752	88.806	86.3636	90.1961	86.8217	84.5238	0.00497913	Intergenic	Non-CGI	-0.185259	0.476551	Mono,Neut	ENSSSCG00000004113	STXBP5
1	18698001	18699000	92.6471	88.9908	96.7105	NA	87.0588	96.2406	93.1034	90.0585	98.9474	95.7983	89.2562	93.2331	NA	86.3636	96.4029	94.2197	88.7097	97.3913	0.003543	Intron	Non-CGI	NA	NA		NA	NA
1	18743001	18744000	94.6309	85.3333	95.122	97.1963	88	91.5385	84.6667	80.9917	95.8333	94.6237	92.126	94.3182	95.1049	87.3418	93.9597	90	84.1727	97.561	0.0078371	Intron	Non-CGI	NA	NA		ENSSSCG00000043354
1	18819001	18820000	82.0225	75.5814	90.303	NA	81.0526	88.9764	80.6122	73.3333	87.6289	80.4348	77.2277	NA	91.358	75.5396	86.9565	81.6794	72.2222	83.3333	0.00633125	Intergenic	Non-CGI	NA	NA	T8P4P	ENSSSCG00000051595
1	18854001	18855000	89.2405	91.954	96.9466	89.0411	89.9329	97.1429	94.6154	87.1658	95.1456	92.1569	91.791	94.6565	87.4126	85.7143	95.082	95.8904	86.6667	98.6207	0.00613204	Intergenic	Non-CGI	NA	NA		ENSSSCG00000051595
1	18904001	18905000	92.5926	93.4426	98.0769	97.7941	91.5493	97.2477	94.0678	86.747	100	95.8763	95.082	97.5	98.2301	90.9091	96.5517	94.152	88.0597	96.7949	0.00254068	Exon	Non-CGI	0.446342	0.0725028		ENSSSCG00000004114	RAB32
1	18915001	18916000	95.1705	96.5116	95.702	97.2763	92.7203	95.9839	94.4444	92.0742	97.4713	95.4955	94.6524	95.8333	97.01	90.2235	94.1176	93.8272	92.2865	97.4648	0.00492284	Intron	Non-CGI	0.336523	0.186584		ENSSSCG00000004114	RAB32
1	18934001	18935000	96.4286	97.5309	97.4194	92.3664	91.4894	98.9796	92.0792	84.2767	95.2055	91.0345	95.9016	95.8333	94.2029	87.6289	96.3636	90.9091	80.9524	95.8824	0.00344667	Exon	Non-CGI	0.354941	0.162112		ENSSSCG00000004114	RAB32
1	18942001	18943000	98.8235	94.2029	95.8621	97.561	89.2308	90.5882	88.6957	77.5	NA	NA	95.9459	92.9204	94.4444	91.9192	91.6667	94.0594	79.3478	92.3664	0.00718978	Intron	Non-CGI	0.446892	0.0949086		ENSSSCG00000004114	RAB32
1	18963001	18964000	75.7764	71.7557	26.8116	64.2276	53.4884	73.6527	72	64.4928	67.9348	75	75.188	20.4724	55.8621	62.2951	66.4634	76.3285	64.7059	73.3333	0.000897258	Intron	Non-CGI	-0.827967	4.06832e-05	Mono	ENSSSCG00000004114	RAB32
1	18968001	18969000	93.865	97.619	96.9697	92.9577	89.1753	93.4524	92.5926	89.0566	96.9298	93.3702	92.623	97.1591	95.2607	85.7143	95.1389	94.4186	87.2222	97.5758	0.00956584	Intron	Non-CGI	0.456193	0.0656875		ENSSSCG00000004114	RAB32
1	19005001	19006000	94.8718	96.4029	96.2963	97.2789	90.3509	98.1013	94.1606	86.413	93.4783	98.7654	97.3154	97.1098	95.9391	91.7582	98.3607	94.8454	90.7692	98.0583	0.00943246	Exon	Non-CGI	NA	NA		NA	NA
1	19021001	19022000	89.172	86.5546	94.7761	90.2174	82.8283	94.898	83.8235	70.4918	90.9836	91.4729	88.9831	92.6174	94.1935	85.2349	91.0448	89.5833	76.4706	94.8529	0.00454963	Intron	Non-CGI	0.458554	0.0641267	T8P4P	ENSSSCG00000004114	RAB32
1	19047001	19048000	95.8716	90.4762	95.4338	95.1111	86.7188	94.6237	89.4737	82.5175	95.0495	97.235	92.5926	97.5845	96.0177	85.8491	97.541	93.6027	90.9091	99.3103	0.00781712	Intron	Non-CGI	0.397235	0.114366		ENSSSCG00000004114	RAB32
1	19081001	19082000	64.2458	79.8246	60.119	64.3411	72.807	75.2381	73.8806	81.3793	75.2941	80.4878	87.7193	67.8363	69.4301	78.481	81.7518	80.4781	85.0746	82.2967	0.0048598	Exon	Non-CGI	-0.679281	0.00270852	Mono,Neut	ENSSSCG00000004114	RAB32
1	19086001	19087000	68.2692	41.6667	NA	81.5789	74.3902	75.2688	75.5102	44.5312	77.2727	69.697	44.0367	70.4762	87.037	61.9835	82.1429	84.507	53.8462	85.6164	0.00544681	Intron	Non-CGI	NA	NA	B21P,T8P4P	NA	NA
1	19151001	19152000	75	64.9351	62.4	79.5918	65.4867	85.1064	81.4815	72.5	85.0649	77.3913	68.75	64.8649	80	61.165	81.0606	77.0053	77.6978	85.1852	0.00165445	Intergenic	Non-CGI	-0.537629	0.0260247	Mono,NK	ENSSSCG00000004114	RAB32
1	19169001	19170000	84.0278	83.8235	86.413	90.1235	79.661	88.9952	91.9753	78.2609	87.7698	90.4412	85.7143	93.9535	92.3077	86.4286	95.0276	92.3664	79.918	93.5135	0.00687234	Intergenic	Non-CGI	0.208932	0.42095		ENSSSCG00000004114	RAB32
1	19178001	19179000	80.8989	84.1727	82.0225	82	73.8255	84.3066	75.8427	78.3251	80.3571	81.25	86.0927	NA	81.9588	72.6708	86.2069	79.7945	73.6842	83.5106	0.0096476	Intron	Non-CGI	NA	NA	NK	ENSSSCG00000004119	GRM1
1	19222001	19223000	75.6637	63.4921	89.4958	89.4737	82.0388	88.9328	85.7143	81.59	91.0714	82.7869	67.1875	87.9227	87.0813	81.9149	88.5572	92.4837	79.8883	89.2655	0.00233521	Intron	Non-CGI	NA	NA	B21P	ENSSSCG00000004119	GRM1
1	19565001	19566000	73.4848	71.8182	87.5776	83.5052	NA	88.8889	NA	80.117	85.8156	77.5701	NA	86	84.1667	69.3548	91.6667	84.6154	NA	86.755	0.00913102	Intron	Non-CGI	NA	NA		NA	NA
1	19746001	19747000	89.2857	88.8889	86.1386	83.9572	88.5965	86.5672	90.9677	84.9673	82.3529	87.037	86.9048	82.1839	85.4545	89.6907	86.3946	92.1212	82.5758	79.8319	0.00805571	Intron	Non-CGI	NA	NA		ENSSSCG00000047176
1	19808001	19809000	54.1219	37.6884	87.2428	86.9281	93.75	89.4366	88.6256	86.6972	89.8618	81.1159	36.4641	84.7162	87.9121	85.7778	90.7407	92.9293	91.2281	91.0494	0.00393096	Promoter	CpGshore	0.0174985	0.946855	B21P	ENSSSCG00000004121	FBXO30
1	19821001	19822000	53.3333	33.3333	81.1518	75.5556	70.8333	87.4126	72.0238	69.2308	76.7442	72.6667	40.6452	76.5363	75.1323	68.5714	74.4898	82.3529	73.4177	81.761	0.0085627	Intron	Non-CGI	0.0584247	0.823744	B21P	ENSSSCG00000004121	FBXO30
1	19982001	19983000	90.3614	90.3846	94.2584	91.6667	86.7133	90.7801	91.4634	88.4058	90.8108	83.9623	85.9375	89.418	88.1657	78.9744	86.9048	86.6379	83.3333	87.0813	0.00497679	Intron	Non-CGI	-0.380426	0.131971		ENSSSCG00000004121	FBXO30
1	19988001	19989000	84.3575	87.8261	85.3261	84.1121	70	90.7801	83.6207	79.0323	91	91.7355	86.0759	85.6	81.0811	74.3056	88.5714	88.6598	83.3333	95.6044	0.00855736	Intron	Non-CGI	0.532169	0.0278807	NK	ENSSSCG00000004121	FBXO30
1	20002001	20003000	95	92.5	95.8763	91.5094	76.3441	97.4359	86.5672	85.3846	97.1154	95.4887	92.7419	96.3303	88.6792	74.359	93.5484	92.7835	83.871	92.8571	0.00219437	Intron	Non-CGI	0.134429	0.606978		ENSSSCG00000004121	FBXO30
1	20010001	20011000	80.9211	88.8889	67.6829	94.2857	83.4646	83.6957	87.013	84.1808	93.6364	91.2621	90.0662	70.6767	93.9394	82.1705	89.6296	93.5897	88.6525	91.3295	0.00616549	Intron	Non-CGI	0.448233	0.0711561	Mono	ENSSSCG00000004121	FBXO30
1	20168001	20169000	92.1569	NA	93.75	89.1304	NA	83.7209	89.1304	81.1966	95.9596	94.6429	90.099	94.6809	95.5556	93.2692	NA	91.2409	82.6667	98.4848	0.00855581	Intergenic	Non-CGI	NA	NA		ENSSSCG00000051757
1	20262001	20263000	86.7188	85.1562	95.4774	95.7447	82.4176	90.8451	86.2069	86.1314	92.7419	89.2473	84.2105	92.2414	93.5484	78.4	91.4634	88.8889	84.2593	93.617	0.00280827	Intergenic	Non-CGI	NA	NA		ENSSSCG00000051757
1	20267001	20268000	84.8485	86.5854	93.3962	82.9457	83.0189	86.8217	83.7607	81.8792	87.4317	84.3478	86.6197	90.411	87.4214	81.5789	86.4286	83.9286	80.8511	88.8158	0.00622079	Intergenic	Non-CGI	NA	NA		ENSSSCG00000051757
1	20420001	20421000	89.1892	82.6087	90	85.8491	85.0394	97.2727	89.4737	83.9286	95.4128	94.3925	82.3944	91.6031	93.9189	86.1702	95.4545	93.5484	84.3137	95.5307	0.00924667	Intron	Non-CGI	NA	NA		ENSSSCG00000051757
1	20482001	20483000	87.6106	78.7879	89.8305	90	83.0769	92.6829	88.7931	79.2683	87.6289	91.3978	84.2593	93.578	89.1566	81.4516	90.8333	86.8421	77.3585	87.8049	0.00536997	Intron	Non-CGI	NA	NA		ENSSSCG00000051757
1	20547001	20548000	93.0233	88.7931	96.1353	95.9184	93.4211	97.076	94.5205	92.3423	97.7528	96.3964	92.228	95.8621	95.8974	93.8095	97.9695	96.7136	93.1034	98.3425	0.00691819	Intron	Non-CGI	0.211515	0.415098		ENSSSCG00000004123	UTRN
1	20693001	20694000	94.7368	95.2	94.3089	97	63.3663	98.3333	90.5325	95.2128	95.8084	95.1613	94.5455	97.2727	96.9072	69.3878	92	96.8153	95.3271	97.973	0.0012308	Intron	Non-CGI	-0.384895	0.127118	NK	ENSSSCG00000004123	UTRN
1	20694001	20695000	77.4194	55.6452	96.4646	91.129	98.1132	96.4539	96.5278	93	95.2096	82.4324	57.764	98.3425	93.2292	91.1628	96.5278	97.7679	93.662	95.858	0.000218139	Intron	Non-CGI	0.445197	0.0733269	B21P	ENSSSCG00000004123	UTRN
1	20827001	20828000	97.6744	92.4528	98.6301	96.1538	92.9293	98.8571	99.0991	93.007	98.3333	99.1525	92.638	99.0783	92.623	93.7931	98.8235	99.3197	95.0617	96.6443	0.00528738	Intron	Non-CGI	-0.177836	0.494695		ENSSSCG00000004123	UTRN
1	20861001	20862000	95.3704	96.0396	96.5909	97.7011	84.6154	97.4359	99.0476	97.4576	97.9592	91.6667	93.75	96.2121	91.7526	81.1321	93.5484	93.985	92.623	94.8718	0.00174676	Intron	Non-CGI	-0.181421	0.48589		ENSSSCG00000004123	UTRN
1	20862001	20863000	73.1544	79.5082	80.303	65.2174	60.9375	80.1932	67.6259	39.0977	70.4918	78.7402	75.7732	86.8613	56.2814	57.8125	79.1411	73.1579	55.8333	63.3333	0.00825163	Intron	Non-CGI	-0.535321	0.026797	T8P4P	ENSSSCG00000004123	UTRN
1	20863001	20864000	94.3005	87.3239	98.0769	87.218	60.6299	96.9136	75.2577	76.9231	93.4426	96.0396	87.0192	98.7097	86.6242	74.8815	98.1818	77.6256	85.3801	96.4029	0.00318919	Intron	Non-CGI	-0.335977	0.187345	NK	ENSSSCG00000004123	UTRN
1	20866001	20867000	94.4	95.6522	93.9394	95.1613	81.9277	96.7213	97.3913	94.1935	95.3488	91.2698	97.3684	93.4211	92.4855	81.6	96.9072	94.2857	94.0476	97.2222	0.00220554	Intron	Non-CGI	-0.204077	0.432066		ENSSSCG00000004123	UTRN
1	20867001	20868000	96.25	97.8261	96.8354	96.2963	92.3077	99.1667	95.7265	99.3902	95.3846	NA	97.0803	97.5155	99.0431	90.1235	98.6014	96.2963	100	96.3415	0.00629204	Intron	Non-CGI	NA	NA		NA	NA
1	20868001	20869000	78.6667	82.5758	81.8182	63.3663	39.6694	62.7451	36.6667	62.2642	63.8889	63.7363	72.9167	83.4483	69.3878	36.8852	60	40.8163	50.4065	61.9403	0.00329048	Intron	Non-CGI	-0.503398	0.0394004	NK,T8P4N	ENSSSCG00000004123	UTRN
1	20923001	20924000	69.2	60.989	85.1282	85.3982	93.4109	96.087	94.6903	94.6058	96.9444	88.0435	47.4026	89.3773	87.5458	87.1795	96.2199	93.578	91.3534	96.5854	0.00642429	Intron	Non-CGI	0.564964	0.0181235	B21P	ENSSSCG00000004123	UTRN
1	20924001	20925000	71.8563	42.9487	51.462	89.2308	79.7688	95.0355	96.2963	84.7458	93.6652	75.5396	41.5663	49.7006	71.9626	76.8421	92.5926	90.7489	87.1212	91.4141	0.000954645	Intron	Non-CGI	0.659778	0.00395411	B21P,Mono	ENSSSCG00000004123	UTRN
1	20930001	20931000	90.7895	79.7619	76.9231	99.2754	NA	93.9394	99.0566	NA	96.6942	86.2069	NA	71.0526	94.3396	92.4138	93.6508	97.9592	92.4731	93.75	0.0034436	Intron	Non-CGI	0.5852	0.0279174	Mono	ENSSSCG00000004123	UTRN
1	20937001	20938000	77.9412	81.5217	83.0986	72.3164	78.2178	79.7619	76.1194	75	47.8632	79.6992	90.3226	84.3537	78.8618	86.5922	82.4074	81.6964	83.7037	59.3939	0.00165081	Intron	Non-CGI	-0.585017	0.0136315	TGDP	ENSSSCG00000004123	UTRN
1	20968001	20969000	83.5938	70.4762	93.2836	98.7654	83.3333	77.4648	70.6294	70.9677	93.2773	91.3978	75	91.4286	91.791	83.1776	79.7619	86.1635	67.0455	95.8333	0.00960844	Intron	Non-CGI	-0.079818	0.760734	B21P,T8P4P	ENSSSCG00000004123	UTRN
1	20996001	20997000	75.1773	55.2632	89.5833	65.873	89.7638	88.6792	85.2174	88.5246	94.0741	86.014	62.9921	86.3158	75	87.9518	85.9504	87.1345	86.9919	88.2653	0.00456733	Intron	Non-CGI	0.457365	0.0649093	B21P,Neut	ENSSSCG00000004123	UTRN
1	21004001	21005000	92.4051	90.2655	93.5484	95.7895	95.3488	98.0392	93.75	89.6774	98.5915	93.1818	93.5065	94.958	97.0149	94.0476	97.619	95.4545	92.6829	97.7444	0.00930995	Intron	Non-CGI	0.380431	0.131966		ENSSSCG00000004123	UTRN
1	21042001	21043000	85.0829	87.1795	85.5556	93.5484	57.4257	93.617	86.8966	92.0245	95.8042	83.4783	83.6601	83.871	78.3784	54.0881	93.7008	85.9903	90.8537	89.3939	0.00221265	Intron	Non-CGI	-0.00442465	0.986553	NK	ENSSSCG00000004123	UTRN
1	21046001	21047000	50	41.1765	9.21053	44.898	40.9836	62.5	65.5556	73.6842	63.8298	68.3673	47.2222	7.29167	27.2	62.8571	72.3077	71.223	76.9231	57.1429	0.00699878	Promoter	CpGshore	0.447001	0.0720314	Mono	ENSSSCG00000004123	UTRN
1	21132001	21133000	84.9057	72.8972	97.0297	90.1099	97.2222	98.3607	88.8199	82.1429	97.9695	93.8931	71.7277	95.302	95.858	93.5829	92.8177	96.875	87.2483	99.3464	0.00941604	Intron	Non-CGI	0.129797	0.619532	B21P	ENSSSCG00000004125	STX11
1	21142001	21143000	93.4783	95.2	76.2821	83.7607	92.7273	92.5466	93.6416	98.3051	89.2562	84.9206	91.8919	73.8562	76.25	95.5556	86.0465	89.7143	92.0455	88.7701	0.00522783	Intron	Non-CGI	-0.698246	0.00182458		ENSSSCG00000004125	STX11
1	21153001	21154000	91.0615	88.3333	80.1047	94.898	83.1169	84.6154	74.1935	54.1401	96.2162	90.7407	91.8605	79.2079	82.1429	75.6219	86.2245	88.2051	50.8333	95.8333	0.00435763	Intron	Non-CGI	0.0689362	0.792633	T8P4P	ENSSSCG00000004125	STX11
1	21156001	21157000	96.8586	95.4887	94.2529	96.5517	92.029	96.3731	95.5128	87.5676	97.561	94.7674	89.899	94.8529	96.6184	91.0314	97.0588	97.2222	86.5922	97.3822	0.00871872	Intron	Non-CGI	0.0287558	0.912763		ENSSSCG00000004125	STX11
1	21157001	21158000	74.1259	62.7907	91.5789	87.3418	88.3721	96.6216	94.8148	68.4211	99.1736	97.8723	63.3333	91.5493	92.0188	86.3636	90.2985	94.5455	61.4458	95.4198	0.00947064	Promoter	CpGshore	0.0974883	0.709724	B21P,T8P4P	ENSSSCG00000004125	STX11
1	21190001	21191000	92.3913	NA	64.7727	77.7778	76.4706	93.4783	92.2414	NA	94.2308	NA	87.3684	63.0137	76.6234	84.3373	91.5094	92.7273	NA	91.3793	0.00348981	Intergenic	Non-CGI	-0.791476	0.00126676	Mono	ENSSSCG00000004125	STX11
1	21237001	21238000	87.1212	88.5246	97.5	92.2078	96.875	96.6667	90.1961	78.4615	95.4198	89.3617	NA	99.1304	91.6667	90.9091	95.0355	93.2432	79.085	93.3775	0.00368878	Promoter	Non-CGI	0.0897006	0.741125		ENSSSCG00000046537
1	21253001	21254000	83.7838	78.3333	89.1892	84.6154	81.5385	63.75	52.2124	65.1007	86.4198	87.7358	91.6667	95.5752	83.9695	66.9492	56.0345	62.6016	67.0732	89.313	0.00725087	Intergenic	Non-CGI	NA	NA	T8N4P,T8P4N	ENSSSCG00000046537
1	21256001	21257000	86.0606	79.1304	94.4444	94.964	88.8889	96.2025	91.8239	88.9423	96.0938	90.566	75	94.6809	96.9466	81.9149	96.0317	92.9936	82.8829	92.8571	0.00763137	Intergenic	Non-CGI	NA	NA		ENSSSCG00000046537
1	21261001	21262000	96.875	97.2222	96.7742	95.2381	95.0495	99.0385	97.2973	100	95.5556	96.1905	96.3964	96.5116	95.0495	95	98.1818	98	97.5806	94.4444	0.00701977	Intergenic	Non-CGI	NA	NA		ENSSSCG00000046537
1	21270001	21271000	85.5769	82.3009	93.3735	93.5185	95.2381	92.3664	84.375	97.1429	96.3303	85.0467	79.7546	93.4066	93.9227	96.8153	88.0952	91.5	97.3684	96.8354	0.00369582	Intergenic	Non-CGI	NA	NA		ENSSSCG00000049141
1	21277001	21278000	90.991	NA	45.3901	NA	79.0698	95.6522	96.6216	92.1875	94.1176	93.75	90.5263	25	58.2524	93.1507	99.0291	93.4307	92.6606	96.875	0.00487298	Intergenic	Non-CGI	NA	NA	Mono	ENSSSCG00000049141
1	21278001	21279000	95.122	93.3333	90.2655	NA	92.233	NA	97.9167	95.122	98.5075	95.9596	91.5663	NA	87.9433	93.662	95.5752	97.8571	94.2529	97.3684	0.00494952	Intergenic	Non-CGI	NA	NA		ENSSSCG00000049141
1	21282001	21283000	83.4951	NA	92.5926	97.7778	88	95.0617	93.1507	87.3874	96.1538	91.9355	64.5161	93.6842	93.2203	NA	91.5254	95.0413	83.6957	96.8992	0.00759529	Intergenic	Non-CGI	NA	NA		ENSSSCG00000049141
1	21339001	21340000	88.3929	90.1515	95.3333	90.9091	91.6667	85.7143	93.4066	83.2	82.0144	83.9506	88.8889	96.0784	89.6552	87.3016	85.7143	91.5888	80.2469	84.6154	0.00471675	Intron	Non-CGI	-0.299065	0.243581		ENSSSCG00000004127	PLAGL1
1	21340001	21341000	91.9192	88	96.8153	95.5801	96.6102	97.7444	95.4198	90.7609	97.6048	94.6429	88.3871	99.4253	94.3662	95.0276	95.6522	97.4359	91.3978	96.5957	0.00420519	Intron	Non-CGI	0.252461	0.328274		ENSSSCG00000004127	PLAGL1
1	21376001	21377000	81.3187	85.2071	76.6871	70.1613	84.6154	91.3242	90.5941	94.1441	91.2621	NA	93.7853	71.7277	74.1294	86.5169	92.1875	90.3226	92.5234	85.8974	0.00617451	Intron	Non-CGI	NA	NA	Mono,Neut	NA	NA
1	21380001	21381000	91.5254	89.7436	81.25	85.7143	96.8085	100	92.381	95.935	96.4602	92.437	92.1875	83.9416	80.7453	96.0317	95.9016	97.7273	95.5357	94.958	0.00417056	Exon	Non-CGI	NA	NA		ENSSSCG00000004128	ZC2HC1B
1	21416001	21417000	93.8776	95	96.3235	82.2785	62.3188	70.9677	68	58.9286	51.9608	78.2609	95.6522	NA	81.457	68.3333	65.035	74.2268	59.0164	54.0146	0.00313722	Exon	Non-CGI	NA	NA	TGDP	ENSSSCG00000040918
1	21445001	21446000	71.4286	60.3175	96.789	88.1356	96.4706	94.3089	91.9075	93.125	92.0455	87.8788	52.5097	93.578	90.2597	95.3125	92.8994	95.3975	91.1243	93.5743	0.00312164	TTS	Non-CGI	0.399453	0.112174	B21P	ENSSSCG00000004132	PHACTR2
1	21509001	21510000	84.2105	100	97.6378	83.9623	89.3204	68.5185	75.5906	71.9101	76.6355	82.3529	98.0769	96.2264	87.6289	87.218	55.6391	68.2432	83.2	84.6774	0.00575096	Exon	Non-CGI	NA	NA	T8N4P	NA	NA
1	21518001	21519000	73.8462	43.6782	74.7899	82.5581	79.0123	95.1456	81.3008	90	97.0588	95.0355	46.5347	77.3256	79.661	64.6465	93.8931	82.6087	89.3617	95.8115	0.00465692	Intron	Non-CGI	0.305438	0.23319	B21P	ENSSSCG00000004132	PHACTR2
1	21545001	21546000	90.2597	85.7143	98.4615	96.6387	98.8095	99.0566	98.1013	91.1765	98.0392	93.9024	84	93.2773	97.619	96.7033	97.8873	97.9452	NA	99.1667	0.00576028	Intron	Non-CGI	0.210969	0.432857		ENSSSCG00000004132	PHACTR2
1	21557001	21558000	95.2381	88.4211	98.3871	90.3226	92.2078	95.4023	97.3333	95.122	96.5217	94.1176	89.6825	99.0099	92	94.1667	98.9583	95.4839	95.8678	94.697	0.00580751	Intron	Non-CGI	NA	NA		NA	NA
1	21576001	21577000	7.14286	6.34441	3.9604	7.04225	40.9091	20.5882	25	60	13.6364	6.3253	9.90783	1.17302	1.01695	27.3438	16.7464	14.0952	56.0197	1.16279	0.000894094	Promoter	CpGIsland	0.643865	0.00528365		ENSSSCG00000004132	PHACTR2
1	21674001	21675000	72.3618	49.5935	84.0491	80.2548	67.9012	66.4706	58.75	65.4255	80.8917	65.5844	41.3043	82.0652	79.8165	61.4379	58.5492	64.6341	65.4135	86.1272	0.00277408	Intron	Non-CGI	0.174946	0.501848	B21P	ENSSSCG00000004132	PHACTR2
1	21686001	21687000	76.1589	73.1707	79.878	77.1739	74.6032	88.3495	85.4839	83.1522	83.0065	81.9355	73.5751	82.3944	81.8841	75.1515	84.127	86.5922	85.8333	86.0825	0.00787375	Intron	Non-CGI	0.239398	0.354739	B21P,NK	ENSSSCG00000004132	PHACTR2
1	21706001	21707000	52.2222	58.5987	25.8824	35.1562	23.0159	2.91262	11.4504	7.38255	30.4762	57.9365	67.1958	30.137	25.6983	13.5135	5.52147	3.7037	8.10811	35.8382	0.000602979	Promoter	Non-CGI	NA	NA	T8N4P	ENSSSCG00000020208	U6
1	21709001	21710000	81.2903	83.6735	36.8984	62.037	38.2812	43.1373	59.3023	20.2614	72.9167	77.193	86.0825	34.7222	47.8261	47.1014	35.514	61.8182	11.875	78.903	0.000583181	Intron	Non-CGI	-0.872634	4.89119e-06	T8P4P	ENSSSCG00000004132	PHACTR2
1	21710001	21711000	63.9344	74.0385	30.2752	63.6364	47.5728	61.9835	60.6557	27.451	83.9623	83.3333	60.7407	9.70874	46.1988	26.6272	74.6377	68.4492	16.8421	82.6087	0.00795275	Intron	Non-CGI	-0.718191	0.00116559	Mono,T8P4P	ENSSSCG00000004132	PHACTR2
1	21712001	21713000	85.7143	71.0843	91.8919	77.7778	81.4815	74.0741	81.6092	42.3729	86.7769	86.5385	64.2857	84.5361	80.7018	79.1667	78.3019	86.0465	51.6667	85.7143	0.00133508	Intron	Non-CGI	-0.624286	0.00739139	T8P4P	ENSSSCG00000004132	PHACTR2
1	21769001	21770000	87.6344	71.4286	93.8202	90.9836	87.8261	91.8239	82.8704	91.5094	86.7347	83.871	67.5159	93.865	91.8478	82.1429	92.3077	87.027	95.977	89.1192	0.00213728	TTS	Non-CGI	0.0390531	0.881703	B21P	ENSSSCG00000004134	PEX3
1	21800001	21801000	77.2455	80.3279	51.0417	81.25	76.5432	86.4865	90.7895	87.7863	86.9565	79.8387	89.1753	51.3661	62.5571	79.661	83.8509	80.4545	89.313	89.4737	0.00845289	Promoter	CpGshore	-0.0766072	0.770111	Mono	ENSSSCG00000004134	PEX3
1	21817001	21818000	83.3333	66.6667	98.2906	94.2857	94.9367	97.8102	96.2687	95.9184	98.0769	91.0112	62.069	96.1905	96.0938	98.125	98.7421	97.8873	100	97.1429	0.00101391	Exon	Non-CGI	NA	NA	B21P	NA	NA
1	21832001	21833000	94.5946	90.9091	92.8571	86.4198	94.0678	97.0443	97.4843	94.3005	95.4802	96.6102	93.7198	95.7346	83.2636	91.0714	98.4925	96.4706	96.5517	96.7742	0.00574277	Promoter	Non-CGI	NA	NA		ENSSSCG00000048780
1	22070001	22071000	90.9091	86.0759	95.5157	91.8699	89.2157	92.437	94.3299	94.8113	94.7368	91.791	90.2778	97.8723	95.082	90.7692	98.1949	96.2185	97.5	98.8095	0.00368537	Intron	Non-CGI	0.585417	0.0135517		ENSSSCG00000004136	AIG1
1	22081001	22082000	60.4396	41.9048	75.5725	63.4146	75.2381	77.8626	85.7143	83.3333	74.7664	59.0909	40.2439	76.3636	76.1468	71.4286	86.4407	80	80	80.2469	0.00198835	Intron	Non-CGI	0.300374	0.241422	B21P	ENSSSCG00000004136	AIG1
1	22082001	22083000	58.0952	34.8315	85.2713	77.7778	70.3125	91.3043	88.1188	90.8397	93.1373	82.4742	42.2764	85.1852	84.6995	69.7368	87.3786	87.1212	85.8696	92.3077	0.00511768	Intron	Non-CGI	0.480183	0.051077	B21P	ENSSSCG00000004136	AIG1
1	22109001	22110000	93.8202	87.7049	92.6966	95.7447	89.697	95.0617	94.9275	98.4962	95.9459	92.7632	86.4322	96.5986	92.7083	88.9571	98.0392	94.5545	96.2963	95.4023	0.00712327	Exon	Non-CGI	0.334197	0.189839		ENSSSCG00000004136	AIG1
1	22120001	22121000	89.5105	54.9738	93.5065	94.4882	89.881	97.8022	97.8947	97.5962	96.3636	95.5975	65.5172	93.985	94.8936	94.5455	94.5652	98.8304	96.4029	99.5434	0.0013029	Promoter	Non-CGI	NA	NA	B21P	ENSSSCG00000050677
1	22127001	22128000	82.3944	65.7534	43.3628	80	66.1538	88.3333	88.7931	93.3775	91.0112	88.5965	NA	49.7297	72.2222	77.4648	87.3563	88	91.9643	77.8443	0.00474629	Intron	Non-CGI	-0.482916	0.0581224	Mono	ENSSSCG00000004136	AIG1
1	22165001	22166000	6.78571	2.55474	3.57143	6.2201	5.69395	7.69231	6.88623	12.069	1.32743	3.8674	2.62097	4.77941	3.2	3.84615	6.79348	3.47826	8.15348	0	0.00903133	Promoter	CpGIsland	-0.134414	0.60702	TGDP	ENSSSCG00000004136	AIG1
1	22173001	22174000	65.7407	60.2041	80	70.9677	NA	69.8795	57.7586	24.5902	68.9076	67.9612	69.0789	77.0115	71.5447	50	53.1915	67.1233	30.3571	73.6	0.00536955	Intergenic	Non-CGI	0.309775	0.242972	T8P4P	ENSSSCG00000004136	AIG1
1	22210001	22211000	87.0466	87.4627	96.648	91.3934	92.8251	98.6595	94.2675	92.9134	97.8261	NA	87.8307	96.6165	91.6318	95.9854	NA	94.9458	94.5455	96.0526	0.00543096	Intergenic	Non-CGI	NA	NA		ENSSSCG00000043315
1	22229001	22230000	46.7391	4.83871	37.9032	42.3529	37.5	78.9474	55.9633	71.0843	87.7551	55.6818	1.8018	34.8624	72	24.7525	75.1773	46.6667	57.9545	67.7165	0.00571857	Intron	Non-CGI	NA	NA	B21P	NA	NA
1	22252001	22253000	56	36.1111	56.8345	40.9091	90.099	60.3604	68.8172	65.1515	80.9917	75.5814	32.7273	50	62.6087	82.8571	65.4867	78.2609	69.8925	84	0.00925314	Intron	Non-CGI	0.27122	0.292346	B21P	ENSSSCG00000004138	HIVEP2
1	22267001	22268000	86.5672	80	97.8102	88.0952	90.6542	85.1351	82.3529	45.8065	87.8505	91.8605	73.1092	98.7097	94.7368	83.3333	74.7967	88.0682	40.2174	91.1392	0.00126729	Intron	Non-CGI	NA	NA	T8P4P	NA	NA
1	22268001	22269000	74.1573	94.375	73.4127	65.9794	83.8926	43.6364	57.8947	51.8349	61.2022	73.2283	96.8182	76.5823	67.3759	77.551	44.3787	60.4878	38.5542	66.9856	0.000705399	Intron	Non-CGI	-0.663891	0.00365885	T8N4P,T8P4P	ENSSSCG00000004138	HIVEP2
1	22276001	22277000	71.7593	69.1589	90.5473	67.6923	83.0508	58.5586	67.4699	34.1709	59.1549	65.4867	62.8743	91.6168	78.4141	63.8418	42.6471	47.7679	34.6591	53.8835	0.00859261	Intron	Non-CGI	-0.781629	0.000210696	T8P4P	ENSSSCG00000004138	HIVEP2
1	22286001	22287000	82.7273	83.5443	88.4298	84.375	87.7551	82.716	90.2913	69.1489	84.2105	82.8571	79.4643	80.9917	84.7059	91.6667	84.1463	85.124	68.932	85.9504	0.00650441	Intron	Non-CGI	-0.697626	0.00184912	T8P4P	ENSSSCG00000004138	HIVEP2
1	22300001	22301000	64.3411	81.4815	30	32.0388	67.0732	31.5217	44.1176	35.3383	44.4444	NA	76.0234	21.4286	45.1613	53.7736	41.2281	48.227	50	34.8148	0.00946437	Intron	Non-CGI	-0.188827	0.48369	Mono	ENSSSCG00000004138	HIVEP2
1	22301001	22302000	95.3947	92.7083	90.604	NA	90.4348	76.8421	75.9398	62.069	67.0455	NA	97.5	92.029	91.2752	91.6031	80.9524	80.7692	73.6264	69.8795	0.00284891	Intron	Non-CGI	NA	NA	T8P4P,TGDP	NA	NA
1	22316001	22317000	78.3439	52.0408	38.0435	81.5126	65.6716	92	91.2621	93.617	86.2745	78.4091	41.8605	17.9775	49.375	83.2117	87.013	93.3333	92.7711	90.3846	0.00898605	Intron	Non-CGI	NA	NA	B21P,Mono	NA	NA
1	22340001	22341000	95.2055	93.3824	94.3038	94.5652	96.6981	89.3258	93.8547	76.3975	91.5094	88.8889	93.3333	93.9189	91.2351	96.0452	87.5969	95.3488	78.4615	90.7895	0.00293659	TTS	Non-CGI	NA	NA		ENSSSCG00000044542
1	22341001	22342000	95.6044	96.063	97.4576	92.6316	98.9583	90.678	87.5	70.4918	97.7444	93.6937	95	88.9764	84.375	87.9747	94.4828	87.7049	62	94.6108	0.00513576	TTS	Non-CGI	NA	NA	T8P4P	ENSSSCG00000044542
1	22343001	22344000	70.1031	67.6259	94.7368	89.2216	95.7746	94.5946	93.3884	87.2611	93.617	87.5	52.381	95.9184	95.9799	93.8272	94.4828	94.1176	84.5	97.0954	0.00931572	Intron	Non-CGI	0.142109	0.586389	B21P	ENSSSCG00000004138	HIVEP2
1	22453001	22454000	54.2857	77.0115	32.7731	55.8442	42.6966	76.4706	67.5214	81.3793	56.9231	59.8291	61.7886	34.6939	41.4773	56.9892	69.9115	67.033	84.3373	68.9076	0.00800814	Intergenic	Non-CGI	NA	NA	Mono	ENSSSCG00000044542
1	22482001	22483000	82.7957	57.6271	96.2963	83.5821	87.3418	NA	87.1429	82.2917	97.5309	66.6667	57.9545	92	88.6792	88.5057	NA	95.1923	84	94.3662	0.00601467	Intergenic	Non-CGI	NA	NA	B21P	ENSSSCG00000044542
1	22495001	22496000	25.3968	45.1613	12.3153	39.2405	24.7863	56.9892	64.9351	77.4194	29.5181	25.9843	44.1176	18.8034	13.8554	42.1053	56.7797	51.0638	77.4194	19.8953	0.00528874	Intergenic	Non-CGI	NA	NA	Mono	ENSSSCG00000044542
1	22656001	22657000	88.4793	82.9932	95.8716	91.9598	91.8033	96.7442	89.5307	91.1017	96.1938	93.1818	85.8491	96.729	94.7955	88.1356	98.0392	89.4068	95.0355	95.1691	0.00925751	Intergenic	Non-CGI	-0.258985	0.3155		ENSSSCG00000004139	ADGRG6
1	22730001	22731000	84.4444	95.0413	93.5252	93.6508	91.8367	95.9184	93.7008	91.8919	93.5323	80.6667	89.3519	90.6077	90.3766	89.8649	90.5213	88.7324	85.2632	92.3077	0.00540816	Intron	Non-CGI	-0.31133	0.223837		ENSSSCG00000004139	ADGRG6
1	22731001	22732000	80.916	76.4706	93.2099	90.8333	83.908	92.5	89.2157	83.3333	96.5517	90	77.2059	94.6154	90.2098	80.6723	94.6309	89.0476	78.4173	92.0863	0.00675713	Exon	Non-CGI	NA	NA		NA	NA
1	22770001	22771000	85.1064	87.234	89.1892	92.8571	86.087	89.6	88.024	82.3529	94.3089	86.1789	83.3333	90.5063	94.0789	82.8947	88.3562	89.4118	84.4961	93.3333	0.00419226	Intron	Non-CGI	-0.071481	0.785143		ENSSSCG00000004139	ADGRG6
1	22781001	22782000	89.1374	90.1575	94.717	94.9861	87.2247	94.717	91.1839	87.931	93.1507	89.4737	91.7647	97.1154	93.8144	86.0806	94.697	93.7685	88.3392	99.2565	0.00941649	Intron	Non-CGI	-0.00318413	0.990323		ENSSSCG00000004139	ADGRG6
1	23532001	23533000	85.9729	85.7143	82.4268	85.2018	80.102	87.6847	88.9401	85.3821	87.3737	87.8378	89.4515	84.6457	84.4106	80.4348	89.4737	88.8462	83.2512	87.3563	0.0088154	Intergenic	Non-CGI	NA	NA		ENSSSCG00000049679
1	23750001	23751000	90.1408	87.3016	94.2922	90.2579	85.5263	93.2166	93.3486	87.2531	91.954	90.5085	86.2385	93.0275	86.6828	85.1429	89.2045	92.6121	83.8188	91.4894	0.00443634	Intergenic	Non-CGI	NA	NA		ENSSSCG00000043068
1	24651001	24652000	83.6879	77.6042	91.8149	90.2098	88.9706	90.9091	87.9845	83.5962	87.3832	79.3103	75.7991	91.8919	93.4307	82.9091	86.8966	88.5496	85.8621	85.8238	0.00906083	Intergenic	Non-CGI	NA	NA		ENSSSCG00000042331
1	25292001	25293000	83.7349	81.6176	96.6851	98.4127	94.0741	97.8142	95.4839	96.5	98.3957	86.6667	89.0511	96.3636	93.0041	92.5134	97.7528	98.5075	95.5414	97.549	0.00873431	Intergenic	Non-CGI	0.133354	0.609883		ENSSSCG00000004143	TXLNB
1	25319001	25320000	92.7273	90.9091	NA	91.8033	62.5	85.1351	87.156	92.5926	89.6104	89.6104	92.3077	88.8889	88.6076	64.8352	91.0448	92.2481	86.1538	88.0597	0.00324398	Exon	Non-CGI	NA	NA	NK	NA	NA
1	25320001	25321000	89.6321	96.4758	91.2863	89.5349	57.3248	92.1788	82.5871	88.0478	83.2579	83.7662	85.3933	87.0293	81.7365	54.2453	85.7143	85.8108	86.2434	80.8	0.00170234	Exon	Non-CGI	0.127088	0.626923	NK	ENSSSCG00000004144	HECA
1	25351001	25352000	63.7795	62.6263	54.6218	87.3874	72.1519	98.2906	96.3768	91.5584	92.9032	72.8	55.2941	40.7407	92.3077	79.3103	91.8367	94.6078	93.8462	89.8936	0.00142328	Intron	Non-CGI	0.318202	0.213237	B21P,Mono	ENSSSCG00000004144	HECA
1	25379001	25380000	78.7402	60	88.8889	84.375	86.5854	87.5	90.3509	83.9695	90.5797	76.0563	44.898	82.4074	80	76.259	79.8165	81.0976	77.3585	83.5526	0.00116038	Promoter	Non-CGI	NA	NA	B21P	ENSSSCG00000050336
1	25380001	25381000	82.9545	62.8571	94.7826	86.2745	87.9121	91.1765	90.7975	93.9394	91.8519	71.4286	51.3333	72.043	67.6259	79.0123	88.5906	84.9515	89.8204	80.916	0.00833267	Promoter	Non-CGI	NA	NA	B21P	ENSSSCG00000050336
1	25476001	25477000	95.3704	95.1807	82.1705	82.2581	81.3953	96	95.8763	86.9159	90.2439	91.5493	92.8571	80.2083	76.6129	87.6106	91.7355	97.4359	84.7619	92.5	0.00548148	Intergenic	Non-CGI	0.14211	0.586387		ENSSSCG00000004146	REPS1
1	25532001	25533000	78.2609	83.2215	77.3684	60.9929	61.9718	50	39.7661	21.9895	65	73.8854	93.1034	93.1579	86.0465	42.4419	41.3333	36.6667	9.15033	81.25	0.00553873	Intron	Non-CGI	-0.704497	0.00159155	T8P4P	ENSSSCG00000004146	REPS1
1	25588001	25589000	64.6667	53.6364	86.7347	80.8824	76.5306	88.4211	82.1705	84.3931	89.0511	78.3505	39.6341	89.2157	82.9365	81.5287	89.8649	87.3096	85.1064	86.4286	0.00372097	Intron	Non-CGI	NA	NA	B21P	ENSSSCG00000004147	ECT2L
1	25623001	25624000	80.7692	75.5319	53.9062	92.5926	77.381	94.8454	92.9134	91.2162	89.3939	83.0189	67.7419	53.125	74.6377	82.8221	93.6937	91.8033	91.6129	86.9919	0.00494089	Intron	Non-CGI	NA	NA	Mono	ENSSSCG00000004147	ECT2L
1	25624001	25625000	64.9351	NA	53.1532	76.9231	70.3125	82.0513	84.0909	83.0986	86.8421	71.4286	34.2593	32.5	76.6355	NA	89.5349	86.2595	84.058	87.2093	0.00606631	Intron	Non-CGI	NA	NA	Mono	NA	NA
1	25701001	25702000	85.2273	86.7647	84.9462	82.4242	79.2593	88.3721	85.5615	87.1369	84.1667	82.5	85	81.7568	82.0388	75.7576	88.0383	82.2115	88.1188	85.2113	0.00662392	TTS	Non-CGI	NA	NA		ENSSSCG00000042590
1	25745001	25746000	86.5922	77.3256	94.3128	85.7778	79.1367	90.4	85.5769	75.4717	90.2439	89.2473	NA	90.4977	87.5	80.7018	90.0552	79.5745	70.3488	90.1554	0.00472362	Intron	Non-CGI	NA	NA	T8P4P	NA	NA
1	25847001	25848000	92.5714	88.9831	95.8824	96.8992	85.0575	95.3704	94.1935	90.7285	95.1872	95.1965	92.6941	95.8678	93.8053	86.7925	95.4887	91.8129	87.8788	95.4802	0.00829461	Intron	Non-CGI	NA	NA		ENSSSCG00000004149	NHSL1
1	25858001	25859000	86.8421	81.8182	93.2203	93.1818	57.8947	85.3933	82.9545	78.5235	92.3664	90.9091	81.7518	93.578	91.3706	68.9024	82.3529	86.5248	82.2581	92.6966	0.00292493	Intron	Non-CGI	NA	NA	NK	ENSSSCG00000004149	NHSL1
1	25860001	25861000	84.4262	84.9057	89.7959	93.9759	71.4286	88.8889	84.9206	84.3373	89.6552	87.963	92.8105	91.0891	91.25	76.699	93.6306	88.4354	83.6364	94.8529	0.00622613	Intron	Non-CGI	NA	NA	NK	ENSSSCG00000004149	NHSL1
1	25864001	25865000	79.0909	76.7442	50	76.4706	83.3333	83.0508	87.0504	75	87.5	95.4955	88.6179	69.5652	80	87.9699	95.7317	95.9732	90.8257	94.8718	0.00600107	Intron	Non-CGI	NA	NA	Mono	ENSSSCG00000004149	NHSL1
1	25921001	25922000	73.75	67.9389	77.9661	81.8898	78.6585	75.1724	76.7857	71.1712	82.3529	80.9211	77.2973	87.1166	87.5	84.5714	87.5862	85.3333	75.1773	91.5254	0.00458253	Promoter	Non-CGI	NA	NA	B21P,T8P4P	ENSSSCG00000004149	NHSL1
1	25975001	25976000	70.8333	59.4937	72.028	67.0732	70	66.443	64.8352	50.303	63.8889	81.1111	75.5814	87.218	76.9231	79.4872	81.1881	78.6667	62.6016	79.6875	0.00202835	Intron	CpGshore	NA	NA	T8P4P	ENSSSCG00000004149	NHSL1
1	26015001	26016000	90.7692	87.0588	89.6552	89.2473	78.9474	93.6306	90.7563	75.7143	89.5833	85.8586	78.9474	95	86.5546	74.7967	93.3735	92.1986	77.6316	95.6989	0.00910141	Intergenic	Non-CGI	NA	NA		ENSSSCG00000004150
1	26151001	26152000	94.8864	86.631	94.5378	94.6809	87.0833	93.4343	93.4498	89.418	92.9412	93.7888	91.4754	94.4444	95.122	86.4516	92.4303	95.2681	89.4737	94.7541	0.00858821	Exon	Non-CGI	NA	NA		ENSSSCG00000022968	ARFGEF3
1	26203001	26204000	92.7966	87.9004	97.3064	93.9759	85.9438	94.7917	90.9385	84.492	90.4192	90	80.8511	88.6667	88.8889	82.1192	84.9138	83.9806	75.974	82.9787	0.00582923	Intron	Non-CGI	NA	NA		ENSSSCG00000022968	ARFGEF3
1	26204001	26205000	89.0173	82.5843	95.045	90.8451	87.7551	90.2174	89.4737	80.7692	92.1182	83.1461	81.2977	92.7536	84.2105	81.0811	89.9471	86.9565	80.1282	89.2857	0.00687281	Intron	Non-CGI	NA	NA		ENSSSCG00000022968	ARFGEF3
1	26335001	26336000	90.5172	83.0986	94.8718	93.1507	85.2941	94.1176	96	82.0144	93.5484	84.7826	86.7925	100	93.3333	86.1538	98.8506	94.2029	85.4369	95.6044	0.00917424	Intergenic	Non-CGI	-0.588382	0.0129728		ENSSSCG00000038420	PERP
1	26353001	26354000	49.4949	43.2432	61.6071	63.2911	66.6667	44.7619	54.3689	45.0704	63.1579	49.4253	45.3947	69.8276	61.2613	61.8644	57.9832	57.6389	36.1111	70.5882	0.00976375	Intergenic	Non-CGI	-0.514802	0.0344682	B21P,T8P4P	ENSSSCG00000038420	PERP
1	26463001	26464000	53.9267	19.0476	74.8634	74.4361	61.7647	51.3812	47.0899	25.3731	68.3168	46.0227	21.7877	76.9231	65.7534	52.381	68.0672	56.9697	10.241	73.7143	0.00240888	Intergenic	Non-CGI	-0.183903	0.479841	B21P,T8P4P	ENSSSCG00000004154	TNFAIP3
1	26478001	26479000	94.1176	95.8333	97.8142	86.2857	93.8389	66.6667	78.7879	77.3109	91.4141	92.2222	92.4	90.8088	86.7742	85.7143	67.2222	77.0642	70.6349	85.7143	0.00110569	Exon	CpGIsland	-0.574734	0.0158095	T8N4P,T8P4P	ENSSSCG00000004154	TNFAIP3
1	26479001	26480000	78.7879	80	91.9753	71.25	79.0123	48.4848	51.3274	51.9608	70.9302	78.6517	79.5181	88.2353	76.5957	70.5357	43.662	74	45.8716	68.0556	0.00598701	Exon	CpGshore	-0.596334	0.0115158	T8N4P,T8P4P	ENSSSCG00000004154	TNFAIP3
1	26484001	26485000	76.1364	40.5063	92.2535	80.7692	84.9315	NA	51.2397	51.145	89.6552	84.1121	50.3546	96.2121	87.9032	60.9756	64.1667	59.589	48.3146	89.1089	0.00702037	Intron	Non-CGI	NA	NA	B21P,T8P4P	NA	NA
1	26485001	26486000	60.4396	53.8462	95.1456	88.8889	NA	55.5556	40.9091	NA	81.9149	NA	NA	93.3333	84.2697	59.2233	55.6701	45.9459	22.0588	78.6885	0.00122863	Exon	Non-CGI	NA	NA	T8P4N	NA	NA
1	26486001	26487000	50	36.3636	85.4015	55.914	72.5	43.2432	25.4545	28.3951	68.0672	65.9794	34.2657	85.7143	65.5172	46.5649	36.4964	39.6947	29.4643	72.7273	0.00654173	Intron	Non-CGI	-0.211353	0.415465	T8P4N,T8P4P	ENSSSCG00000004154	TNFAIP3
1	26505001	26506000	62.2727	38.0165	55.6561	87.6106	67.6056	87.4074	85.4545	81.3278	80.7453	68.9394	36.5591	33.5616	74.269	59.8425	76.6304	78.0749	74.3056	82.3232	0.00395662	Intergenic	Non-CGI	NA	NA	B21P,Mono	ENSSSCG00000041354
1	26509001	26510000	9.48276	5.97015	14.5833	28.75	39.0625	54.2169	66.0377	54.5455	38.2353	28.5714	6.81818	3.1746	19.8113	44.4444	46.5116	60.3604	50	34.127	0.00204586	Promoter	Non-CGI	NA	NA	B21P,Mono	ENSSSCG00000041354
1	26510001	26511000	63.1902	57.7236	72.6257	87.2611	86.7347	90.6615	85.7143	82.7338	89.7638	79.8742	53.6585	63.1579	82.2785	85.7143	85.7143	85.7143	75.1479	84.4444	0.00879031	Promoter	Non-CGI	NA	NA	B21P	ENSSSCG00000041354
1	26523001	26524000	80.4878	61.1111	92.8571	90	59.4937	80	67.5325	76.1364	88.3117	64.8649	56.6667	91.6667	81.1111	54.2553	80.6122	67.7966	68.1818	78.3333	0.00280862	Promoter	Non-CGI	NA	NA	B21P,NK	ENSSSCG00000041354
1	26526001	26527000	38.9381	16.3793	61.6071	55.0725	35.7143	12.7273	6.45161	7.77778	33.7079	26.7857	23.5849	60.396	45.5556	26.4463	25.2874	17.8571	14.1667	34.1176	0.00352637	Promoter	Non-CGI	NA	NA	T8P4N,T8P4P	ENSSSCG00000045966
1	26580001	26581000	80.0797	79.5276	94.186	93.4579	83.8028	89.9408	96	81.9512	91.4692	82.9268	81.8182	95.7265	94.6078	90.3915	96.4126	94.8805	88.3178	94.709	0.00311589	Intergenic	Non-CGI	NA	NA		ENSSSCG00000043500
1	26605001	26606000	78	79.5276	79.4326	66.0194	69.8113	56.9892	67.2727	59.2308	68.8889	56.5217	63.5714	63.0435	58.7097	46.1538	39.8374	46.8531	43.5484	49.6241	0.00639589	Intergenic	Non-CGI	NA	NA	T8N4P,T8P4P	ENSSSCG00000043500
1	26641001	26642000	79.3651	72.7273	86.3636	91.1602	84.1176	84.6154	74.3119	64.5631	82.8729	86.7133	76.8786	91.7808	85.4749	78.866	80.4511	78.8288	65.1163	82.6667	0.00681089	Intron	Non-CGI	NA	NA	T8P4P	ENSSSCG00000043500
1	26656001	26657000	82.5581	78.9474	71.5152	81.4815	75.4386	88.6364	82.7381	82.7586	87.1795	86.4865	88.0734	68.0272	78.7611	78.5276	90.7104	85.0877	79.8742	85.4271	0.0097946	Intron	Non-CGI	NA	NA	Mono	ENSSSCG00000043500
1	26842001	26843000	93.7173	77.451	94.9704	88.2022	90	94.9324	92.8839	94.0874	94.0678	90	77.0751	94.7368	92.4419	90.8451	95.1705	91.4754	95.4338	94.0239	0.000949234	Intergenic	Non-CGI	NA	NA		ENSSSCG00000004155	OLIG3
1	26843001	26844000	58.0357	25.9259	92.2414	94.2529	92.2078	97.7273	NA	93.0233	88	75	20.9524	88.3929	93.4307	85.7143	92.9293	91.9255	83.6538	90.5797	0.00116895	Intergenic	Non-CGI	NA	NA	B21P	ENSSSCG00000004155	OLIG3
1	26844001	26845000	41.8719	12.3529	80.3109	77.2926	74.1379	80.3493	88.3959	74.7863	82.6087	73.2394	28.3262	83.4197	87.2404	64.2512	74.8603	81.3149	81.7391	82.2835	0.00853749	Intergenic	Non-CGI	NA	NA	B21P	ENSSSCG00000004155	OLIG3
1	26955001	26956000	89.5522	92.3077	62.8788	92.0792	84.4037	93.8931	91.791	91.5152	93.2203	92.2222	91.4062	59.7561	84.8276	92.3664	93.1034	95.6098	91.6667	92.381	0.0013456	Intergenic	Non-CGI	-0.920184	1.69438e-07	Mono	ENSSSCG00000004156	IFNGR1
1	26981001	26982000	21.0843	11.8182	15.7088	23.6994	30.8943	44.1624	46.0465	50	26.7176	30.8411	13.7725	9.62963	17.8571	41.3978	42.7746	43.913	52.381	21.9626	0.00156107	Intergenic	Non-CGI	-0.545084	0.0236466	B21P,Mono	ENSSSCG00000004156	IFNGR1
1	26988001	26989000	66.9643	54.5455	69.0476	NA	79.5455	NA	74.1722	73.913	75.9615	81.4433	71.4286	86.4583	89.1473	88.3495	84.127	86.747	83.1579	90.8451	0.00982585	Intergenic	Non-CGI	0.0594272	0.833373	B21P	ENSSSCG00000004156	IFNGR1
1	27018001	27019000	77.4194	88.5246	72.3214	71.2121	87.1287	90	86.3248	86.1538	89.3443	82.0513	85.7143	70.8861	68.1818	85.7143	95.9677	89.3258	84.9057	95.4545	0.00201327	Intergenic	Non-CGI	-0.778418	0.00023271	Mono,Neut	ENSSSCG00000004156	IFNGR1
1	27029001	27030000	95.7143	93.2692	56.2963	85.9649	87.3563	96.124	96	93.3333	94.1176	93.2886	95.098	58.7629	68.0473	96.0199	95.5882	98.4293	92.6829	96.7742	0.00359845	Intergenic	Non-CGI	-0.982731	2.10032e-12	Mono	ENSSSCG00000004156	IFNGR1
1	27057001	27058000	78.9474	81.25	94.697	88.0342	75	84.9315	82.7815	80	81.4286	78.6957	83.0065	94.8905	85.4839	74.4	84.6154	86.4865	75.6579	86.4198	0.00239432	Exon	Non-CGI	0.760357	0.000395592	NK	ENSSSCG00000004156	IFNGR1
1	27071001	27072000	84.2105	86.9565	90.5983	84.1727	81.4159	87.8788	84.9711	80.7947	84.2105	86.2069	88.6525	95.9184	87.0748	84.7134	91.3669	89.3617	82.3944	85.6061	0.00180185	Promoter	Non-CGI	NA	NA		ENSSSCG00000004158	IL22RA2
1	27146001	27147000	54.1436	60.177	52.0833	57.4468	36.8932	51.7483	42.3469	54.0541	31.3253	58.2938	62.9442	68.6441	68.8995	43.7811	57.0707	54.0299	66.4804	46.0251	0.00499144	Intron	Non-CGI	NA	NA	NK,TGDP	ENSSSCG00000004157	IL20RA
1	27209001	27210000	73.7226	75	82.7586	85.7143	78.2178	86.8421	81.203	74.5098	80.4878	82.2917	79.5699	91.8182	90.2439	86.6279	92.7419	90.2985	79.661	94.9045	0.0081372	Intergenic	Non-CGI	NA	NA		ENSSSCG00000004159	SLC35D3
1	27247001	27248000	76.087	50	87.7907	77.2152	70	73.5099	72.3982	76.4045	75.3247	74.0741	52.1739	79.8742	70.2326	63.1148	70.7692	62.9464	63.6364	65.7025	0.00483084	TTS	CpGIsland	NA	NA	B21P	ENSSSCG00000004159	SLC35D3
1	27370001	27371000	94.5736	93.2961	64.0244	75.5725	76.2376	89.3443	92.1348	89.881	91.8605	91.9463	90.303	68.9655	70.8108	83.871	88.6667	87.9699	85.4167	86.4865	0.00288308	Intron	Non-CGI	NA	NA	Mono,Neut	ENSSSCG00000050757
1	27381001	27382000	3.42857	0	2.44755	3.93013	13.4694	7.53138	8.84956	5.19481	7.17949	5.64516	1.51976	1.0101	2.40385	12.2642	7.24234	6.71937	1.44092	8	0.00409383	Promoter	CpGIsland	-0.814184	6.94934e-05	B21P	ENSSSCG00000026041	MAP3K5
1	27383001	27384000	70.7071	65.6716	83.3333	84.8837	82.6087	80	85.1852	72.4638	90.2985	79.1367	77.8481	93.578	95.8333	92.6606	84.8739	94.7368	75.4237	97.9021	0.00140964	Intron	CpGshore	-0.577852	0.015122	B21N,B21P,T8P4P	ENSSSCG00000026041	MAP3K5
1	27399001	27400000	64.2857	48.1752	40	65.7534	76.0563	83.1395	77.0588	65.3465	81.1688	80	53.7037	31.9277	46.5438	74.537	84.2391	83.8298	61.6667	77.8378	0.00515954	Intron	Non-CGI	-0.782948	0.000202173	Mono	ENSSSCG00000026041	MAP3K5
1	27403001	27404000	NA	37	54.321	74.5902	NA	86.5079	74.8252	81.8681	86.4	72.449	43.75	64.5669	77.4725	87.3239	96.4497	98.2609	92.5926	96.5909	0.0037847	Intron	Non-CGI	-0.647073	0.00912214	B21P	ENSSSCG00000026041	MAP3K5
1	27434001	27435000	79.6875	88.4211	59.7633	57.4468	81.1321	87.5648	86.6667	85.7955	80.2632	76.6355	87.8788	32.3171	36.0902	82.0106	82.5	78.3333	88.1944	84.0909	0.00964127	Intron	Non-CGI	-0.238549	0.3565	Mono,Neut	ENSSSCG00000026041	MAP3K5
1	27435001	27436000	80.5479	73.1707	54.7009	75.6364	77.5956	75.2941	83.4171	74.4118	80.2239	68.3938	77.1318	50.3049	76.873	77.1812	72.9373	85	77.1875	82.9545	0.0038717	Intron	Non-CGI	-0.484966	0.0484823	Mono	ENSSSCG00000026041	MAP3K5
1	27461001	27462000	40	43.2836	14.5455	35.7143	40.6977	53.4091	56.5789	66.9643	44.4444	38.5714	40.8602	17.2043	25	43.6893	45.3608	41.3043	62.5	45.2174	0.00324632	Intron	Non-CGI	-0.168134	0.518895	Mono	ENSSSCG00000026041	MAP3K5
1	27471001	27472000	89.7561	77.2926	94.9458	94.3089	89.4118	96.7509	94.6281	91.9283	93.8567	94.6524	73.6196	94.9612	97.3684	94.2568	96.5969	95.9854	96.8889	96.5116	0.00279503	Intron	Non-CGI	-0.402534	0.109177		ENSSSCG00000026041	MAP3K5
1	27491001	27492000	93.6	96.3303	95.1923	97.4359	89.8148	96	95.5224	95	96.7033	94.5783	97.1014	94.0171	97.7401	89.4366	97.3684	91.2752	96.748	96.5665	0.00936285	Intron	Non-CGI	0.212643	0.412558		ENSSSCG00000026041	MAP3K5
1	27511001	27512000	80.663	93.1677	66.9643	65.7343	70.8333	66.4865	68.1592	94.3128	62.931	76.1006	100	67.8756	52.1912	74.3017	67.2222	61.5385	89.6739	47.8873	0.00482874	Intron	Non-CGI	0.566001	0.017866	TGDP	ENSSSCG00000026041	MAP3K5
1	27572001	27573000	69	65.3333	39.0805	57.6923	55.2239	69.1667	73.8372	77.0335	65.4971	72.3881	74.3842	36.9231	52.5253	73.0337	77.8761	73.4568	76.8519	70.9877	0.00667173	Intron	Non-CGI	-0.301876	0.238962	Mono	ENSSSCG00000026041	MAP3K5
1	27590001	27591000	61.7021	81.4159	35.5556	39.7436	47.5	50	48.0447	69.6809	25.7426	56.25	79.8742	24	35.8382	42.4837	37.5	41.8919	75.4491	38	0.00281393	Intron	Non-CGI	0.437516	0.0790364	Mono	ENSSSCG00000026041	MAP3K5
1	27605001	27606000	44.0129	28.5714	70.8589	59.6958	81.0219	71.9665	64.5985	66.879	74.4681	51.8987	31.4763	69.0217	75.3731	77.0227	78.2609	63.2159	75.8721	82.6087	0.00190715	Promoter	CpGIsland	-0.318016	0.213519	B21N,B21P	ENSSSCG00000039049	MAP7
1	27613001	27614000	47.9381	45.5556	68.5	56.4103	60.6557	61.9883	53.9568	62.2047	61.25	52.8	46.1078	70	51.8182	57.2254	65.035	63.1868	59.1195	60.7362	0.00593219	Intron	Non-CGI	-0.353787	0.163578	B21N,B21P	ENSSSCG00000039049	MAP7
1	27642001	27643000	78.8321	76.6234	85.906	92.2481	75	90	73.913	82.243	87.0968	80.7018	75.6098	77.1084	90.5983	77.0992	91.4062	77.5	75.188	86.4516	0.00802548	Intron	Non-CGI	-0.130995	0.616277		ENSSSCG00000039049	MAP7
1	27679001	27680000	54.1176	37.5	91.3793	84	80	88.7931	94.3182	83.6538	92.7835	76.6129	28.2051	92.126	95.3488	79.3814	96.0938	87.5	87.6106	95.2055	0.00361947	Promoter	Non-CGI	-0.328348	0.198189	B21P	ENSSSCG00000039049	MAP7
1	27738001	27739000	78.9855	62.3377	91.0891	92.8571	87.037	92.4242	88.7574	85.1064	91.7241	89.7059	63.7584	96	87.9121	88	94.9438	93.3628	90.6977	95.5128	0.00267825	Intron	Non-CGI	-0.211374	0.415416	B21P	ENSSSCG00000039049	MAP7
1	27824001	27825000	75.6944	79.3478	40.4624	68.0412	72.7273	77.6119	79.0541	75.6579	82.2581	81.8182	77.6536	44.2623	56.2842	81.0606	79.4286	82.381	76.9231	79.1209	0.00197645	Intergenic	Non-CGI	NA	NA	Mono	ENSSSCG00000046259
1	27960001	27961000	91.5663	76.1062	96.2025	86.7188	36.5079	78.3784	77.2152	89.3048	73.6434	95.283	85.7143	98.5294	86.4979	56.5934	89.7297	90.0498	82.0106	88.3041	0.00691213	TTS	Non-CGI	0.287507	0.263156	NK	ENSSSCG00000004165	PDE7B
1	27974001	27975000	56.1983	82.4561	68.9024	62.5	41.4286	15.4545	36.9697	25.3731	15.2941	47.0588	82.3529	73.4177	52.9412	37.3134	32.1739	32.4022	25.2336	35.5769	0.00250315	Exon	Non-CGI	0.243015	0.347294	T8N4P	ENSSSCG00000004164	MTFR2
1	28012001	28013000	92.5134	90.2174	89.3281	78.5714	95.5696	97.7654	95.3488	96.2329	99.422	92	91.9255	85.6502	73.8182	95.8716	98.9189	96.9283	98.773	99.5413	0.000614359	Exon	Non-CGI	0.0473701	0.856732		ENSSSCG00000004164	MTFR2
1	28035001	28036000	84.3636	75.5459	72.9958	74.4898	45.5882	84.1709	81.8493	87.3973	81.9398	76.9547	81.2155	82.3529	77.9762	50.3731	81.5873	78.1955	80.3653	75.6198	0.00414852	Intron	Non-CGI	0.133896	0.608419	NK	ENSSSCG00000004165	PDE7B
1	28041001	28042000	87.9167	81.8182	91.6279	92.9078	61.2717	93.3014	91.4141	93.7198	91.2821	96.4602	88.2883	94.3299	92.9515	69.2308	97.9899	98.5507	97.8142	95.2128	0.000620507	Intron	Non-CGI	0.203832	0.432631	NK	ENSSSCG00000004165	PDE7B
1	28047001	28048000	90.1345	86.6667	93.1677	90.0763	94.4444	85.4701	90.303	65	91.7647	91.018	80.2632	85.1613	81.3559	91.2088	80	90.0709	67.3575	92.5714	0.00437286	Exon	Non-CGI	0.0965156	0.712504	T8P4P	ENSSSCG00000004165	PDE7B
1	28207001	28208000	83.6735	66.6667	90.3846	86.7647	85.7143	90.1099	NA	83.6957	88.2353	79.6875	72.5	92.4242	91	83.1461	87.8261	89.4737	83.7838	87.3418	0.00407782	Intron	Non-CGI	NA	NA	B21P	NA	NA
1	28256001	28257000	67.6471	55.4795	68.2051	63.1285	60.1307	68.3544	61.3861	67.1429	65.4088	65.7895	54.2857	68.2353	60.396	65.4135	69.6774	61.3971	63.8889	70.5202	0.00767022	Intron	Non-CGI	0.422271	0.0913154	B21P	ENSSSCG00000004165	PDE7B
1	28281001	28282000	95.9596	89.4737	96.2264	96.875	90.8257	96.3636	95.1724	89.5161	95.7983	97.8022	93.2039	96.1538	97.5155	92.8	NA	97.7444	91.7355	99.0291	0.00414311	Intron	Non-CGI	0.291141	0.273948		ENSSSCG00000004165	PDE7B
1	28302001	28303000	2.75862	3.97112	0.380228	1.5873	3.88889	2.60586	5.06329	4.64135	1.60643	1.11732	1.66667	0.390625	1.11111	4.97925	3.1746	4.85437	6.2201	1.86916	0.00862615	Promoter	Non-CGI	-0.59229	0.0122397	Mono	ENSSSCG00000004165	PDE7B
1	28359001	28360000	92.6923	91.9786	93.3071	91.3295	95.6522	96.7105	90	98.0296	84.6154	88.8199	90.303	93.1937	92.8287	93.5606	96.063	94.9091	95.9064	83.5498	0.00744957	Intergenic	Non-CGI	NA	NA		ENSSSCG00000050113
1	28567001	28568000	46.2857	29.8387	54.9133	56.051	78.1955	60.9195	62.1795	59.5918	41.5888	44.5055	26.9737	57.2973	59.5745	73.743	51.1111	65.4206	66.8571	58.6207	0.00448239	Promoter	CpGshore	-0.56301	0.0186167	B21P	ENSSSCG00000004166	AHI1
1	28568001	28569000	54.8611	34.8624	73.9645	80.8	72.2222	83.0986	82.0312	81.7204	76.087	65.7895	34.3511	65.1163	70.6186	74.4526	81.7647	81.5642	90.5263	83.3333	0.00190715	Promoter	CpGshore	-0.448024	0.0713042	B21P	ENSSSCG00000004166	AHI1
1	28588001	28589000	85.6	91.7647	85.1064	79.1304	79.5699	94.3262	96.7105	92	95.283	92.623	95.6522	85.9813	71.7949	82.2581	95.098	91.7874	93.9024	94.0171	0.00561509	Intron	Non-CGI	0.256967	0.319419		ENSSSCG00000004166	AHI1
1	28721001	28722000	38.7931	73.494	12.1429	35	45.2381	80.2817	48.8636	90.2256	47.2222	29.4118	71.5686	12.2807	18.8034	54.3307	69.7368	47.1545	94.0397	26.8657	0.00158144	Exon	Non-CGI	0.280742	0.275054	Mono	ENSSSCG00000004166	AHI1
1	28730001	28731000	50.5155	NA	80.9524	65	40.367	NA	42.5926	70.7317	66.6667	51.1628	90.4762	88.4615	70.7692	32.3529	NA	37.0588	73.0769	47.3333	0.00561986	Intron	Non-CGI	NA	NA	NK,T8P4N	NA	NA
1	28737001	28738000	92.3469	91.4141	97.2222	88.9447	95.9821	60.9023	81.0427	64.7687	95.6863	90.1961	83.8129	98.9726	94.5455	81.1321	70.8171	72.7273	68.2008	87.6068	0.00865453	Intron	Non-CGI	0.0419223	0.873075	T8N4P,T8P4P	ENSSSCG00000004166	AHI1
1	28754001	28755000	94.1606	92.2535	70.1299	90.6667	90.411	99.4186	98	95.4545	97.8417	93.4426	90.0826	57.4257	78.9062	92.1569	96.2617	93.7853	92.8571	97.1963	0.00329896	Exon	Non-CGI	NA	NA	Mono	NA	NA
1	28763001	28764000	41.6667	72.0721	5.20231	40.9449	49.5413	75.1724	71.1268	86.9159	67.8161	71.0983	81.7073	1.36054	22.7053	66.8831	75.9398	68.4211	85.5932	64.7619	0.00346194	Intergenic	Non-CGI	NA	NA	Mono,Neut	ENSSSCG00000044836
1	28825001	28826000	96.8504	96.2687	91.716	85.2174	88.5906	100	96.1165	98.3516	94.2197	95.3846	96	90.9091	75.8621	88.6792	96.988	98.7179	94.3089	89.0511	0.00795767	Intron	Non-CGI	0.143012	0.583989		ENSSSCG00000004167	MYB
1	28840001	28841000	87.0968	84.2105	91.6667	67.9389	93.2773	86.7925	85.2941	47.2973	81.7259	84.9162	94.1748	85.7143	47.7273	86.4865	63.8158	84.1121	40.1786	82.5871	0.00855808	Exon	Non-CGI	0.277814	0.280302	Neut,T8P4P	ENSSSCG00000004167	MYB
1	28841001	28842000	84.375	88.2353	19.5122	61.7284	83.3333	80	81.6327	87.619	77.3585	NA	85.7143	17.1053	41.9753	79.845	86.3158	80.8333	86.4407	79.0698	0.00165951	Exon	Non-CGI	NA	NA	Mono	NA	NA
1	28842001	28843000	78.903	88.2353	45.6221	60.3896	80.1802	85.7143	88.4058	92.549	81.59	82.0225	87.7551	44.5783	50.6438	76.9547	87.1111	86.7925	88.7006	81.0427	0.000332974	Exon	Non-CGI	0.092607	0.723709	Mono,Neut	ENSSSCG00000004167	MYB
1	28862001	28863000	91.7431	NA	70.6587	NA	85.567	90.991	93.2584	93.4426	91.6031	91.358	89.9225	66.3158	NA	86.7769	91.0569	88.1356	92.7419	91.5888	0.00220494	Intergenic	Non-CGI	0.126282	0.667065	Mono	ENSSSCG00000004167	MYB
1	28905001	28906000	92.2481	92.4603	96.0784	90.7173	90.1408	90.1163	86.7314	66.4537	91.3934	92.517	90.184	95.9184	95.5357	87.5	88.6256	91.1672	73.0612	96.6887	0.00330261	Promoter	Non-CGI	NA	NA	T8P4P	ENSSSCG00000041469
1	28926001	28927000	51.4925	52.1739	75.3968	43.75	49.0909	45.1613	24.6377	29.3233	38.6364	42.0455	61.194	80.1587	68.8525	43.2624	39.2157	25.6831	30.3922	43.4783	0.00739902	Intergenic	Non-CGI	NA	NA	T8P4N,T8P4P	ENSSSCG00000041469
1	29074001	29075000	53.4351	29.1667	62.9371	65.4545	68.75	70.5882	58.5366	66.6667	62.1053	47.541	25.2336	65.2174	59.6026	62.2642	64.4068	65.6442	63.964	61.2245	0.00148097	Intron	Non-CGI	NA	NA	B21P	ENSSSCG00000028115	ALDH8A1
1	29083001	29084000	91.0526	90.1408	94.6078	95.4918	94.5205	97.6654	90.3553	84.9421	94.6078	93.8776	91.0995	95.9732	96.5686	90.6977	96.0699	95.5882	83.9572	93.7799	0.00903843	TTS	Non-CGI	NA	NA		ENSSSCG00000028115	ALDH8A1
1	29105001	29106000	80.6202	86.5079	70.7746	55	79.2793	32.5926	36.4929	55	63.8889	72.4832	86.0825	75.1479	66.1692	66.129	27.8481	32.6241	68.595	68.1481	0.00195964	TTS	Non-CGI	NA	NA	T8N4P,T8P4N	ENSSSCG00000004170
1	29106001	29107000	77.9412	92.7007	85.7143	55.8333	85.2273	37.6812	32.4324	44.9664	64.6154	78.5124	84.7222	84.6154	84.8485	62.3288	22.3881	33.9869	36.8932	62.1212	0.00645211	TTS	CpGshore	NA	NA	T8N4P,T8P4N	ENSSSCG00000004170
1	29122001	29123000	86.25	74.3243	81.6514	NA	64.1509	83.5294	71.2121	77.3585	77.8947	76.3889	67.9012	NA	67.4603	63.5135	77.5701	67.0455	69.1176	72.8972	0.00926566	Intergenic	Non-CGI	NA	NA	NK	ENSSSCG00000047392
1	29123001	29124000	85.6522	74.1433	93.0131	94.7674	92.2018	90.3084	90.625	90.678	94.3775	87.9121	73.5099	84.2593	91.2088	90.3226	92.562	87.5676	89.7638	90.9091	0.00638853	Intergenic	Non-CGI	NA	NA	B21P	ENSSSCG00000047392
1	29165001	29166000	92.1053	90.2439	95.3125	94.8718	93.0769	96.5517	94.5312	95.2703	97.5806	96.6942	92.5926	97.7612	98.2143	94.0299	98.3471	95.858	95.935	98.3193	0.00896277	TTS	Non-CGI	NA	NA		ENSSSCG00000048900
1	29291001	29292000	96.875	NA	96.4286	94.5455	88.2353	98.6395	NA	91.1111	93.9394	98.9796	89.8876	97.0874	98.4496	88.6076	97.8947	95.5882	89.5652	93.007	0.00641405	Intron	Non-CGI	NA	NA		NA	NA
1	29373001	29374000	88.7931	88.2353	88.125	86.6071	76.1062	69.0476	80.303	77.6224	84.9624	86.3248	92.3567	89.8734	89.7959	79.1444	76.9231	73.6111	75.8621	79.7468	0.00928621	TTS	Non-CGI	NA	NA	T8N4P	ENSSSCG00000045292
1	29505001	29506000	92.562	90.099	100	95.8763	84.9057	NA	95.2381	81.1594	95.7447	97.9592	93.3333	95.6897	96.4286	89.6341	96.7742	91.9255	78.7234	99.0196	0.00874045	Intergenic	Non-CGI	NA	NA		ENSSSCG00000051001
1	29550001	29551000	96.4126	93.4959	95.8904	98.3607	91.3043	95.4802	95.6522	93.6416	96.1538	96.8354	94.5946	95.7055	97.1831	89.1667	96.2025	96.4444	94.8864	94.7115	0.00397342	Intergenic	Non-CGI	NA	NA		ENSSSCG00000044647
1	29577001	29578000	71.0059	61.4286	57.8571	61.2069	73.1959	90.7692	78.3217	89.375	84.4595	83.6957	76.6497	48.3051	62.2642	84.0278	91.9118	86.4734	89.4737	82.1229	0.00871965	Intergenic	Non-CGI	NA	NA	Mono,Neut	ENSSSCG00000044647
1	29635001	29636000	92.9878	90.7692	79.8817	86.2069	89.9441	92.823	90.8676	89.7233	93.2584	88.4615	91.5254	79.0541	82.2222	91.0714	92.7536	92.6641	94.2529	91.8129	0.0054043	Intron	Non-CGI	-0.690478	0.00215245		ENSSSCG00000021443	SGK1
1	29697001	29698000	7.59494	3.1746	10.4	10.1449	11.4286	10.101	8.60215	2.32558	21.7949	NA	2.17391	12	7.76699	7.54717	6.60377	6.60377	1.20482	17.1429	0.002689	Intron	Non-CGI	NA	NA	B21P,T8P4P	NA	NA
1	29730001	29731000	78.0769	93.4783	67.7966	67.7419	68.0982	86.0963	86.6279	86.911	67.4757	75.3623	88.172	70.4082	70.5882	81.5068	83.1858	79.6992	89.2857	61.5819	0.00757616	Intron	Non-CGI	-0.482476	0.0498208	TGDP	ENSSSCG00000021443	SGK1
1	29751001	29752000	93.6937	96.7742	96.063	87.9518	85.8974	86.8687	87	84.1379	73.7864	86.4407	92.4419	97.9798	89.5105	90.2174	90.0826	88.6667	74.5902	74.2424	0.00832063	TTS	Non-CGI	0.199775	0.442041	TGDP	ENSSSCG00000021443	SGK1
1	29799001	29800000	80.6452	79.7203	90.2913	84.472	82.4074	91.5789	90.9091	83.2536	90.625	84.5638	79.3103	85.0299	84.8485	80.5714	88.8889	90.8108	83.3333	90.8602	0.00472908	Intergenic	Non-CGI	NA	NA		ENSSSCG00000004172	SLC2A12
1	29810001	29811000	94.1667	80.3922	96.9388	95	82.1429	97.3214	93.0693	80.3922	92.623	96.4286	85.7143	NA	92.1348	84.4037	93.1373	NA	82.906	95.3488	0.0082063	Intergenic	Non-CGI	NA	NA		ENSSSCG00000004172	SLC2A12
1	29854001	29855000	34.9515	24.3243	11.7647	21.8182	33.6634	64.1509	62.8866	61.4458	55.414	39.6825	23.7705	12.5	16.4384	44.7368	61.3636	59.7015	69.1489	53.6913	0.000307998	Intron	Non-CGI	NA	NA	Mono,Neut	ENSSSCG00000004172	SLC2A12
1	29855001	29856000	78.5714	70.9677	56.7073	63.5593	78.8136	82.5758	77.4566	68.4848	89.1566	86.5497	86	46.9136	67.1875	79.8507	80.6818	82.4468	69.9301	82.9412	0.00816799	Exon	Non-CGI	NA	NA	Mono	ENSSSCG00000004172	SLC2A12
1	29906001	29907000	82.6087	88.7755	52.5773	87.3418	81.5385	96.4706	97.2477	86.3248	NA	93.1818	89.0244	48.4211	87.6712	NA	88.4615	93.6	89.0625	97.1154	0.00316047	TTS	Non-CGI	0.393686	0.131373	Mono	ENSSSCG00000022387	TBPL1
1	30024001	30025000	88.3459	89.5197	87.6033	88.4298	83.7209	91.7526	88.2353	84.8329	93.75	87.963	89.4737	89.7959	87.6972	83.8129	92.4528	90.0641	81.6794	91.4894	0.00337072	Promoter	Non-CGI	NA	NA		ENSSSCG00000046186
1	30197001	30198000	88.2759	83.0097	90.0735	92.0792	83.4437	93.9516	89.9497	87.6344	92.126	89.7674	84.7682	94.8905	90.6103	86.2944	96.1977	92.437	84.9673	96.9027	0.00791827	Intergenic	Non-CGI	NA	NA		ENSSSCG00000047444
1	30207001	30208000	90.4348	87.1795	90.1408	92.4528	84.6774	96.1165	93.4783	81.0127	92.233	90.3704	88.0503	95.6835	95.1515	85.034	93.5065	88.4892	79.6117	89.2086	0.00753482	Intergenic	Non-CGI	NA	NA		ENSSSCG00000047444
1	30242001	30243000	86.4686	80.0752	89.1775	87.6344	84.8921	86.9347	82.3741	75.7895	87.7049	89.1156	81.1404	92.953	85.9504	83.7696	86.7403	85.7143	77.193	85.1852	0.00368013	Intergenic	Non-CGI	NA	NA		ENSSSCG00000047444
1	30253001	30254000	82.4324	89.8305	92.7885	92.3664	90.2439	93.7008	89.1304	79.5699	93	84.375	86.755	94.2529	94.6903	87.7358	94.2857	90.9574	76.0417	90.566	0.00182086	Intergenic	Non-CGI	NA	NA		ENSSSCG00000047444
1	30277001	30278000	80.814	77.8523	83.0508	84.6473	78.1457	83.8488	86.802	68.9796	83.0986	79.4521	76.5432	82.1256	84.4961	75.4902	81.0127	83.5052	65.8031	75.7576	0.00179644	Intron	Non-CGI	NA	NA	T8P4P	ENSSSCG00000034139	EYA4
1	30323001	30324000	90.8046	94.0476	91.9118	87.8049	NA	94.4444	91.25	83.6735	92.5	92.5373	93.1624	91.8605	88.0435	87.156	96.5217	93.4579	NA	91.4286	0.00617587	Intron	Non-CGI	NA	NA		NA	NA
1	30330001	30331000	79.4444	78.8235	82.8571	78.0488	64.2857	78.3784	74.3243	72.956	84.8	81.9549	82.3944	84.375	78.2857	68.5535	78.5185	78.8462	67.5325	84.466	0.00455791	Exon	Non-CGI	NA	NA	NK,T8P4P	ENSSSCG00000034139	EYA4
1	30472001	30473000	78.0702	54.5455	87.747	78.972	71.028	87.8661	82.659	71.2919	85.7143	79.2899	57.2139	85.4271	84.5188	76.4398	85.3535	88.6447	77.619	88.4058	0.00116269	Intron	Non-CGI	NA	NA	B21P	ENSSSCG00000034139	EYA4
1	30501001	30502000	86.9565	78.3333	88.1657	83.75	76.4045	83.5681	83.3333	72.7811	87.4214	85.7143	83.5443	87.5598	78.6127	71.7557	88.2682	84.5455	74.8201	90.5473	0.0071024	Exon	Non-CGI	NA	NA	NK,T8P4P	ENSSSCG00000034139	EYA4
1	30525001	30526000	93.4959	80.9524	96.2025	87.9032	88.172	95.8904	92.5	77.193	91.4286	87.3418	83.0882	96.5217	85.0877	85.4305	93.5185	92.3913	84.4037	95.8042	0.00941446	Intron	Non-CGI	NA	NA		NA	NA
1	30706001	30707000	88.7097	86.5248	92.8934	88.6228	81.6	91.7722	91.7127	85.8447	91.3514	94.1935	86.5471	94.152	88.0531	80.7087	90.7895	90.7104	83.3333	91.3636	0.00374198	Intergenic	Non-CGI	NA	NA		ENSSSCG00000044729
1	30721001	30722000	86.2745	79.7753	92.6554	89.172	87.0968	91.4894	86.1314	76.9231	88.1356	89.313	83.871	91.4894	82.8402	88.4615	87.1622	88.1356	74.7826	87.3874	0.00943207	Intergenic	Non-CGI	NA	NA		ENSSSCG00000045624
1	30793001	30794000	51.9231	25	82.9412	71.5385	83.1933	70.9677	79.6407	76.4045	80.1205	67.1533	25.8503	74.1379	76.6129	73.057	84.7458	77.4336	69.9115	80.9816	0.00279618	Intron	Non-CGI	NA	NA	B21P	ENSSSCG00000045624
1	30800001	30801000	59.0604	31.6667	93.1818	88.1356	76.8595	96.0317	92.6667	86.6279	89.7059	74.359	29.5597	92.8	79.7619	78.1609	98.0198	94.3182	89.2157	95.3333	0.00049975	TTS	Non-CGI	NA	NA	B21P	ENSSSCG00000045624
1	30808001	30809000	65.8537	18.9873	89.4737	NA	79.6875	91.4634	81.25	83.0357	82.3529	63.5135	18.75	94.8718	89.3204	79.7468	90.4762	86.5854	87.3563	86.6667	0.00017194	Intergenic	Non-CGI	NA	NA	B21P	ENSSSCG00000045624
1	30829001	30830000	41.9048	37.3984	50.3497	51.634	50.7042	61.3333	67.234	73.224	65.8537	53.1915	40.6897	52.381	64.7059	54.3624	64.0449	64.2857	63.8298	69.7802	0.00994127	Intergenic	Non-CGI	NA	NA	B21P	ENSSSCG00000043813
1	30921001	30922000	49.5413	38	79.0323	67.0455	76.3158	59.0909	70.1613	21.4286	74.7748	57.1429	44.3478	78.481	82.2695	53.4483	75.7576	68.8525	27.0492	72.7273	0.00689293	Promoter	CpGshore	-0.035226	0.89323	B21P,T8P4P	ENSSSCG00000018972
1	30959001	30960000	87.9433	95.4128	74.4361	89.8551	87.1795	91.8033	91.6667	86.3636	95.3271	92.9688	92.1788	78.3333	89.8204	93.8053	89.4737	93.4783	82.3009	92.9688	0.00826114	Promoter	Non-CGI	0.00272612	0.991715		ENSSSCG00000004179
1	30987001	30988000	78.3951	46.8085	95.5752	88.5496	83.4783	92.623	92.1569	85.1485	96.1905	83.9286	68.0672	98.6111	93.3333	91.3295	92.6471	93.6508	82.2695	92.3567	0.00825283	Exon	Non-CGI	0.339555	0.182397	B21P	ENSSSCG00000004180
1	31007001	31008000	84.4961	84.5528	63.6364	80	75	88.1657	88.7324	82.9787	86.5248	82.7586	85.1852	47.0149	78.9116	80.5755	80.8824	88.9655	77.5641	84.153	0.00869073	Intron	Non-CGI	-0.0180905	0.945059	Mono	ENSSSCG00000004181	VNN1
1	31014001	31015000	93.5135	89.5833	97.9021	96.4789	88.4615	96.1702	93.5185	96.5686	95.1049	97.2973	87.6033	96.8586	95.4802	89.6396	95.082	94.0092	93.5714	95.3846	0.00615865	Promoter	Non-CGI	NA	NA		ENSSSCG00000019778	U6
1	31187001	31188000	64.2336	35.443	76.0563	76.9231	80.6897	80.8	84.0426	80.9249	77.0492	74.0385	34.4444	81.0811	74.8201	80	92.5373	84.9398	81.0345	87.2483	0.00126431	Intron	CpGshore	-0.609832	0.00934254	B21P	ENSSSCG00000004190	STX7
1	31200001	31201000	73.5294	53.9267	90.1639	93.8697	92	97.5265	96.7213	95.7576	NA	NA	42.5837	87.1901	92.5	95.7143	98.7854	96.2025	96.9072	98.9305	0.0012285	Intron	Non-CGI	NA	NA	B21P	NA	NA
1	31214001	31215000	72.7273	70.8333	52.5641	48.2143	64.4068	76.8293	76.0417	80	74.7253	80.7229	79.3651	NA	42.268	77.907	85.2632	90.7216	78.6325	83.4951	0.00856243	Intron	Non-CGI	NA	NA	Neut	NA	NA
1	31282001	31283000	1.6835	2.52708	1.35747	2.08333	2.49221	3.97554	5.06329	8.4507	4.662	1.94175	1.30435	3.44828	0.540541	3.3557	5.62249	4.44444	8.72483	6.19946	0.00405899	Promoter	CpGIsland	-0.55701	0.0201969	Neut	ENSSSCG00000004191	MOXD1
1	31309001	31310000	91.0891	99.0826	NA	92.1053	86.4078	88.535	91.129	92.1986	95.9677	90.3226	97.2727	NA	91.2621	83.6066	92.5466	93.125	90	98.7952	0.00666675	Intron	Non-CGI	NA	NA		NA	NA
1	31404001	31405000	92.9412	78.2258	92.7481	92.0792	87	92.4883	90.3846	88	93.2432	90.6977	76.4706	92.9515	89.7959	86.6667	96.8182	91.2	83.7563	95.5645	0.00220125	Intergenic	Non-CGI	-0.37345	0.139801		ENSSSCG00000004191	MOXD1
1	31518001	31519000	78.3019	74.6988	79.2793	83.9506	61.4458	89.1304	86.5079	74.1071	80.6202	90	81.3559	85.2174	82.3944	63.5294	90.9091	86.0294	81.8182	87.3684	0.00549817	Intergenic	Non-CGI	NA	NA	NK	ENSSSCG00000004192	CCN2
1	31541001	31542000	84.5679	78.5124	87.5598	74.0741	79.0909	85.2713	84.252	73.5849	90.1515	85.8896	79.3578	84.4037	82.1429	79.3548	87.7193	85.0829	71.8919	88.7324	0.00546841	Intergenic	Non-CGI	NA	NA	T8P4P	ENSSSCG00000004192	CCN2
1	31553001	31554000	92.2636	91.5966	94.2446	93.4383	85.0622	95.5844	88.9157	87.4126	96.3077	95.0249	91.0891	95.9569	94.3396	89.3238	96.1957	92.284	85.3896	94.3478	0.0088757	Intergenic	Non-CGI	NA	NA		ENSSSCG00000004192	CCN2
1	31582001	31583000	88	84.5455	NA	96.5116	91.6667	94.1176	90.7216	83.3333	98.8636	93.3333	85.8268	89.6552	98.7342	89.9225	94.6237	94.964	88.0795	98.5075	0.00728735	Intergenic	Non-CGI	NA	NA		ENSSSCG00000004192	CCN2
1	31648001	31649000	92.1739	89.8876	99.0099	95.5357	83.75	96.0396	92.2414	83.7398	98.3051	97.8947	85.7143	94.1748	95.302	85.3211	98	95.8824	86.8217	96.6667	0.00782954	Intergenic	Non-CGI	NA	NA		ENSSSCG00000004192	CCN2
1	31715001	31716000	84.7561	75.0903	90.4605	90.7534	85.625	91.4365	89.4231	90.2564	93.7729	88.1029	71.5232	94.2373	87.0445	85.4093	92.9907	92.663	84.6154	92.5532	0.00399339	Intergenic	Non-CGI	NA	NA	B21P	ENSSSCG00000004192	CCN2
1	31747001	31748000	89.3617	88	NA	88.7324	87.6106	95.283	92.5676	87.766	97.351	91.3793	90.7285	95.1724	89.0625	86.9048	97.2222	97.9452	86.5672	96.9697	0.0077348	Exon	Non-CGI	-0.0694666	0.798233		ENSSSCG00000004193	ENPP1
1	31789001	31790000	81.5385	69.6078	89.1892	66.9565	80.9917	50	51.1278	52.5253	80.5085	70	67.5325	86.4407	58.0247	64.4295	49.6241	56.8182	41.0072	77.7174	0.00392424	Intron	Non-CGI	0.0476765	0.855815	T8N4P,T8P4P	ENSSSCG00000004193	ENPP1
1	31793001	31794000	90.9091	84.0909	91.7431	80.6818	89.8438	27.5862	59.3103	64.8	88.8889	82.906	83.0508	89.6341	87.8981	83.8983	32.7273	66.1538	50.3185	89.1304	0.000762116	Intron	Non-CGI	-0.132473	0.612269	T8N4P	ENSSSCG00000004193	ENPP1
1	31860001	31861000	91.2052	80.4651	94.1909	89.8693	86.3874	93.949	90.3361	87.8963	94.9367	91.866	85.5204	94.7368	88.8525	86.1004	95.0673	93.0921	89.6104	96.4286	0.0024211	TTS	Non-CGI	NA	NA		ENSSSCG00000025992	ENPP3
1	31897001	31898000	90.2564	85.6436	84.2105	94.7791	88.9362	96.633	92	90.2685	91.7603	94.8187	85.1613	81.8482	90.7336	87.2549	94.5652	94.1538	90.0415	94.6779	0.00720582	Intron	Non-CGI	NA	NA		ENSSSCG00000025992	ENPP3
1	31900001	31901000	94.382	92.9577	93.617	95.7895	86.4865	93.1818	NA	87.1795	93.1507	93.75	97.3684	94.3182	97.4138	NA	95.0495	NA	87.8505	95.614	0.00870276	Intron	Non-CGI	NA	NA		NA	NA
1	32024001	32025000	73.9583	65.3846	50.4587	58.4906	NA	75.5814	77.5	73.3333	80.2326	88.4211	71.5686	37.9747	54.1667	65.2632	78.2946	88.2883	69.4118	83.6957	0.00944691	Intron	Non-CGI	0.103297	0.703432	Mono,Neut	ENSSSCG00000004195	ARG1
1	32025001	32026000	94.3574	95.6522	84	87.3995	93.2203	95.5182	94.0054	90.7631	97.1292	95.6044	93.4783	87.7676	85.5372	93.7198	95.098	95.6164	89.4009	95.2569	0.002622	Intron	Non-CGI	0.0388687	0.882258		ENSSSCG00000004195	ARG1
1	32133001	32134000	78.8462	80.7339	54.2373	86.5079	77.8761	91.6667	88	86.4078	93.0693	88.3929	65.9091	58.9744	79.7753	76.0563	93.2432	88.8889	79.1045	96.5278	0.00624413	Intergenic	Non-CGI	NA	NA	Mono	ENSSSCG00000048750
1	32194001	32195000	87.0968	84.7926	97.0443	95.5285	89.6552	90.1786	85.7759	70.6897	91.0053	92.7273	76.6467	97.3404	96.3303	80.1444	93.4256	87.395	67.6471	97.619	0.00583432	Intergenic	Non-CGI	NA	NA	T8P4P	ENSSSCG00000048750
1	32274001	32275000	NA	96.3303	NA	96.1905	93.7008	79.798	75.7282	94.0789	96.5517	NA	93.5484	96.8354	92.9412	97.0238	85.8407	77.6923	93.9189	98.2143	0.00392951	Intron	Non-CGI	NA	NA		NA	NA
1	32305001	32306000	89.3617	88.8889	78.2051	85.7143	87.3418	91.8033	91.6667	97.8417	88.4892	90.4762	84.7134	76.8	89.6825	87.5648	88.75	94.4785	92	86.9281	0.00732893	Intron	Non-CGI	0.350275	0.168094		ENSSSCG00000036790	AKAP7
1	32373001	32374000	88.764	82.8125	92.7835	89.899	NA	94.1176	88.9831	86.2069	93.6508	91.4286	NA	95.5056	93.1034	NA	95.0495	92.3077	85.8824	92.7083	0.0090708	Intergenic	Non-CGI	0.371614	0.172619		ENSSSCG00000036790	AKAP7
1	32456001	32457000	93.5252	90	95.1724	92.5926	88.0435	98	93.75	90.5882	97.3451	92.1053	92.8571	93.4783	90.2778	86.9318	99	98.0392	91.3386	97.7778	0.00561798	Intron	Non-CGI	0.0210016	0.936234		ENSSSCG00000004199	EPB41L2
1	32468001	32469000	81.0219	84.0426	80.2721	88.0503	78.0952	94.8052	91.5344	91.6168	97.6378	88.172	84.8739	81.8713	82.4242	76.1194	94.6309	96.6019	90.0662	96.9697	0.0037289	Intron	Non-CGI	-0.478647	0.0519319		ENSSSCG00000004199	EPB41L2
1	32493001	32494000	91.8367	88.75	97.7099	87.1795	91.8919	95.1807	89.4118	90.9836	92.1739	90.0901	86.6142	96.9072	89.6226	90.6542	96.1538	89.5161	86.8687	96.0265	0.00879293	Intron	Non-CGI	NA	NA		NA	NA
1	32576001	32577000	92.3077	77.1084	83.6957	71.4286	90.678	87.5	90.1786	88.4848	90.5405	87.395	78.4173	87.8261	77.9874	90.3509	89.4231	87.5	84.2932	88.3562	0.00729119	Intron	Non-CGI	-0.0500772	0.848631	Neut	ENSSSCG00000004199	EPB41L2
1	32619001	32620000	79.8611	53.8462	89.1667	87.234	85.8696	84.9462	67.6768	60	85.6115	77.3438	58.5938	88.1579	73.0435	78.3133	78.125	NA	48.8889	86.747	0.00596769	Intron	Non-CGI	0.421925	0.103553	B21P,T8P4P	ENSSSCG00000004199	EPB41L2
1	32692001	32693000	85.7143	81.1475	86.4198	83.4783	76.9841	85.5072	84.8684	82.5806	90.3704	86.8132	81.5029	91.5493	85.2381	75.9124	93.1298	87.2832	88.5496	92.7632	0.00823663	Intergenic	Non-CGI	NA	NA		ENSSSCG00000033538	SMLR1
1	32699001	32700000	92.3077	85.5263	95.0226	90.6593	84.5361	94.6429	92.0561	84.8039	90.3409	94.7368	86.3388	91.7722	92.4419	85.7143	94.2197	90.0552	89.5062	92.1811	0.00923252	Intergenic	Non-CGI	NA	NA		ENSSSCG00000033538	SMLR1
1	32996001	32997000	64.2857	48.8095	72.1649	77.7778	NA	76.0563	72.5275	58.0645	NA	64.2202	52.2059	72.1154	74.1573	59.1837	80.7692	78.6325	69.5652	82.6087	0.00878778	Intron	Non-CGI	NA	NA	B21P	ENSSSCG00000004201	TMEM200A
1	33096001	33097000	92.4925	88.5305	92.4812	88.5802	94.6429	95.619	93.5401	91.4339	91.2162	94.6188	89.3401	93.6387	88.9231	94.0476	96.1404	94.5137	94.8413	92.5234	0.00343403	Intergenic	Non-CGI	0.303584	0.236183		ENSSSCG00000004202	SAMD3
1	33224001	33225000	99.3197	100	95.3975	91.7722	95.8763	97.1963	98.7013	96.0352	97.619	98.2301	97.8261	98.6486	91.8455	95.7447	98	97.0588	96.5986	97.0149	0.00994044	Intron	Non-CGI	-0.504523	0.0388915		ENSSSCG00000004203	L3MBTL3
1	33234001	33235000	92.8571	83.6735	91.0828	85.7143	81.4516	90.7285	92.4242	93.0556	81.761	93.5065	89.8551	91.8367	89.7638	78.4615	95.1087	95.7746	94.4444	82.9114	0.00452586	Intron	Non-CGI	-0.00742983	0.977422		ENSSSCG00000004203	L3MBTL3
1	33249001	33250000	68.7316	63.8655	76.6423	76.435	68.8525	54.8872	38.4858	26.9022	76.5432	69.1667	54.1284	79.0361	76.4516	48.1633	53.7356	52.3659	16.9811	75.0865	0.00368689	Intron	Non-CGI	0.151471	0.561694	T8P4P	ENSSSCG00000004203	L3MBTL3
1	33263001	33264000	94.2675	96.6942	95.0739	99.3243	88.1944	98.6928	95	95.7143	99.3289	95.122	92.9348	97.006	95.6731	88.4354	97.6879	94.9367	94.8357	98.5075	0.00790816	Intron	Non-CGI	0.682745	0.00252522		ENSSSCG00000004203	L3MBTL3
1	33272001	33273000	94.2675	96.5909	97.546	94.7368	93.9655	88.2979	86.4322	54.2169	94.5312	93	97.3404	99.1935	94.4134	85.4839	89.5706	88.2353	49.1525	95.4545	0.00023609	Intron	Non-CGI	-0.0478653	0.855249	T8P4P	ENSSSCG00000004203	L3MBTL3
1	33306001	33307000	75.8333	68.4615	85.9259	84.507	90.4762	93.3884	90.1099	71.25	95.5056	87.7358	64.6018	88.4058	81.7391	78.3217	93.2584	88.4956	67.7966	93.2203	0.00692685	Intron	Non-CGI	NA	NA	B21P,T8P4P	NA	NA
1	33310001	33311000	35	9.375	62.987	NA	49.5726	23.4375	33.0275	21.118	28.6822	33.3333	5.64972	57.377	42.9487	30.8411	28.1553	26.1745	14.4068	38.6364	0.0082166	Intron	Non-CGI	NA	NA	B21P	NA	NA
1	33326001	33327000	93.361	92.9461	81.3187	84.3318	91.8367	91.9192	92.2131	90.6336	93.1915	91.0569	93.3649	78.7879	83.5341	86.0558	93.8865	93.7743	94.3396	96.4158	0.0052538	Intergenic	Non-CGI	-0.385864	0.126083		ENSSSCG00000004203	L3MBTL3
1	33441001	33442000	89.5288	89.2216	88.0952	88.4848	85.8407	93.8776	83	87.9747	89.7436	94.1176	95.0617	95.3488	96.8354	95.2941	99.3976	90.4545	95.3704	98.0519	0.00687441	Intergenic	Non-CGI	NA	NA		ENSSSCG00000004204	TMEM244
1	33522001	33523000	72.8395	NA	69.9029	60.2941	68.6047	NA	73.0337	62.069	61.8421	75.2941	65.4867	74.1176	61.1111	68.1416	73.8636	81.1189	67.3759	66.3717	0.00959957	Intergenic	Non-CGI	-0.338919	0.216558	Neut	ENSSSCG00000004205	ARHGAP18
1	33546001	33547000	67.8571	71.5686	69.9454	55.4622	58.0357	18.4397	19.2308	11.0465	50.6667	57.732	64.6341	70.5882	50	38.2979	23.4375	25.9259	6.61765	48.7805	0.0014228	Intron	Non-CGI	0.0650006	0.804249	T8N4P,T8P4N,T8P4P	ENSSSCG00000004205	ARHGAP18
1	33578001	33579000	77.6699	77.2727	81.8182	78.9474	77.0992	83.3333	78	75.3846	62.5899	NA	80.5714	83.9161	74.2188	77.931	88.6179	81.9549	75	68.1081	0.00918047	Intron	Non-CGI	-0.429827	0.0965781	TGDP	ENSSSCG00000004205	ARHGAP18
1	33579001	33580000	89.1892	92.5	94.0678	94.1176	84.4156	97.1154	82.906	75.2	92.623	89.4737	87.5	91.2621	89.7638	85.8268	92.0635	89.5105	75.7009	98.5401	0.00878944	Intron	Non-CGI	-0.00201238	0.993884		ENSSSCG00000004205	ARHGAP18
1	33588001	33589000	81.7259	61.3095	87.7551	84.4898	85.8757	90.1695	90.1235	86.2745	84.1346	80.4878	56.875	88.3495	85.2174	84.3602	90.8475	90.7767	89.4737	80.2326	0.00024603	Intron	Non-CGI	0.308433	0.228405	B21P	ENSSSCG00000004205	ARHGAP18
1	33635001	33636000	88.1188	84.2697	92.2652	92.7536	93.75	98.6301	96.1832	99.1304	96.748	94.0171	82.906	87.3684	90.5109	93.1034	100	93.8931	98.0769	93.1624	0.00754123	Intron	Non-CGI	0.225403	0.384384		ENSSSCG00000004205	ARHGAP18
1	33642001	33643000	51.8987	17.5	75.3425	79.8246	60.177	82.4561	78.7402	72.7273	84.6154	61.6541	26.6667	71.5517	74.4186	54.0984	76.1589	67.3759	60.6061	78.453	0.00244282	Intron	Non-CGI	NA	NA	B21P	NA	NA
1	33655001	33656000	69.7674	69.1489	41.3534	56.383	77.3196	71.9008	68.2171	76.7241	69.3333	66.9725	65.6863	28.6957	47.4684	72.7723	79.6407	76.2887	85.1064	71.1656	0.00329048	Exon	Non-CGI	-0.288665	0.261153	Mono,Neut	ENSSSCG00000004205	ARHGAP18
1	33658001	33659000	66.2338	81.1159	45.4545	59.2965	71.1538	74.2775	61.2766	81.1047	79.0274	73.3051	74.7748	52.193	52.6971	76.0504	61.6279	63.1399	76.5432	74.3333	0.00742208	Intron	Non-CGI	-0.121518	0.642222	Mono,Neut	ENSSSCG00000004205	ARHGAP18
1	33692001	33693000	95.6204	91.0448	81.0127	96.0784	83.3333	96.6667	97.1963	98.1982	94.1176	95.098	92.0792	75.7282	89.1892	91.0112	95.7143	98.7097	96.0938	98.0769	0.0083599	Intron	Non-CGI	-0.028799	0.912633		ENSSSCG00000004205	ARHGAP18
1	33717001	33718000	87.931	73.913	85.9873	89.8305	88.0952	94.2149	93.7984	95.092	94.1748	90.2256	79.085	89.1892	85.4651	87.3737	94.6108	93.6306	86.6667	94.1176	0.00952613	TTS	Non-CGI	0.321536	0.208213		ENSSSCG00000004205	ARHGAP18
1	33767001	33768000	73.5294	72.5	83.2258	87.3684	64.0777	87.6712	72.8814	71.9008	86.1111	81.0127	69.2737	83.4395	86.8687	62.1212	85.2174	84.8921	67.1533	85.0299	0.00604847	TTS	Non-CGI	NA	NA	NK	ENSSSCG00000004207
1	33991001	33992000	94.9721	87.5	92.9825	90.5405	74.4681	93.8144	91.4894	87.5862	95.2055	95	92.4883	93.0108	90.5028	82.8767	91	93.6275	83.9286	97.006	0.00950428	Exon	Non-CGI	NA	NA		ENSSSCG00000004207
1	34283001	34284000	86.5103	87.0833	88.1967	87.1212	84.7291	91.9708	89.083	85.7143	90.625	84.5833	84.8739	88.0466	85.8434	82.3151	92.2078	89.1026	86.8794	87.8049	0.00567644	Intron	Non-CGI	NA	NA		ENSSSCG00000004207
1	34387001	34388000	84.2105	84.4444	85.7143	82.6087	73.5537	NA	81.0219	73.5294	81.7568	83.3333	80.6452	82.5	75	71.6418	87.0748	82.1053	71.9178	81.4815	0.00771799	Intergenic	Non-CGI	NA	NA	NK,T8P4P	ENSSSCG00000049301
1	34414001	34415000	96.875	84.6154	89.9497	92.0354	76.9231	93.7063	91.0828	88.9655	91.7582	92.1687	89.8551	92.7007	88.3598	79.5699	93.7063	93.9597	87.7907	92.2705	0.00690654	Intergenic	Non-CGI	NA	NA		ENSSSCG00000048279
1	34674001	34675000	88.8889	83.871	86.6995	88.8889	81.1475	89.0909	90.9091	89.5062	92.8571	86.7257	79.2683	89.9281	86.6667	78.6885	92.3977	90.7895	87.1287	94.1799	0.00642305	Intergenic	Non-CGI	0.00319694	0.990284		ENSSSCG00000004209	PTPRK
1	34709001	34710000	95.0311	94.2029	95.1515	87.7551	76.4706	71.2121	72.449	67.5	81.7568	82.906	94.7712	92.5532	90.9722	65.493	70.8609	69.6133	59.7015	76.3889	0.00294075	Intron	Non-CGI	0.366159	0.148321	T8P4P	ENSSSCG00000004209	PTPRK
1	34880001	34881000	81.5534	74.7368	92.3077	82.3529	85.8696	92.0455	93.3962	81.4371	90.3226	89.1089	79.562	90.4	75.1773	88.4615	88.806	93.5065	81.8966	92.8571	0.0098648	Intron	Non-CGI	0.344659	0.17549		ENSSSCG00000004209	PTPRK
1	34904001	34905000	87.9433	60.3774	90.411	89.8438	75.7353	92.1053	87.5	78.6458	95.4545	83.3333	60.7955	93.4783	89.4737	76.5432	86.5772	90.0943	81.0345	93.1034	0.000401236	Intron	Non-CGI	0.318628	0.212591	B21P	ENSSSCG00000004209	PTPRK
1	35006001	35007000	79.0244	69.2771	76.9697	76.6082	76.7241	82.8571	79.0576	70.1422	81.5029	78.5047	65.6442	82.6087	79.2683	77.5758	85.8407	78.1818	70.5882	84.2767	0.00408255	Intron	Non-CGI	0.257765	0.317866	B21P,T8P4P	ENSSSCG00000004209	PTPRK
1	35066001	35067000	88.7179	82.8283	92.2156	88.9655	83.9416	95.5882	91.9255	91.0256	92.8571	92.3977	78.2609	91.2195	87.8788	82.7957	95.9538	94.9791	88.6905	93.0233	0.00290795	Intron	Non-CGI	0.183214	0.481516		ENSSSCG00000004209	PTPRK
1	35090001	35091000	73.3696	65.625	90.2299	NA	81.25	92.8571	86.5385	85.3801	88.3117	81.1881	65.5556	NA	86.9919	90.4762	96.9925	96.7391	NA	96.5986	0.00805285	Intron	Non-CGI	0.224999	0.439299	B21P	ENSSSCG00000004209	PTPRK
1	35132001	35133000	82.6667	73.6842	88.3249	76.6667	88.2759	97.3856	92.053	87.8307	94.9438	91.7647	75.3623	84.7826	79.4286	84.127	96.748	90.7692	83.8235	96.2264	0.00399862	Exon	Non-CGI	0.0775914	0.767233	B21P	ENSSSCG00000004209	PTPRK
1	35154001	35155000	84	77.1084	89.2473	86.6667	80.6122	NA	91.8519	90.604	93.1818	80	79.6875	83.75	85.7923	76.3441	94.697	89.1026	88.2883	93.2331	0.00452406	Intron	Non-CGI	0.0228904	0.932942		ENSSSCG00000004209	PTPRK
1	35172001	35173000	86.2745	82.2222	93.0108	88.5714	86.9565	95.1923	96.6667	91.3043	95.9184	87.1287	82.4885	86.875	88.8268	83.5714	93.8889	92.2414	88.9655	95.6989	0.00491331	Intron	Non-CGI	0.0702998	0.788617		ENSSSCG00000004209	PTPRK
1	35179001	35180000	78.0645	77.1429	64.8148	80.8696	77.5862	82.9787	87.3239	89.6774	87.6923	81.6	71.6312	73.6111	81.9048	86.0759	90.7285	90.6383	95	93.1818	0.00675385	Intron	Non-CGI	-0.630538	0.00665586	B21P,Mono	ENSSSCG00000004209	PTPRK
1	35468001	35469000	82.1429	NA	90.3614	95.4545	89.5105	97.8723	97.1831	96.0526	95.614	NA	74.1259	87.7049	NA	92.5	100	97.8836	98.7013	97.5	0.00408634	Intron	Non-CGI	0.620915	0.0178009		ENSSSCG00000024392	THEMIS
1	35915001	35916000	94.2623	96.3303	93.1034	96.1905	97.1429	95.6835	96.6387	82.9457	94.4444	92.437	95.5752	94.0476	94.6429	97.0588	94.2529	95.2381	82.4742	97.1014	0.000663026	Intron	Non-CGI	NA	NA		NA	NA
1	35950001	35951000	90.5172	83.6735	96.2025	NA	96.1165	95.9459	93.2773	NA	94.7368	NA	81.6327	96.3235	90.7104	94.382	94.8454	94.2857	96.6387	95.7447	0.00235545	Intergenic	Non-CGI	0.46815	0.0913624		ENSSSCG00000004217	RNF146
1	36154001	36155000	91.3043	86.8502	87.5839	84.2857	83.1776	91.5929	92.1811	85.8586	89.7959	89.5928	86.087	87.4101	86.921	80.8081	91.5842	88.1423	83.8889	88.0952	0.0074906	Intergenic	Non-CGI	NA	NA		ENSSSCG00000004218	RSPO3
1	37059001	37060000	86.7925	77.6786	89.9225	89.8734	95.2381	97.0588	96.4286	92.5532	95.0413	91.1111	76.4331	90.5797	93.2331	95.1613	96.4286	94.6667	95.6989	93.5484	0.00115372	Intron	Non-CGI	NA	NA		NA	NA
1	37112001	37113000	83.6735	72.7273	78.4615	83.5052	83.3333	83.1522	83.4711	75.7062	82.5806	86.7647	74.1379	77.3585	85.119	83.8384	87.1166	84.8485	83.2	85.6322	0.00726345	Intron	Non-CGI	NA	NA	B21P	NA	NA
1	37297001	37298000	88.3041	91.5152	94.7619	90	81.7308	94.1463	92.6829	91.5361	90.4762	87.4016	91.3793	90.5797	89.8148	85.0515	91.8803	92.7419	90.5556	90.9605	0.0076361	Intergenic	Non-CGI	NA	NA		ENSSSCG00000004223	HEY2
1	37398001	37399000	70.5882	77.7778	87.8788	89.6552	75.4386	NA	74.6479	79.1667	84.058	72.3077	82.6087	NA	87.0588	74.5098	88.1579	77.2358	74.4444	90	0.00967002	Intergenic	Non-CGI	NA	NA	B21N	ENSSSCG00000004223	HEY2
1	37575001	37576000	88.7324	72.8395	82.6446	NA	78.0822	NA	84.9057	69.1358	86	NA	76.9231	88.6076	NA	76.087	91.0112	87.963	74.359	90.3226	0.00830523	Intergenic	Non-CGI	NA	NA	T8P4P	ENSSSCG00000050365
1	37589001	37590000	69.4581	63.3166	72.6891	74.5536	73.224	88	82.6446	78.8382	83.0357	77.9141	59.4444	79.3991	74.5455	71.4286	89.1986	89.5197	83.3333	80.8081	0.00564224	Intergenic	Non-CGI	NA	NA	B21P	ENSSSCG00000050365
1	37655001	37656000	68.0851	43.6782	88.3495	69	91.5888	NA	90.2174	90.625	83.4862	80.5195	40.1786	88.8889	83.7209	87.4251	91.0714	85.0467	91.5888	84.5588	0.00343857	Intron	Non-CGI	NA	NA	B21P	NA	NA
1	37749001	37750000	91.3907	88.8889	90.0763	87.234	81.7204	92.5373	94.0171	87.3874	92.8058	91.3907	93.1677	90.8397	91.195	81.1765	94.7761	92.0904	82.6667	96.1538	0.00916171	Intron	Non-CGI	NA	NA		ENSSSCG00000004225	TPD52L1
1	37778001	37779000	80.1802	71.875	52.8571	NA	83.6364	81.3333	76.4706	82.0513	71.7647	80.1887	69.8276	46.875	49.0196	67.1053	80.7229	85	80.4878	76.0274	0.00792097	Intergenic	Non-CGI	NA	NA	Mono	ENSSSCG00000004225	TPD52L1
1	37866001	37867000	86.6667	85.8824	87.5	85.4369	89.3805	89.5105	93.1579	90.3226	93.3333	90.604	86.2319	90.6977	87.7049	93.2584	90.7895	95.2381	92.7928	92.5	0.00659154	Intron	Non-CGI	0.309762	0.226302		ENSSSCG00000021149	RNF217
1	37880001	37881000	66.1765	77.027	50.3876	68.1818	69.5652	82.3009	84.058	83.871	79.6748	75.8621	75.5814	43.2099	50.365	80.3738	78.9916	80.8696	85.7143	80.6202	0.00803249	Intron	Non-CGI	-0.389754	0.121985	Mono,Neut	ENSSSCG00000021149	RNF217
1	37922001	37923000	96.7742	93.1973	97.6331	94.4882	95.0704	97.6744	94.5274	92.6966	96.8553	94.5736	91.195	98.3516	94.7644	91.7949	96.0784	91.7949	90.7975	97.1098	0.00892222	Intergenic	Non-CGI	NA	NA		ENSSSCG00000051186
1	37954001	37955000	77.665	76.4286	89.9038	92.4444	89.071	92.9078	89.4009	86.2434	90.8163	80.315	77.3481	91.7051	86.1345	89.5	88.1579	85.2679	91.7127	91.0053	0.00935982	Intergenic	Non-CGI	NA	NA		ENSSSCG00000051186
1	37957001	37958000	90.2439	84.4828	84.6154	91.1765	93.0556	89.9563	90.1042	93.9086	95.1872	88.6957	83.7079	79.3103	90.5882	94.0217	88.8889	93.3333	94.9686	91.3978	0.0073188	Intergenic	Non-CGI	NA	NA		ENSSSCG00000051186
1	37967001	37968000	93.1507	87.7828	91.1439	87.037	91.1111	83.5938	82.4373	75.5906	94.1176	87.0504	91.5033	94.0541	87.7419	83.4171	86.4198	79.2553	73.822	92.8994	0.00827313	Intergenic	Non-CGI	NA	NA	T8P4P	ENSSSCG00000051186
1	38028001	38029000	86.4662	87.6923	89.5161	89.7436	90.1408	95.2381	93.7008	83.3333	93.6842	87.013	84.2975	92.6829	93.2039	86.747	93.0693	91.8367	80.4124	93.1373	0.00736445	Intron	Non-CGI	NA	NA		NA	NA
1	38826001	38827000	83.2061	82.3529	89.3617	90.1639	86.2745	85.7143	87.234	83.0986	89.4118	86.2069	83.9416	89.3617	89.5161	83.7037	87.619	89.7436	81.4103	90.9091	0.00743893	Intron	Non-CGI	NA	NA		ENSSSCG00000036607	NKAIN2
1	38830001	38831000	87.6033	89.7727	88.8	90.625	78.2609	90.6977	86.6197	76.1194	87.6471	88.7755	93.6	85	88.8889	75.3425	83.3333	86.6667	68.4211	88.5246	0.00779465	Intron	Non-CGI	NA	NA	T8P4P	ENSSSCG00000036607	NKAIN2
1	38851001	38852000	NA	75.3425	83.0508	78.5714	NA	89.5522	89.2473	77.7778	79.1209	90.3226	70.4082	88.3117	78.2051	81.8841	87.5	90.5263	75.3247	81.8182	0.00705885	Intron	Non-CGI	NA	NA	B21P	NA	NA
1	38859001	38860000	79.0698	87.5	82.8571	87.931	NA	90.3226	89.8649	79.4872	92.4051	84.8739	88.5542	85.7143	88.4615	81.7073	89.6	89.8649	79.3651	90.0662	0.00921025	Intron	Non-CGI	NA	NA		NA	NA
1	38906001	38907000	88.2716	79.4326	92.2078	87.619	78.3333	93.1507	87.9195	78.3333	86.8056	86.5672	78.9474	90.6977	85.8065	82.0988	91.3043	90.5512	81.7647	82	0.00429227	Intron	Non-CGI	NA	NA		ENSSSCG00000036607	NKAIN2
1	38939001	38940000	75.4601	67.5497	86.6667	86	74.3719	90	82.9787	76.1111	85.7143	68.1818	67.2	80.9278	75.2941	70.5263	87.234	83.2	68.2051	84.5133	0.00421988	Intron	Non-CGI	NA	NA	B21P	ENSSSCG00000036607	NKAIN2
1	39585001	39586000	82.5581	77.2277	86.1386	NA	78.4314	85.3659	78.3784	75.8065	89.2857	79.7468	NA	91	NA	75.5556	88.0952	82	76.9231	89.8876	0.00836284	Intergenic	Non-CGI	NA	NA		ENSSSCG00000046850
1	39898001	39899000	95.0549	97.1014	98.4536	95.7317	100	98.5	98.5075	92.8571	94.5355	95.1923	95.3704	98.4043	96.0526	98.2143	96.8586	94.9686	92.1739	94.7712	0.00897689	Intergenic	Non-CGI	NA	NA		ENSSSCG00000004234	FABP7
1	39920001	39921000	40.5172	65.5172	21.0526	31.8182	31.6327	34.5794	43.662	60.6667	26.8908	29.5238	46.8354	NA	19.8473	32.1839	32.5843	40.6452	51.4793	30	0.00999063	Exon	Non-CGI	NA	NA	Neut	NA	NA
1	39967001	39968000	93.9655	94.2308	95.1724	89.5161	84.8101	87.5969	96.1783	93.75	94.702	94.5736	96.2025	94.0171	93.1677	86.3636	91.1565	96.9543	91.0714	95.7627	0.00676327	Intron	Non-CGI	0.154215	0.554544		ENSSSCG00000004236	PKIB
1	40317001	40318000	84.6715	NA	80.6897	82.3077	69.3069	80.9524	77.8571	69.9422	84.5588	81.8182	NA	81.1594	75.969	73.2759	83.2461	75.3846	70.9677	90.5109	0.00918408	Intergenic	Non-CGI	-0.22856	0.41259	NK,T8P4P	ENSSSCG00000004238	HSF2
1	40964001	40965000	71.875	NA	85.3659	80	70	76.7857	68	66.1538	83.0769	64.1026	76	82.4742	78.4314	63.5294	77.7778	NA	64.2857	82.6087	0.00591746	Intergenic	Non-CGI	NA	NA	NK,T8P4P	ENSSSCG00000046028
1	40966001	40967000	87.1866	79.1506	92.0949	91.4454	84.9785	92.3554	93.865	89.5262	90.9871	90.0901	84.3373	93.7656	91.9192	86.5613	92.1053	91.8256	88.6525	89.011	0.0069105	Intergenic	Non-CGI	NA	NA		ENSSSCG00000046028
1	41069001	41070000	58.0357	57.8947	71.2644	59.1398	51.2195	67.6768	63.9175	63.2	70.4762	64.1975	56.7308	67.6923	57.0093	54.4118	69.4737	62.037	65.2778	71.2	0.00264707	Intron	Non-CGI	NA	NA	NK	ENSSSCG00000004242	TBC1D32
1	41104001	41105000	84.1751	83.9161	87.6847	83.1081	69.3122	84.6154	84.2553	70.2614	83.9506	78.9744	78.1395	86.3415	78.4861	68.7831	86.8778	83.9344	73.6585	83.9721	0.00494385	Exon	Non-CGI	NA	NA	NK,T8P4P	ENSSSCG00000004242	TBC1D32
1	41308001	41309000	82.4903	79.5699	82.6715	78.8546	72.8889	83.8346	80.4511	71.777	85.4701	80.6452	78.6957	80.6338	79.0514	77.5168	83.8095	83.9437	67.5824	84.188	0.00428646	Intergenic	Non-CGI	NA	NA	T8P4P	ENSSSCG00000046176
1	41513001	41514000	87.4126	75	86.2069	84.6939	NA	80	82.5806	72.7891	86.7133	87.6289	78.5235	84.127	77.3973	NA	82.5243	81.6568	69.1589	88.3721	0.00802548	Intergenic	Non-CGI	NA	NA	T8P4P	ENSSSCG00000043510
1	42406001	42407000	91.8182	86.3309	93.5018	89.8089	86.6109	90.8482	88.3191	82.636	93.5115	89.6	87.5	91.4815	86.9841	84.5411	93.4718	90.8602	81.9549	93.3036	0.0042913	Intron	Non-CGI	NA	NA		ENSSSCG00000044184
1	42445001	42446000	93.3649	91.4286	95.8525	93.4884	90.9722	95.0758	96.3636	90	96.9388	89.5105	90.393	93.3962	91.4634	88.0952	94.697	94.7059	87.6106	95.3333	0.00167537	Intergenic	Non-CGI	NA	NA		ENSSSCG00000044184
1	42608001	42609000	75	47.6744	76.6667	77.4775	87.1795	89.3805	85.4305	83.5526	85.2071	77.5862	56.2874	80.2469	86.9565	81.6794	89.7638	87.6404	85.7143	92.0455	0.00196523	Intergenic	Non-CGI	NA	NA	B21P	ENSSSCG00000004243
1	42914001	42915000	100	97.619	NA	91.0448	95.5556	89.5522	94.4954	93.1818	94.6667	96.4286	95.7746	57.1429	85.5263	96.8254	96.3855	96.25	96	91.5789	0.00198592	Intergenic	Non-CGI	NA	NA		ENSSSCG00000046375
1	43281001	43282000	40.1515	28.75	41.1348	69.3333	68.2759	94	94.012	91.6667	92.7632	62.1622	26.1538	40.2878	89.4366	79.8969	94.958	90.7834	88.2353	92.5	0.002043	Intron	Non-CGI	NA	NA	B21P,Mono	ENSSSCG00000050966
1	43283001	43284000	73.6264	68.1818	93.2836	95.4545	91.358	98.8095	96.0938	98.7342	97.4684	83.8235	71.5447	96.9388	85.2941	93.2584	97.0297	99.3103	99.0476	99.0991	0.00349278	Intron	Non-CGI	NA	NA	B21P	ENSSSCG00000050966
1	43309001	43310000	50	61.5385	28.2609	44.5652	57.4468	61.165	57.5758	69.2308	52.9412	NA	66.6667	34.6667	NA	62.1359	70.7071	61.2903	70	64.5455	0.00266114	Intron	Non-CGI	NA	NA	Mono	NA	NA
1	43325001	43326000	88.0597	82.7027	95.9276	97.9381	95.2	99.4949	96.2766	96.0145	96.6184	86.5591	83.5938	95.3488	95.2586	94.2308	97.3451	98.3264	92.5926	95.122	0.0011459	Intron	Non-CGI	NA	NA		ENSSSCG00000050966
1	43340001	43341000	24.1379	8.72093	39.4089	26.6667	15.8879	2.38095	8.41121	0.8	9.39597	6.72269	9.15493	35.1852	23.4568	8.22785	4.30108	5.94059	0.909091	14.6497	0.00654847	Intron	Non-CGI	NA	NA	T8P4P	ENSSSCG00000050966
1	43363001	43364000	74.6753	76.5625	86.2745	60.4651	49.2188	60.9756	37.2671	50.3876	52.1739	66.6667	76.4228	80.4878	69.5906	40.4959	51.5873	39.759	57.5916	50.2703	0.00208697	Intron	Non-CGI	NA	NA	NK,T8P4N	ENSSSCG00000050966
1	43381001	43382000	86.8421	88.3333	94.709	93.6	92.8571	91.9118	92.0792	70.4433	92.8058	89.1473	91.5152	93.7888	96.4824	88.3436	86.3248	89.697	71.2121	92.3077	0.00163539	Intron	Non-CGI	NA	NA	T8P4P	ENSSSCG00000050966
1	43626001	43627000	NA	77.1429	90.625	92.8571	75	80.597	79.5455	74.6988	86.0215	76.9231	83.3333	94.8052	94.382	81.8182	85.7143	87.9518	71.25	88.785	0.0069557	Promoter	Non-CGI	NA	NA	T8P4P	ENSSSCG00000020423
1	43653001	43654000	79.1139	78.7879	84.8739	83.1858	76.0331	81.746	79.7688	75	82.1918	82.7586	80.4878	85.0746	83.3333	79.1878	84.4961	84.8168	77.4834	82.6316	0.00720315	TTS	Non-CGI	NA	NA		ENSSSCG00000004250	SLC35F1
1	43688001	43689000	87.6623	74.4898	88.2759	85.4167	81.3953	89.375	84.252	73.5714	85.5346	88.785	77.2414	90.8451	87.7049	81.5287	87.8049	84.1379	78.8991	87.218	0.00177164	Intron	Non-CGI	NA	NA		ENSSSCG00000004250	SLC35F1
1	43897001	43898000	88.9655	87.0968	90.4762	90.3846	87.6289	91	92.8	82.243	92.4528	89.7436	91.3669	95.3846	90	85.5769	90.2655	90.7514	80.4878	93.4066	0.00914113	Intergenic	Non-CGI	NA	NA		ENSSSCG00000042072
1	44182001	44183000	87.5622	82.1192	64.7059	78.1116	81.3253	87.3134	88.4488	88.5305	86.1702	80.226	85.2941	60.1124	63.3166	79.4118	84.9206	82.5153	85.4922	87.1345	0.0077145	Intron	Non-CGI	-0.282524	0.271888	Mono,Neut	ENSSSCG00000020885	NUS1
1	44275001	44276000	80.3681	77.7251	93.1818	91.7722	90.3226	89.8148	89.2216	65.0888	95.6938	81.761	75.2688	93.0556	88.1517	80.8989	88.6905	84.456	71.134	89.9471	0.00527484	TTS	Non-CGI	0.382719	0.129466	T8P4P	ENSSSCG00000004254	DCBLD1
1	44760001	44761000	82.4219	81.6327	84.7534	84.456	78.2609	87.3984	84.7826	75.7062	88.4615	82.4468	77.2973	83.8926	84.4156	78.9157	88.5714	83.9844	67.1429	88.1081	0.00688851	TTS	Non-CGI	NA	NA	T8P4P	ENSSSCG00000048099
1	44934001	44935000	71.9178	66.1765	84.4311	82.2222	66.6667	76.6667	82.2335	81.6	83.9506	69.4444	59.1549	81.3253	75.7143	65.0943	69.6	67.8571	79.5455	81.875	0.00613181	Intron	Non-CGI	-0.06027	0.818263	B21P,NK	ENSSSCG00000004262	KPNA5
1	44998001	44999000	71.9178	54.7368	80.9816	NA	NA	80.7947	85.2761	79.3103	81.3793	77.5281	60.3774	85.034	79.5031	NA	84.0909	84.6561	80	87.2727	0.0020095	TTS	Non-CGI	0.0249518	0.929665	B21P	ENSSSCG00000004263	ZUP1
1	45077001	45078000	79.845	74.4186	89.0052	87.5	80.3279	90.4348	87.1429	73.0159	93.5065	85.119	84.5638	95.0617	87.7698	76.7241	88.5906	87.9433	70.9402	92.7007	0.00934784	Intron	Non-CGI	NA	NA	T8P4P	ENSSSCG00000046094
1	45240001	45241000	65.4206	61.9048	60.4396	68.1818	67.8571	82.3944	75.8065	76.2238	75.3623	70.4082	65.4321	NA	64.4737	68.7117	80.1587	74.2515	74.8092	75.5814	0.00279299	Intron	Non-CGI	NA	NA	B21P	NA	NA
1	45419001	45420000	59.375	55.7692	65.7754	55.6604	55.2632	56.6667	57.5163	55	61.745	53.2609	46.3415	61.4679	50	47.0149	52.1127	53.1469	47.7064	55.4688	0.00254423	Intergenic	Non-CGI	NA	NA		ENSSSCG00000047872
1	45557001	45558000	61.3445	54.8611	NA	63.8095	54.717	70.6294	68	57.9618	71.3115	60.3604	54.6099	56.7073	63.5802	50	71.6418	66.6667	50.4348	68.254	0.00303465	Intergenic	Non-CGI	NA	NA	NK,T8P4P	ENSSSCG00000047872
1	45797001	45798000	79.6875	83.1169	90.1786	91.3043	88.0435	94.6309	86.4865	82.0809	94.5736	77.8947	82.963	86.9159	88.1119	85.8065	91.1111	82.5	80.1527	87.7698	0.00178485	Intergenic	Non-CGI	NA	NA		ENSSSCG00000049526
1	46678001	46679000	NA	NA	82.4675	76.1062	62.6506	84.9057	81.1475	70.6897	88.6792	76.1905	70.0787	83.5938	78.7037	64.7059	80.8824	78.4173	69.2913	81.8182	0.00737339	Intergenic	Non-CGI	NA	NA	NK	ENSSSCG00000004269
1	46905001	46906000	73.5294	73.9437	69.5402	72.6027	66.6667	76.0369	70.0508	68.8679	79.5858	72.1212	74.1627	70.7182	71.5415	59.5376	77.4648	70.7641	67.8571	79.3103	0.00391176	Intergenic	Non-CGI	NA	NA	NK	ENSSSCG00000050391
1	47647001	47648000	90.4412	96.0396	85.7143	88.9952	74.8428	95.4839	89.604	82.1229	93.1174	88.806	92.4051	90.099	88.1481	77.8523	92.0455	92.3077	84.0659	89.5954	0.00373252	Intergenic	Non-CGI	NA	NA		ENSSSCG00000043187	U2
1	47771001	47772000	84.264	84.1176	86.6667	84.3373	77.6316	81.9095	84	72.3926	88.601	85.7143	80	81.8792	79.8969	77.9006	78	85.6643	68.7023	85.0877	0.00511828	Intergenic	Non-CGI	NA	NA	T8P4P	ENSSSCG00000050497
1	47859001	47860000	73.0769	82.967	75.1381	82.8025	66.1017	79.8995	79.3296	60.9272	71.1864	76.6355	81.3433	74.6114	80.3922	70.303	70.6587	77.512	60.2564	67.0455	0.00646843	Intergenic	Non-CGI	NA	NA	T8P4P	ENSSSCG00000050497
1	48006001	48007000	80.137	76.8	88.4058	82.5758	68.1319	89.1026	85.9155	74.5098	83.5366	89.8551	81.9672	89.4737	86.4407	71.2871	85.7143	85.2113	79.1667	90.3226	0.0087273	Intergenic	Non-CGI	NA	NA	NK	ENSSSCG00000050497
1	49960001	49961000	86.8852	NA	94.6809	96.0526	87.3684	92.3077	93.8356	93.9394	94.958	87.9518	71.1409	NA	NA	90.9722	95.0495	95.302	97.0149	94.7761	0.00235545	Intron	Non-CGI	NA	NA		NA	NA
1	50063001	50064000	70.9184	87.6543	42.0814	56.9038	46.1538	64.2857	65.8635	50.1767	71.4912	77.4648	85.4651	40.2098	NA	64.6154	61.6236	62.3529	52	74	0.00508532	Intron	Non-CGI	NA	NA	Mono	NA	NA
1	50084001	50085000	78.7611	86.4583	88.9764	82.6772	79.1209	78.2895	88.5542	66.9014	80.7339	77.7778	88.9706	88.9571	84.2391	75.3521	86.0825	83.4254	65.0943	87.0056	0.00536657	Intron	Non-CGI	NA	NA	T8P4P	ENSSSCG00000044472	COL19A1
1	50483001	50484000	93.7888	87.0293	93.4959	95.4733	91.8182	94.8718	94.4724	93.7269	91.8478	88.601	84.9206	91.4498	92.7536	87.5556	92.7419	91.7949	94.3548	89.9441	0.00782771	Intron	Non-CGI	NA	NA		ENSSSCG00000004274	COL9A1
1	50594001	50595000	98.8764	97.0149	97.1429	97.4026	87.8788	98.6486	91.5966	90.8046	95.4545	97.4576	97.619	NA	97.2477	NA	99.0385	92.6667	92.6316	92.437	0.00480963	Promoter	Non-CGI	0.372419	0.155448		ENSSSCG00000004275	FAM135A
1	50893001	50894000	63.3333	58.5366	98.1481	93.8679	94.8052	98.3871	97.9695	96.8254	94.0217	82.1656	36.0976	92.2374	96.7742	90	96.4286	96.6825	97.8571	97.5904	0.0057116	Intron	Non-CGI	0.151582	0.561404	B21P	ENSSSCG00000004276	SMAP1
1	50942001	50943000	89.7297	91.7808	98.0392	93.5897	94.2446	95.5056	92.3469	94.4186	91.7874	91.3462	91.8803	97.5248	94.1176	94.9721	93.4343	94.1818	93.7984	93.8931	0.00807917	TTS	Non-CGI	-0.0773307	0.767995		ENSSSCG00000004276	SMAP1
1	51076001	51077000	90	85.0877	94.4954	88.3212	76.25	86.0656	86.7188	77.8689	93.1034	90.991	86.4407	91.6084	84.9315	77.451	84.5455	87.4074	74.5098	89.6774	0.00152109	Intergenic	Non-CGI	NA	NA		ENSSSCG00000044120
1	51237001	51238000	82.8358	86.2069	66.1836	87.8661	75.419	90.3409	80.0866	77.5934	91.4286	88.1944	86.2745	67.803	87.6147	81.068	91.7051	89.1791	77.7228	85.9223	0.00620959	Intergenic	Non-CGI	NA	NA	Mono	ENSSSCG00000043325
1	51343001	51344000	93.0818	95.9596	96.8	91.7355	91.9708	96.9466	98.0952	88.3721	94.5578	98.8636	95.6204	95.935	90.6542	93.1973	95.6897	96.8553	86.7188	93.7008	0.00917949	TTS	Non-CGI	NA	NA		ENSSSCG00000048869
1	51413001	51414000	83.7607	85.3211	79.5082	83.4862	NA	81.8182	84.4262	73.3333	83.3333	80.9524	NA	78.2609	83.3333	76.8421	82.5	85.4167	NA	83.5366	0.00555356	Promoter	Non-CGI	NA	NA		ENSSSCG00000019941	ssc-mir-30a
1	51797001	51798000	72.7273	73.5849	78.9189	64.1414	66.1417	76.7742	71.2446	66.1017	73.1707	59.0278	57.4803	61.2903	52.6012	53.9394	58.7302	53.8071	50.6579	56.9231	0.0063071	Intron	Non-CGI	NA	NA	Neut,T8P4P	NA	NA
1	51859001	51860000	86.2857	80.6604	88.959	86.166	77.027	88.4921	86.0104	82.4034	88.1657	89.5833	81.3333	85.9712	84.1615	81	89.3536	86.3158	77.9141	86.6953	0.00999166	Intron	Non-CGI	NA	NA		ENSSSCG00000004280	RIMS1
1	52056001	52057000	91.9355	89.2857	93.3702	90.4762	82.8829	92.3077	90	82.0312	90.5109	89.0909	91.411	89.6774	91.1458	78.8462	94.1176	90.1478	79.3478	87.6543	0.00504718	Intron	Non-CGI	NA	NA		ENSSSCG00000004280	RIMS1
1	52113001	52114000	87.234	78.1065	88.2609	79.8883	72.4409	88	85.0649	73.8182	81.6239	89.5522	81.4815	80.8383	77.3196	75.4011	85.2273	89.2019	75.4717	82.4885	0.00828403	Exon	Non-CGI	NA	NA	NK,T8P4P	ENSSSCG00000004280	RIMS1
1	52262001	52263000	81.5217	79.2079	79.1045	87.9518	77.7778	86.2595	81.2865	79.6875	84.3972	83.5443	75.4237	78.8991	85.4054	71.1111	87.6289	83.5443	78.0702	86.2069	0.00924628	Intergenic	Non-CGI	-0.357098	0.159395	NK	ENSSSCG00000004281	KCNQ5
1	52460001	52461000	87.6812	NA	74.5763	73.6111	87.2093	90.8163	87.8788	91.5584	90.6542	87.037	92.7083	79.2079	78.5124	90	93.1818	92.3077	95.3125	93.2331	0.00103898	Intron	Non-CGI	0.681735	0.0036304		ENSSSCG00000004281	KCNQ5
1	52585001	52586000	89.0411	86.1111	61.3139	58.9286	85.1852	77.7778	94.0299	94.5205	94.2857	88.5246	92.7835	41.6667	42.2764	85.5422	72.8682	88.2812	87.5	86.3636	0.00383125	Intron	Non-CGI	0.671879	0.00313665	Mono,Neut	ENSSSCG00000004281	KCNQ5
1	52609001	52610000	52.809	52.8571	88.785	69.1489	62.5	28.2609	41.5254	15.1515	55	45.4545	34.8624	85.8333	84.3478	40.4494	37.9845	35.7798	19.2053	61.4035	0.00439869	Intron	Non-CGI	-0.414844	0.097771	T8P4P	ENSSSCG00000004281	KCNQ5
1	52627001	52628000	90.991	94.6237	93.0693	92.3077	88.7097	74.6667	83.8095	75.8929	93.4426	96.8085	95.6522	95.8621	96.4706	89.5161	58.2609	80.303	78.7402	96.732	0.00647936	Intron	Non-CGI	0.136548	0.601268	T8N4P	ENSSSCG00000004281	KCNQ5
1	52674001	52675000	92.2581	99.2308	92.7374	84.2975	88.9908	89.2857	87.5648	66.1202	91.8129	88.6179	98.7097	89.4737	94.5355	94.2446	90.5797	93.0481	75.3165	94.5148	0.00970413	Intron	Non-CGI	0.21397	0.409577	T8P4P	ENSSSCG00000004281	KCNQ5
1	52876001	52877000	95.1351	96.3636	95.1515	93.4641	94.7674	96.5517	97.3451	98.3957	93.6306	95.7895	98.7013	94.5946	92.4242	94.7368	96.7033	97.4576	97.9381	93.9891	0.00327792	Intron	Non-CGI	0.335573	0.187909		ENSSSCG00000004281	KCNQ5
1	52894001	52895000	91.0638	88.9868	94.0541	95.6989	97.479	95.9091	96	95.6332	96.0674	93.3735	87.6812	95.671	93.1579	96.4646	93.5323	97.2727	96.0227	97.7011	0.00670289	Intron	Non-CGI	-0.4978	0.0420092		ENSSSCG00000004281	KCNQ5
1	53054001	53055000	80.3738	81.8182	89.3204	86.8263	80.1887	92.1569	85.9813	81.5668	92.3077	NA	79.5775	88.4956	83.2335	81.25	89.6104	91.2752	83.4711	93.985	0.00692089	Intergenic	Non-CGI	NA	NA		ENSSSCG00000004287
1	53223001	53224000	80.5755	82.3529	83.9506	82.8125	76.5766	81.8792	81.6216	76.8041	NA	81.9876	82.4324	82.7586	82.7957	77.7108	81.1429	83.8542	77.6536	85.5422	0.00404569	Intergenic	Non-CGI	NA	NA		ENSSSCG00000026943	MRAP2
1	53780001	53781000	91.1917	84.4311	94.1176	89.726	74.4966	92.1569	86.6359	81.6456	87.9121	89.0476	83.9779	94.3231	86.4865	81.9095	92.9245	91.3265	80.315	92.0635	0.00809569	Intergenic	Non-CGI	NA	NA		ENSSSCG00000031194
1	54131001	54132000	73.8462	86.25	87.7551	76.5625	73.3333	78.5714	85.2632	77.6471	89.781	80	83.871	89.5652	84.1121	69.7368	78.4946	86.5248	77.8761	89.4737	0.00569753	Intergenic	Non-CGI	NA	NA	NK	ENSSSCG00000044215
1	54243001	54244000	79.0698	75.6303	80.9524	79.4643	72.5664	79.0323	82.4561	70.7143	83.2117	74.0741	68.9655	82.2034	75.5102	68.254	75.5556	77.0115	65.0407	78.5714	0.00339577	Intergenic	Non-CGI	NA	NA	NK,T8P4P	ENSSSCG00000044215
1	54417001	54418000	88.4892	88.8889	85.0649	82.1138	82.9787	91.0345	88	78.75	93.1507	91.3793	86.5854	87.4251	73.5294	84.7134	88.3333	87.8453	80.1802	93.007	0.00897425	Intron	Non-CGI	NA	NA		ENSSSCG00000004291	NT5E
1	54621001	54622000	79.0698	51.9337	93.5323	94.1748	88.3436	75.3731	73.5484	56.0386	91.5254	81.9355	62.0192	93.4307	96.0396	73.3333	68.6131	79.2308	48.1283	92.1986	0.00250489	Intergenic	Non-CGI	NA	NA	B21P,T8P4P	ENSSSCG00000019135
1	54910001	54911000	81.6092	79.7753	80.9524	77.6119	73.4513	79.3814	85.2459	70.0599	88.8	74.0741	72.7273	71.1111	72.2222	60.5263	74.7967	72.6027	64.9485	83.4586	0.00583023	Intergenic	Non-CGI	NA	NA	NK,T8P4P	ENSSSCG00000043097
1	55008001	55009000	89.7727	81.7073	91.3333	87.8788	84.7059	93.6842	88.2353	80.4348	95.092	95.8763	82.4427	92.2705	91.2088	84.375	93.0233	90.7407	81.6514	95.3704	0.00219793	Intergenic	Non-CGI	NA	NA		ENSSSCG00000051082
1	55547001	55548000	92	80.8219	93.617	88.6957	85.3211	91.3514	88.3436	89.7674	89.2216	89.3617	84.3478	93.3333	89.4737	87.5912	90.8571	92	91.954	91.5094	0.00976032	Intergenic	Non-CGI	0.222752	0.390151		ENSSSCG00000025434	CGA
1	55726001	55727000	81.4815	61.6438	86.8966	93.1507	87.8788	80.4348	83.3333	76.7123	95.8333	70.9677	60.8108	78.8235	78.022	77.0992	81.1475	76.1194	72.3077	84.9558	0.00820671	Intergenic	Non-CGI	NA	NA	B21P	ENSSSCG00000033562	GJB7
1	55756001	55757000	96.3303	97.3333	83.8926	NA	94.7917	95.4023	96.8	96.6667	100	NA	92.3077	76.7606	56.8627	NA	94.7368	92.8571	88.3333	94.4444	0.00368519	Intron	CpGshore	NA	NA		NA	NA
1	55804001	55805000	55.4795	38.3838	53.7415	65.5462	72.043	75	66.9565	68.5714	72.5806	54.2553	36.8794	70.1613	63.3803	62.5	69.3694	61.0738	70.9302	65.4971	0.00958586	Intron	Non-CGI	0.575371	0.0156671	B21P	ENSSSCG00000004304	SLC35A1
1	56079001	56080000	86.6667	87.8049	90.6977	86.2745	41.1765	NA	53.5354	81.0526	90.566	71.8447	75	90.8497	88.172	41.2844	83.3333	65.1163	68.1818	81.6327	0.00889531	Intergenic	Non-CGI	-0.246412	0.357577	NK	ENSSSCG00000004307
1	56112001	56113000	58.2278	54.7445	48.2558	44.4444	82.2785	73.2283	66.8874	61.3139	59.8802	62.2047	55.4795	49.2754	62.0915	78.169	70.9402	73.0539	68.3761	62.7737	0.00884706	Intron	Non-CGI	NA	NA	Mono	ENSSSCG00000044113
1	56445001	56446000	83.9506	NA	82.8829	70.8333	56.7568	78.1609	67.7778	65.3846	79.2683	83.6538	78.3019	81.8182	73.1481	63.8095	79.798	69.5238	65.5172	77.0701	0.00201839	Intergenic	Non-CGI	NA	NA	NK	ENSSSCG00000050040
1	56499001	56500000	85.7843	80.1242	89.4231	84.6154	77.5148	91.7647	87.0647	79.2271	91.4141	85.4701	78.2609	88.4615	87.3684	77.2973	88.9535	84.3023	75.2381	93.865	0.00215193	Intergenic	Non-CGI	NA	NA		ENSSSCG00000004309	CNR1
1	56501001	56502000	82.3529	75.5814	88.8889	85.4701	77.193	87.0588	88.0282	82.7751	90.5882	81.4815	81.25	89.7059	80.625	70	89.5238	87.395	81.8182	93.1624	0.00702356	Intergenic	Non-CGI	NA	NA	NK	ENSSSCG00000004309	CNR1
1	56581001	56582000	93.7107	96.0938	93.5323	93.5294	90.3704	96.7105	93.6782	85.1429	90.3226	92.6471	95.0549	95.9016	90.7767	84.9162	98.0519	94.8357	87.395	92.5926	0.00977133	Intergenic	Non-CGI	NA	NA		ENSSSCG00000019769	U1
1	56782001	56783000	88.6792	90.2439	92.4444	94.4444	83.6735	93.1373	91.25	85.2564	93.4783	93.0435	92.3611	95.4545	91.0112	83.7209	96.4029	93.0041	86.4706	92.8	0.00874024	Intergenic	Non-CGI	NA	NA		ENSSSCG00000049666
1	56796001	56797000	85.5263	87.069	86.4865	93.0693	84.5361	91.3043	88.601	85.2174	94.6809	83.1579	82.5581	82.8571	88.6667	78.5714	87.4126	81.2865	80.2632	86.8217	0.00448523	Intergenic	Non-CGI	NA	NA		ENSSSCG00000049666
1	56936001	56937000	89.3401	89.8917	87.1671	97.8193	95.614	97.7157	95.8599	95.7105	95.7704	91.716	90.2778	89.1813	95.9239	94.5525	96.7213	98.4576	96.729	97.9757	0.00345366	Intron	Non-CGI	0.623904	0.00743832		ENSSSCG00000004311	RNGTT
1	56966001	56967000	92.7273	87.1795	96.5116	97.8495	94.2857	99.0741	94.1176	96.5753	98.2456	95.3846	86.747	95.9459	95.0617	91.954	98.5075	89.2216	94.5455	98.4127	0.00660926	Intron	Non-CGI	0.39143	0.120247		ENSSSCG00000004311	RNGTT
1	57099001	57100000	78.2609	73.5043	30.9278	60.8108	79.661	62.5	85.0467	83.8983	82	78.3784	77.3913	22.7273	35.6436	77.551	79.4872	90.9574	85.1852	78.5714	0.00412082	Intron	Non-CGI	NA	NA	Mono,Neut	ENSSSCG00000050794
1	57106001	57107000	69.697	55.7377	83.3333	82.2785	75	77.3333	74.2268	51.8182	72.8155	76.3441	68.9189	84.3373	79.6992	77.0833	71.7949	83.4356	50	81.6667	0.00792333	TTS	Non-CGI	NA	NA	B21P,T8P4P	ENSSSCG00000050794
1	57110001	57111000	58.0247	56.5217	67.6768	55.2239	53.4247	24.5283	43	31.8182	44.1176	50	62.037	72.1311	48.8372	36.5854	29.5775	36.2205	20.8955	57.5472	0.00800972	Intergenic	Non-CGI	-0.0371728	0.887364	T8N4P,T8P4P	ENSSSCG00000039953	PNRC1
1	57173001	57174000	90.678	82.9268	94.6154	89.7196	84.4828	96.7033	92.4051	89.3443	95.5224	92.4242	84.4828	93.5252	84.9462	85.1064	93.1624	93.0556	84.1463	96.1039	0.00725403	Intergenic	Non-CGI	NA	NA		ENSSSCG00000032781	SRSF12
1	57236001	57237000	87.931	77.3333	NA	NA	87.8378	98.6486	91.5789	92.6606	93.1034	82.5397	79.7619	96.2025	78.6667	86.7925	95.8621	87.7049	90.4762	86.7647	0.0078097	Intron	Non-CGI	NA	NA		NA	NA
1	57239001	57240000	91.7098	84.3478	96.6667	89.7727	91.5888	91.0959	88.6364	74.4048	88.172	91.2621	82.4818	90.2857	91.6667	83.4171	90.6832	90.3084	73.4568	90.0662	0.00772475	Exon	Non-CGI	NA	NA	T8P4P	ENSSSCG00000024249	GABRR2
1	57354001	57355000	91.9753	91.9355	89.8876	92.9688	80.1325	98.8166	91.195	95.7547	84.3137	87	90.9722	93.2515	92.4658	84.5588	97.2603	92.268	96	88.9831	0.00754796	Exon	Non-CGI	NA	NA		NA	NA
1	57366001	57367000	33.6449	2.5	91.3793	80	79.661	65.2542	71.5596	66.4286	46.4789	32.3944	7.03125	91.5493	82.716	83.5294	79.0698	78.5185	49.1071	32.6531	0.000638263	Promoter	CpGshore	-0.495333	0.0431998	B21P	ENSSSCG00000004317	UBE2J1
1	57371001	57372000	54.6296	39.1304	54.3689	50	57.1429	75.2577	66.3265	75.8621	54.0816	55.914	39.2405	51.3889	55.0459	64.5455	75	52.4691	72.807	47.5248	0.00384986	Promoter	Non-CGI	NA	NA	B21P	ENSSSCG00000041303
1	57376001	57377000	86.0335	85.1064	90	89.8204	89.172	86.8852	91.9708	84.2105	94.4444	89.5652	81.9209	90.4762	92.3077	86.8421	89.4737	92.233	82.7586	96.2025	0.00537419	TTS	Non-CGI	0.691352	0.00211329		ENSSSCG00000004318	RRAGD
1	57397001	57398000	90.3226	88.4298	95.3333	95.4839	85.4701	96.4602	91.875	89.3519	97.4194	91.0959	81.1111	93.9759	96.5116	82.6087	98.5507	87.2807	91.0714	97.6879	0.00837252	Intron	Non-CGI	0.510132	0.0364276		ENSSSCG00000004318	RRAGD
1	57478001	57479000	82.0513	54.3689	91.9598	89.5349	80.9091	82.7586	79.1667	NA	89.726	73.6842	65.4135	88.172	89.3258	73.7143	82.1138	86.4583	82.6667	92.3977	0.00990059	Intron	Non-CGI	0.47023	0.0660536	B21P	ENSSSCG00000004322	ANKRD6
1	57531001	57532000	90.0585	83.871	92.4138	89.3333	87	96.2264	90.625	79.021	93.6508	92.5926	79.375	91.2621	90.7285	83.5821	94.8718	90.0709	79.3333	93.2836	0.00193763	Intron	Non-CGI	0.3198	0.210819		ENSSSCG00000004322	ANKRD6
1	57615001	57616000	90.4192	83.5165	95.288	100	89.6825	94.3662	91.0959	87.5	95.5696	92.6829	80.5556	97.9381	95.1872	86.5169	93.2271	92.2619	85.4305	97.4249	0.0032521	Exon	Non-CGI	0.503746	0.0392425		ENSSSCG00000004322	ANKRD6
1	57637001	57638000	79.3893	90.6977	93.9189	93.5065	87.3684	97.2973	90.9091	95.9596	98.5714	81.5789	84.6154	91.3462	97.2477	87.037	96.5517	95.4839	94.898	96.0938	0.00471961	Exon	Non-CGI	0.428616	0.0860491		ENSSSCG00000004322	ANKRD6
1	57673001	57674000	89.6907	96.6667	92.8571	89.4231	90.625	94.7368	90.2985	89.2308	91.7241	88.189	94.8276	91.7197	87.8981	88.9831	92.4812	91.4286	86.5385	90.566	0.00235314	Exon	Non-CGI	0.211225	0.415753		ENSSSCG00000004328	MDN1
1	57700001	57701000	72.0721	92.5926	66.9173	62.5	55.814	56.1224	59.0909	33.3333	45.7447	65.2778	95.2703	71.4286	53.0973	58.7786	47.0588	46.875	28.7234	46.6165	0.0014026	Exon	Non-CGI	-0.0718856	0.783954	T8P4P	ENSSSCG00000004328	MDN1
1	57823001	57824000	95.3488	91.3043	96.4286	88.1818	90.9722	94.4785	91.9255	83.8235	96.0784	94.4444	95.122	94.8529	89.0625	91.2752	94.2308	92.3423	86.631	94.0678	0.00386724	Intron	CpGshore	-0.128789	0.622278		ENSSSCG00000004328	MDN1
1	57901001	57902000	72.1649	84.4037	92.1466	89.1892	79.8077	80.7692	76.9841	81.9672	57.8125	72.8972	94.6903	88.2353	84.1379	79.4595	80.7018	71.8391	89.313	63.3094	0.00444307	TTS	Non-CGI	-0.491257	0.0452221	TGDP	ENSSSCG00000004332	BACH2
1	57910001	57911000	85.4962	94.5055	79.4118	58.4158	73.3333	85.2713	83.3333	93.8931	64.1667	67.1756	93.865	73.2824	61.3636	80	78.9474	78.1022	87.5	53.1429	0.00796386	Intron	Non-CGI	-0.214177	0.409113	Neut,TGDP	ENSSSCG00000004332	BACH2
1	57913001	57914000	79.5181	76.7857	54.2857	NA	76.1364	83.908	82.4176	85.2941	74.2857	85.1064	67.9487	56.3218	63.5417	85.1064	75.4098	80.4598	82.5	71.2871	0.00911634	Intron	Non-CGI	0.152363	0.573217	Mono	ENSSSCG00000004332	BACH2
1	57927001	57928000	87.6712	93.0131	88.961	91.7857	75.1269	96.3265	87.9518	88.843	93.1818	86.4662	90.3226	94.9367	86	75	97.2112	85.1145	92.1811	92.0398	0.00412762	Intron	Non-CGI	0.462874	0.0613422		ENSSSCG00000004332	BACH2
1	57930001	57931000	89.5238	86.4865	82.6923	85.7143	62.5	97.4359	84.8214	87.9032	86.1111	92.1569	96	93.4579	88.3495	72.7273	NA	93.662	87.1795	94.0678	0.00713418	Intron	Non-CGI	0.275869	0.301039	NK	ENSSSCG00000004332	BACH2
1	57939001	57940000	78.6127	53.4653	77.9141	93.2836	82.8571	97.2222	89.3617	81.5029	94.375	81.4159	68.3824	69.6721	87.5912	81.746	94.5455	94.2446	85.1485	84.8276	0.00839065	Intron	Non-CGI	0.0142837	0.956609	B21P	ENSSSCG00000004332	BACH2
1	57961001	57962000	95.0249	92.9936	89.1089	90.7801	61.875	96.2366	93.6508	95.092	88.8199	92.381	94.8905	83.8384	84.5161	70.7792	96.0199	92.4658	82.9545	95.8763	0.00960665	Intron	Non-CGI	0.386983	0.124894	NK	ENSSSCG00000004332	BACH2
1	57972001	57973000	72.093	54.4554	86.2319	85.5263	83.6257	89.0756	82.3009	81.1966	84.8214	82.8571	66.4706	89.899	85.5346	82.4859	88.1657	87.0748	81.203	86.8421	0.00623701	Intron	Non-CGI	-0.178863	0.492165	B21P	ENSSSCG00000004332	BACH2
1	57978001	57979000	87.5648	91.3386	78.3626	74.7368	79.4118	85.7143	79.7546	70.1149	85.9873	85.2113	86.631	69.5652	68.6869	69.1964	83.4711	83.1522	71.875	85.6604	0.00947368	Intron	Non-CGI	0.549	0.0224668	Neut,T8P4P	ENSSSCG00000004332	BACH2
1	57985001	57986000	87.7551	87.7551	95.082	80.6452	94.2029	88.5417	81.4286	52.2293	44.6154	62.0438	88.8199	97.6562	83.6066	76.875	87.4074	80.6061	47.0149	52.7027	0.00884338	Intron	Non-CGI	-0.383271	0.128868	T8P4P,TGDP	ENSSSCG00000004332	BACH2
1	57987001	57988000	83.9506	NA	58.4416	NA	85.2632	85.7143	91.25	91.6031	95.122	88.8889	88.8889	NA	60.7595	87.5	89.7959	89.6552	94.4882	85.5556	0.00807845	Intron	Non-CGI	NA	NA		NA	NA
1	57990001	57991000	50	16.0714	90	73.6364	61.4815	57.3643	35.4839	25.4386	61.4035	48.1481	16.25	92.1659	87.3874	30.4965	66.2162	36.9565	20.8633	82.7338	0.00393563	Exon	Non-CGI	-0.0406643	0.876857	B21P,T8P4P	ENSSSCG00000004332	BACH2
1	58057001	58058000	85.0242	91.0714	94.1489	87.7049	95.4128	80.1887	85.8209	89.6104	76.8421	79.2857	90.9091	94.8718	84.9315	91.195	86.0606	83.2402	93.3884	69.5833	0.00705103	Intron	Non-CGI	-0.653703	0.00442521	TGDP	ENSSSCG00000004332	BACH2
1	58061001	58062000	44.6154	7.2	91.2088	39.5349	43.3735	5.78947	9.71429	5.28169	5.08475	5	22.0859	89.899	56.3981	8.48708	7.14286	5.06757	1.64474	4.25532	0.00865128	Intron	Non-CGI	-0.56842	0.0172766		ENSSSCG00000004332	BACH2
1	58076001	58077000	89.0511	92.4731	96.1538	87.5	78.125	98.9362	95.4545	92.4528	77.3585	86.9048	93.3333	96.2264	90.6667	77.1429	95.9596	95.1515	90.9091	68.6047	0.00182252	Intron	Non-CGI	-0.465931	0.0594266	TGDP	ENSSSCG00000004332	BACH2
1	58090001	58091000	43.1818	27.7778	82.7957	84.2975	85.7143	75.8427	67.5978	20.122	80.4054	71.3043	40.3226	78.7097	79.3478	51.8868	80.7377	80.5714	18.0723	89.7674	0.00986389	Intron	Non-CGI	0.077651	0.767059	B21P,T8P4P	ENSSSCG00000004332	BACH2
1	58093001	58094000	NA	78.022	92.638	NA	91.4062	54.1667	62.1849	65	86.5772	83.6538	73.5849	95.1049	73.7589	84.4444	62.6506	59.1241	57.2464	81.3953	0.00598787	Intron	Non-CGI	-0.0976619	0.729149	T8N4P	ENSSSCG00000004332	BACH2
1	58094001	58095000	51.4563	18.3099	88.6179	87.931	83.0769	57.5758	71.5328	36.1111	85.0877	69.0722	27.9661	87.8788	80.9859	72.1154	68.8889	81.3008	28.9062	89.4737	0.00152109	Intron	Non-CGI	-0.0849848	0.745712	B21P,T8P4P	ENSSSCG00000004332	BACH2
1	58103001	58104000	92.233	81.3333	94.3182	92.9825	94.0789	94.382	93.4911	86.5385	93.7984	90.5983	74.5455	89.6104	93.2961	94.0476	93.4911	93.0556	81.6	95.9064	0.00448081	Intron	Non-CGI	0.0464277	0.859556		ENSSSCG00000004332	BACH2
1	58139001	58140000	86.2245	86.7089	85.1613	87.0504	86.6667	53.3333	57.764	58.1395	69.4805	85.8065	85.3933	86.4734	75.9434	64.8148	56.2842	57.2519	50.3497	67.5676	0.00625899	Intron	Non-CGI	-0.237922	0.357803	T8N4P,T8P4N,T8P4P	ENSSSCG00000004332	BACH2
1	58162001	58163000	13.0137	11.1111	4.7619	10.1266	12.5	5.6	13.587	36.4964	4.51128	5.18519	17.3333	1.16279	4.28571	17.4194	12.782	4.97925	37.594	8.17308	0.00534094	Intron	Non-CGI	-0.122695	0.638977		ENSSSCG00000004332	BACH2
1	58178001	58179000	93.5185	78.125	94.3396	95.5224	95.7746	97.7778	94.4444	89.1089	93.985	89.0909	82.0312	92.5926	91.3669	94.5946	98.0952	93.4959	90.6542	95.6897	0.00342261	Intron	Non-CGI	-0.0889546	0.734228		ENSSSCG00000004332	BACH2
1	58194001	58195000	83.4862	NA	76.3441	88.2353	80.6818	89.7959	93.8144	85.3211	94.1176	NA	87.7551	81.0526	NA	80.8081	92.1053	95.8678	85.7143	93.9394	0.00482281	Exon	Non-CGI	NA	NA		NA	NA
1	58204001	58205000	26.9784	25.8427	22.3048	17.1053	37.1951	21.3904	37.7224	50.8772	19.084	12.8205	16.2791	15.2838	12.2222	47.0803	16.8269	20.2055	52.1552	14.2857	0.00873538	Promoter	Non-CGI	-0.26303	0.307729		ENSSSCG00000004332	BACH2
1	58220001	58221000	44.1176	41.0714	87.5817	50	74.2268	20	26.6667	21.0884	22.4638	22.973	36.2745	78.7234	56.9892	43.1034	12.931	17.9688	24.5098	8.87097	0.00440415	Promoter	Non-CGI	NA	NA		ENSSSCG00000044269
1	58235001	58236000	87.5	84.9462	92.1875	82.0896	89.3204	86.5979	76.2376	67.8899	93.6842	82.716	76.1194	77.907	81.0458	77.9661	80.2326	71.5447	59.5506	89.2157	0.00427171	Intergenic	Non-CGI	NA	NA	T8P4P	ENSSSCG00000044269
1	58245001	58246000	88.6792	79.2208	89.7059	86.747	95.098	92.0354	91.954	93.8776	96.3504	89.3617	81.3333	90	85.9155	94.0299	93.8462	89.1304	96.3964	96	0.000664879	Intergenic	Non-CGI	NA	NA		ENSSSCG00000044269
1	58248001	58249000	78.75	57.1429	86.5772	81.7204	87.2549	68.3673	74.1379	89.313	73.4513	78.4946	57.2816	90.0901	87.1212	75.6098	62.6984	65.7658	82.6087	73.5099	0.00562122	Intergenic	Non-CGI	NA	NA	B21P,T8N4P	ENSSSCG00000044269
1	58250001	58251000	72.3577	42.735	87.0787	56.0345	64.9485	15.7407	24.2188	26.3158	46.9231	51.5789	39.0728	83.7209	61.6667	52.8926	15.625	26.2411	15.5844	48.503	0.00153423	Intergenic	Non-CGI	NA	NA	T8N4P,T8P4P	ENSSSCG00000044269
1	58253001	58254000	87.7358	73.3333	97.2973	89.4737	NA	NA	86.0215	89.011	94.1748	81.3187	71.1111	94.1176	91.0714	89.0909	87.069	81.9549	86.5169	87.4126	0.00554762	Intergenic	Non-CGI	NA	NA	B21P	ENSSSCG00000044269
1	58337001	58338000	88.6598	79.0323	93.5829	91.1765	93.6364	99.1071	87.234	96.6887	94.6309	90.4762	71.6667	88.8889	97.4576	91.1111	97.2414	93.7173	96.124	98.1481	0.00824752	Intergenic	Non-CGI	NA	NA		ENSSSCG00000048267
1	58344001	58345000	68.254	23.7705	69.6296	86.0215	85.4167	85.3211	94.1935	35.3659	88.2883	88.0658	36.7769	79.8611	78.4753	73.8636	63.7097	80.0781	17.9775	91.0995	0.00582908	Intergenic	Non-CGI	NA	NA	B21P,T8P4P	ENSSSCG00000048267
1	58367001	58368000	76.8293	48.6842	92.2222	93.2203	86.1386	93.75	89.4737	89.2857	96.0784	78.2609	55.7692	91.6667	93.913	81.8182	90.1099	86.6667	90.1408	86.5169	0.000806038	Intergenic	Non-CGI	NA	NA	B21P	ENSSSCG00000048267
1	58379001	58380000	84.0708	86.7257	90.604	89.8305	75	92.437	77.6224	50.4587	84.9673	75.4098	79.7101	86.4865	87.5969	73.5294	91.453	77.9141	62.0253	83.0065	0.00363909	Intergenic	Non-CGI	NA	NA	T8P4P	ENSSSCG00000048267
1	58386001	58387000	76.1062	75.2137	82.0312	79.7753	76	74.6667	74.2268	65.0794	88.0342	81.4433	81.5385	81.3725	80.6452	76.0331	84.2697	81.9048	67.7686	89.9329	0.00799561	Intergenic	Non-CGI	NA	NA	T8P4P	ENSSSCG00000048267
1	58388001	58389000	60.1626	15.9091	79.2553	82.1705	86.3636	79.1304	77.3109	86.1702	85.7143	75.2688	25.8427	88.75	79.5455	73.2394	87.0504	89.4366	79.0476	76.6667	0.00302109	Intergenic	Non-CGI	NA	NA	B21P	ENSSSCG00000048267
1	58430001	58431000	68.8312	47.619	49.6241	87.218	67.2727	91.6201	85.1852	72.043	86.6995	77.2512	49.3927	73.4568	87.0466	53.4979	88.5463	91.7355	74.0933	95.5128	0.00979943	Intergenic	Non-CGI	NA	NA	B21P	ENSSSCG00000048267
1	58436001	58437000	60.1562	71.9298	68.9189	62.7273	63.3333	79.3103	65.3333	39.8438	51.5152	57.6389	62.5571	71.028	61.9835	45.1064	70.3226	54.717	36.1702	42.3077	0.00517539	Intergenic	Non-CGI	-0.215842	0.405394	T8P4P,TGDP	ENSSSCG00000004334	MAP3K7
1	58443001	58444000	83.3333	74.2857	88.0952	75	81.6092	70.1493	71.4286	14.2857	75.8621	76.9231	70.9677	77.707	77.6042	66.129	73.2484	80.7512	13.2812	88.587	0.00136802	Intergenic	Non-CGI	-0.0409076	0.876125	T8P4P	ENSSSCG00000004334	MAP3K7
1	58450001	58451000	10.7843	27.1739	8.23529	9.09091	25.641	16	5.22388	12.5	2.65487	7.69231	27.7108	3.33333	6.50888	14.8438	18.8525	5.44554	20.3252	1.3986	0.00576878	Intergenic	Non-CGI	0.170764	0.512282	TGDP	ENSSSCG00000004334	MAP3K7
1	58469001	58470000	91.4474	89.2473	91.3043	91.9118	88.764	89.6825	86.2595	86.6667	91.6129	88.2979	88.7324	90.991	90.099	86.5079	88.4298	84	85.1852	92.0354	0.00357471	Intergenic	Non-CGI	0.53631	0.0264641		ENSSSCG00000004334	MAP3K7
1	58475001	58476000	85.2941	72.8395	98.2249	94.4444	91.7526	94.4882	95.5056	94.2149	96.7391	78.8462	74.6154	94.6237	NA	94.8276	98.6667	99.2188	95.6522	97.7941	0.00256824	Intergenic	Non-CGI	-0.0565832	0.835121	B21P	ENSSSCG00000004334	MAP3K7
1	58541001	58542000	89.0411	90.3846	95.6204	84.8	90.6977	NA	88.8	94.6565	71.1409	86.4407	89.6	92.7273	83.9695	91.6667	94.898	92.9032	90.9091	77.9412	0.00601076	Intron	Non-CGI	-0.295035	0.267286	TGDP	ENSSSCG00000004334	MAP3K7
1	58659001	58660000	75.1724	84.1463	87.037	87.5912	NA	87.3874	84.6154	75.4601	87.5969	81.1594	80.5369	89.1667	84.4961	70.8609	86.087	88.0952	70.8861	87.9699	0.0071221	Intergenic	Non-CGI	NA	NA	T8P4P	ENSSSCG00000043380
1	58955001	58956000	79.6053	73.0337	79.1139	80.7339	NA	82.6087	84.4828	69.2308	86.2745	91.9192	82.716	84.1667	83.2	74.3056	89.0756	92.638	70.6897	91.3295	0.00791538	Intergenic	Non-CGI	NA	NA	T8P4P	ENSSSCG00000048181
1	59230001	59231000	79.8913	68.8312	85.9375	79.2593	75	85	77.2277	72.8395	82.3529	76.8657	73.7705	84.7826	81.8182	74.1497	83.7209	78.5714	75.3333	86.5672	0.00525004	Intergenic	Non-CGI	NA	NA	B21P	ENSSSCG00000048181
1	59486001	59487000	90.566	82.2785	86.8966	87.6543	76.9231	88.5714	89.1304	82.3077	81.5126	94.3662	90	89.6907	89.5652	83.3333	92.9204	95.9184	83.3333	87.6106	0.0053606	Intergenic	Non-CGI	NA	NA		ENSSSCG00000048181
1	59909001	59910000	87.3239	89.1509	88.9299	87.7907	76.1905	93.578	86.802	76.6467	95	88.0795	91.2621	90.7895	82.2086	72.9323	88.9535	83.5227	83.3333	90.2299	0.00946505	Intergenic	Non-CGI	NA	NA	NK	ENSSSCG00000042748	U2
1	60408001	60409000	92.268	92.9825	92.2078	87.7551	74.2515	93.1937	89.0625	90.4	90.9091	88.3436	93.5484	91.2621	83.0769	80.0926	95.6332	92.1811	87.6543	93.0693	0.00706539	Intergenic	Non-CGI	NA	NA		ENSSSCG00000042748	U2
1	60459001	60460000	77.4194	83.5443	86.4865	79.0123	78.8889	90.9091	83.9161	77.6224	89.313	76.7857	85.6061	85.8268	74.4186	76.9231	88	87.7778	82.5688	89.9329	0.00476781	Intergenic	Non-CGI	NA	NA		ENSSSCG00000042748	U2
1	60648001	60649000	71.5385	65.8537	81.5029	67.2727	59.5745	67.8161	70	56.5517	79.3333	75.7576	70.6422	78.0488	69.6629	60.5096	76.4706	70.4142	52.381	69.9454	0.00841776	Intergenic	Non-CGI	NA	NA	NK,T8P4P	ENSSSCG00000042748	U2
1	61060001	61061000	90.1734	83.0189	91.3043	91.9255	82.1782	95.5556	92.1875	90.1345	91.3295	93.3333	83.7209	90.4255	88.7006	85.2941	92.9293	92.4603	90.9091	93.1579	0.00477941	Intergenic	Non-CGI	NA	NA		ENSSSCG00000046609
1	61184001	61185000	86.4286	85.5769	86.8644	83.0409	70.5479	86.8293	83.3333	80.1843	89.9497	83.9506	83.2298	86.7021	79.7203	75.1515	85.5932	88.7755	78.125	88.2979	0.00603775	Intergenic	Non-CGI	NA	NA	NK	ENSSSCG00000041435
1	62160001	62161000	79.1444	70.3883	81.6514	76	64.7059	78.4861	79.5455	70.1493	80.6122	77.5862	74.3363	79.3814	76.0181	70.3349	74.4565	76.8489	72.5	81.4159	0.00876918	Intergenic	CpGshore	NA	NA	NK	ENSSSCG00000044734
1	62431001	62432000	64.881	65.3061	52.5316	68.75	56.1905	64.1892	66.9173	54.2254	56.0606	61.1111	59.4828	48.9796	58	44.1379	60.1351	60.2837	47.5806	54.8718	0.00655678	Intergenic	Non-CGI	NA	NA	Mono,NK,T8P4P	ENSSSCG00000044734
1	62453001	62454000	91.2281	92.3664	83.3333	81.8182	76.1364	91.7874	87.9121	82.0513	93.3036	90.3955	92.5373	90.0763	88.75	76.129	90.8537	93.4959	85.7143	91.8519	0.00929242	Intergenic	Non-CGI	NA	NA		ENSSSCG00000044734
1	62531001	62532000	80	83.3333	86.2676	86.722	86.4662	87.1795	87.4539	76.555	89.9083	80	78.0488	86.9281	83.0097	86.4198	82.807	87.0423	75.6614	88	0.00465125	Intergenic	Non-CGI	NA	NA		ENSSSCG00000044734
1	62542001	62543000	81.3636	NA	88.6525	82.1256	69.4268	82.0513	81.5385	71.564	83.7563	83.0882	86.8687	87.3494	86.0697	72.956	88.1279	85.8586	76.259	86.6667	0.00295688	Intergenic	Non-CGI	NA	NA	NK,T8P4P	ENSSSCG00000044734
1	63633001	63634000	92.1053	86.1111	NA	90.411	93.3333	92.1875	90.2439	83.5714	92.2581	91.7241	84	93.1034	88.764	91.9708	93.9394	91.7949	86.7089	94.4134	0.00693286	Intron	Non-CGI	NA	NA		ENSSSCG00000042849
1	64019001	64020000	83.8235	NA	87.8049	87.037	NA	91.8919	91.3043	86.9318	92.9487	86.1538	84.7134	88.8889	86.875	93.3775	91.3978	90.2597	90	92.0635	0.00858445	Intergenic	Non-CGI	-0.339323	0.215975		ENSSSCG00000004342	NDUFAF4
1	64045001	64046000	2.16216	7.82123	0.355872	2.38095	3.37838	3.26087	4.45344	4.15225	1.81818	1.54639	6.39535	1.00671	4	3.125	2.15517	2.86738	2.41935	1.7094	0.00821663	Promoter	CpGIsland	0.269708	0.29515	Mono	ENSSSCG00000004342	NDUFAF4
1	64260001	64261000	90.9091	94.8718	72.8972	90.2857	96.7742	98.9529	95.1456	95.1049	97.9058	97.9167	94.686	72.6257	85.7923	96.2766	98.1132	97.1311	89.6552	98.8506	0.00167537	Exon	Non-CGI	0.648748	0.00484217	Mono	ENSSSCG00000027002	KLHL32
1	64388001	64389000	93.4211	93.75	92.2078	92.7007	82.5503	97.8417	95.1049	96.7742	94.0476	97.4194	NA	91.2281	90.9677	81.8182	96.9512	96.2791	NA	95.9459	0.00363079	Intron	Non-CGI	NA	NA		NA	NA
1	64475001	64476000	86	82.0225	92.2374	89.9408	80.6818	87.6494	87.1795	79.4326	91.2281	92.3423	84.6939	95.6522	94.9686	85.3881	95.1493	95.4545	88.2129	95.6012	0.0036333	Intergenic	Non-CGI	-0.419944	0.0933044		ENSSSCG00000004344	MMS22L
1	64518001	64519000	89.8204	80.2817	94.382	90	83.5526	87.0748	88.8	86.3388	91.3978	89.6	79.562	95.5665	87.5	85.9551	92.1053	91.3043	82.8283	88.4146	0.00677349	Intergenic	Non-CGI	-0.595088	0.0117352		ENSSSCG00000004344	MMS22L
1	64817001	64818000	46.0526	12	84.4828	68.4932	77.551	78.9916	86.5385	65.8333	76.1468	60.5505	6.95652	70	71.7647	64.0351	80.4878	72.619	64.4628	73.8095	0.00251627	Promoter	Non-CGI	NA	NA	B21P	ENSSSCG00000045926
1	64830001	64831000	93.0108	97.931	91.3514	91.3333	NA	92.517	90.7895	83.2432	90.8451	94.7368	95.2703	93.3649	91.411	84.0491	94.7368	92.5743	85.1351	92.4419	0.00353672	Intergenic	Non-CGI	NA	NA		ENSSSCG00000045168
1	64860001	64861000	66.4804	52.5253	77.4074	75.188	71.0744	80.0995	81.9209	65.1515	80.8917	72.8395	47.191	67.7215	68.3453	55.4622	72.9412	75.431	58.0645	83.4197	0.00925904	Intergenic	Non-CGI	NA	NA	B21P	ENSSSCG00000045168
1	65012001	65013000	91.6667	83.9572	87.8543	83.3333	NA	92.5373	88.7255	78.0822	92.7273	85.7143	85.5422	91.635	87.0466	75.4386	90.7407	90.5923	81.1659	92.7632	0.00890987	Intergenic	Non-CGI	NA	NA		ENSSSCG00000034317	U6
1	65016001	65017000	88.0597	86.6667	92.9766	89.9654	82.266	93.2515	89.8785	85.7724	92.3077	87.0056	91.7051	96.2766	87.9845	80.5243	91.4498	91.6933	82.1229	90.5882	0.0079085	Intergenic	Non-CGI	NA	NA		ENSSSCG00000034317	U6
1	65248001	65249000	84.9057	81.1765	82.6087	70.1149	76.4706	85.0467	77.8689	62.7451	75.9615	81.3084	75.969	81.1111	76.4706	NA	86.7188	82.3077	65.9091	77.8689	0.00774635	Intergenic	Non-CGI	NA	NA	T8P4P	ENSSSCG00000051730
1	65280001	65281000	80	78.1609	80.8917	84.0909	70.7865	88.5965	82.1429	71.1538	87.7358	77.3438	80	80.3922	84.6715	66.6667	NA	79.5918	76.378	82.8358	0.00675572	Intergenic	Non-CGI	NA	NA	NK	ENSSSCG00000047707
1	65516001	65517000	89.1667	77.0833	76.699	80.2632	82.9268	76	78.6885	69.4915	77.3585	NA	67.5325	69.863	68.8525	69.9115	66.3366	70.4	61.7978	68.2927	0.00521324	Intergenic	Non-CGI	NA	NA	T8P4P	ENSSSCG00000044799
1	65519001	65520000	92.4658	NA	95.3642	80	78.7234	89.2405	87.1795	87.234	90	NA	89.5833	95.2381	79.0476	78.8136	87.7358	92.3077	88.5417	87.8788	0.00361306	Intergenic	Non-CGI	NA	NA		ENSSSCG00000044799
1	65832001	65833000	9.92063	12.8788	6.62021	4.98221	8.41121	6.70391	6.57895	6.10329	8.25243	9.375	16.5289	6.45161	6.85484	4.54545	5.42636	6.52742	6.46388	7.39726	0.00916122	Promoter	CpGIsland	NA	NA		ENSSSCG00000043225
1	65987001	65988000	76.5125	69.3069	91.5751	88.0769	84.507	94.7183	84.8684	86.0399	90.4412	84.0491	63.4921	92.7869	86.5854	80.1471	92.0732	91.453	85.7955	90.8163	0.00339577	Intergenic	Non-CGI	0.345692	0.174114	B21P	ENSSSCG00000004347	FBXL4
1	65989001	65990000	86.0825	87.8049	91.8605	85.3147	85.4962	88.2979	88.961	83.2061	93.2836	89.7436	88.8268	92.9936	88.4615	83.7696	93.8272	90.4255	84.9624	96.6292	0.00662336	Intergenic	Non-CGI	0.583906	0.0138547		ENSSSCG00000004347	FBXL4
1	66110001	66111000	72.3214	45.8333	94.4954	86.5248	86.5546	86.9565	86.1842	86.8217	91.2698	90	50	96.6942	94.4828	84.7826	91.3043	89.4444	94	90.6977	0.00202304	Intergenic	Non-CGI	0.27065	0.293401	B21P	ENSSSCG00000004347	FBXL4
1	66120001	66121000	45.5128	34.375	66.0819	61.1111	66.9811	57.6923	68.5039	71.0145	60.9756	55.4688	33.8583	67.5676	52.0833	65.3846	59.6639	63.8743	64.7619	67.3469	0.00339005	Intergenic	Non-CGI	0.175116	0.501424	B21P	ENSSSCG00000004347	FBXL4
1	66186001	66187000	78.0822	84	91.5033	82.2785	73.0337	81.3953	88.8889	75	83.2335	78.5714	77.8626	82.2785	76.9231	68.2243	77.4834	83.6478	64.8352	77.7778	0.00473247	Intergenic	Non-CGI	-0.268416	0.29756	NK,T8P4P	ENSSSCG00000004349	FAXC
1	66232001	66233000	92.4242	86.2069	93.0769	87.234	81.4815	96.7391	92.1739	84.2391	92.4855	92.9134	86.1111	96.2406	93.8272	79.0698	96.7213	89.7143	85.8696	93.7853	0.00379214	TTS	Non-CGI	-0.380921	0.131428		ENSSSCG00000004349	FAXC
1	66246001	66247000	75	66.1538	80.2721	83.7209	78.3333	79.0698	77.5194	72.5	85.0575	70.8861	60	74.0385	78	69.9187	70.6422	69.6	68.2927	83.4711	0.00164315	Intron	Non-CGI	NA	NA	B21P	NA	NA
1	66252001	66253000	87.8505	83.6066	95.4955	86.2069	85.0467	92.1053	90.9091	74.7475	93.9394	82.2222	77.3585	92.5926	93.3333	83.3333	98.1818	92.8571	78.8889	93.3962	0.00983591	Intron	Non-CGI	-0.40583	0.106035		ENSSSCG00000004349	FAXC
1	66259001	66260000	92.5287	93.578	92.233	92.6606	92.3729	97.9167	88.8889	87.037	96.1165	93.75	94.1176	96.9697	96.1832	93.75	99.0291	92.3077	91.8367	97.4359	0.00729441	Intron	Non-CGI	-0.223772	0.387926		ENSSSCG00000004349	FAXC
1	66277001	66278000	81.1594	83.0409	83.1325	84.9802	76.699	87.8472	81.3665	83.5714	86.722	71.9512	71.8593	69.4301	76.8293	66.6667	80.2867	73.7542	73.8889	74.4186	0.00771098	Intron	Non-CGI	-0.30362	0.236125	NK	ENSSSCG00000004349	FAXC
1	66304001	66305000	92.6531	84.1667	90.7834	93.2907	91.5254	95.2381	96.1111	92.7393	90.6475	92.0792	85.5263	93.1707	93.8053	91.1439	92.5	93.7269	93.8095	92.9461	0.00589137	Intron	Non-CGI	-0.150201	0.565017		ENSSSCG00000004349	FAXC
1	66775001	66776000	82.4468	84.0708	81.2081	84	66.6667	84.2697	83.7037	80	84.689	87.7778	84.6154	90	86.8217	73.7864	89.781	89.1026	79.4643	91.0828	0.00581681	Intergenic	Non-CGI	NA	NA	NK	ENSSSCG00000004356	MCHR2
1	67198001	67199000	76.9912	76.1364	87.2	84.3478	71.9101	82.9545	84.8739	75.2	87.8505	81.9444	83.0645	89.7059	87.5862	80.8989	89.2157	88.6957	82.1053	88.1481	0.00647936	Intergenic	Non-CGI	NA	NA		ENSSSCG00000031404
1	67728001	67729000	93.1193	89.2617	93.2203	91.2698	81.9672	93.2203	93.2099	91.5584	97.1014	92.5	93.7824	95.7219	90.5797	85.3535	96.9697	93.3333	89.3082	97.2376	0.00806745	Intron	Non-CGI	NA	NA		ENSSSCG00000049859
1	67971001	67972000	83.4951	81.0651	85.443	79.4444	72.4138	86.4198	NA	78.6232	86.747	87.4251	80.2198	NA	80.8696	73.1481	82.7731	87.2	76.1905	88.7701	0.00614261	Intergenic	Non-CGI	NA	NA	NK	ENSSSCG00000004361	GRIK2
1	68506001	68507000	82.2581	76.9231	91.25	85.124	80.7339	86.8852	88.0342	75.3247	86.7347	83.3333	76.5625	91.4894	86.8852	NA	88.3212	86.755	77	86.1789	0.00055581	Intron	Non-CGI	NA	NA		NA	NA
1	69041001	69042000	85.7143	81	80	87.7419	80.6452	86.3636	83.7037	77.9221	88.4892	87.5	81.0811	73.3333	86.6667	77.5362	82.0755	82.0359	75.6303	88.0952	0.00622089	Intergenic	Non-CGI	NA	NA		ENSSSCG00000046266
1	69089001	69090000	89.8396	94.2149	88.3978	88.8889	89.6296	91.954	92.4303	89.3048	93.0556	88.1988	92.8058	84.9462	88.5135	90.3509	92.7536	92.5926	88.6486	91.0256	0.00782859	Intergenic	Non-CGI	NA	NA		ENSSSCG00000046266
1	69191001	69192000	86.2222	84.7534	83.5443	78.534	75.3769	83.642	84.507	80.7692	87.5	82.4742	82.1429	83.8875	73.2143	74.1935	82.0988	81.1377	83.0409	83.4951	0.00853649	Intergenic	Non-CGI	NA	NA	NK	ENSSSCG00000046266
1	69436001	69437000	95.1515	89.2562	91.195	80.8511	82.4742	92.7152	84.3284	82.0312	87.5	90.3226	88.8889	89.7059	85.3261	80.5556	91.6667	86.2069	84.2593	85.7143	0.006791	Intergenic	Non-CGI	NA	NA		ENSSSCG00000046266
1	70019001	70020000	91.9255	88.6076	90.8397	92.9368	81.5385	97.7376	92.4765	90.3614	91.623	87.3077	90.0585	86.1592	89.0365	74.7368	95.1613	93.9799	87.8307	89.372	0.00584642	Intergenic	Non-CGI	NA	NA		ENSSSCG00000047827
1	70369001	70370000	72.2772	75.5725	83.8983	78.2051	65.3846	83.3333	78.125	57.5758	68.2353	75	71.4286	84.058	80.3279	75.8929	78.9474	83.7607	53.7313	63.6364	0.00453385	Intergenic	Non-CGI	NA	NA	T8P4P	ENSSSCG00000041890
1	70771001	70772000	85.4962	86.3014	83.7079	81.6	79.646	92.6829	83.5366	75.7143	87.1429	86.1111	88.6364	85.6061	82.3529	83.1395	88.3871	87.3626	76.5625	89.5928	0.00582841	Intergenic	Non-CGI	NA	NA		ENSSSCG00000041890
1	70778001	70779000	80.5556	90.3846	92.562	90.4255	77.3333	90.4255	91.3462	80	82.9268	85.8824	85.0746	91.5663	87.7551	74.2424	88.5714	88.8889	NA	83.5526	0.0097638	Intergenic	Non-CGI	NA	NA		ENSSSCG00000041890
1	71276001	71277000	78.4211	67.7165	89.5604	83.6601	87.5	90.1235	89.1089	85.1429	88.1481	87.5	59.6154	93.9891	90.3614	82.0988	89.375	93.5323	77.0833	92.3077	0.0099391	Intron	Non-CGI	NA	NA	B21P	ENSSSCG00000037612	LIN28B
1	71348001	71349000	70.339	52.7027	92.6829	81.4815	86.4865	96.9388	84.7134	82.6531	92.2535	90.7895	51.4563	87.1429	90.4762	84.252	93.7008	87.5969	80.3738	84.9673	0.00831706	Intron	Non-CGI	NA	NA	B21P	ENSSSCG00000004366	BVES
1	71518001	71519000	94.4444	95.302	92.0635	94.9153	90.099	95.5556	96.2963	96.9925	95.0311	94.9438	93.0851	92.2374	93.6416	92.1687	96.4602	96.8254	96.5517	96.3636	0.00746798	Intron	Non-CGI	-0.349544	0.169046		ENSSSCG00000004368	PREP
1	71593001	71594000	80.5556	63.4615	96.9466	91.7808	93.3333	96.6805	97.861	95.4545	99.2308	86.0294	48.7047	95.8333	96.3504	94.8387	99.2647	98.3193	97.3214	96.3934	0.00155386	Intron	Non-CGI	0.393977	0.117641	B21P	ENSSSCG00000004368	PREP
1	71621001	71622000	100	98.5075	95.6835	86.9565	86	88.6598	91.2752	83.8028	82.1782	91.7647	94.8718	99.2063	82.8947	86.9231	89	93.7173	86.7188	83.5821	0.00828814	Intron	Non-CGI	-0.0808963	0.757592		ENSSSCG00000004368	PREP
1	71658001	71659000	34.6939	9.52381	16.6667	39.5973	32.2314	50	56.1404	64.7887	55.6962	61.2613	19.3878	16.129	39.7436	37.0968	57.2816	50.6329	58	61.8321	0.00635616	Intron	Non-CGI	0.019288	0.941428	B21P,Mono	ENSSSCG00000004368	PREP
1	71714001	71715000	72.4771	46.6667	85.4962	NA	90.7407	91.1111	91.453	87.5	89.313	74.3243	61.3208	95.0495	81.7391	84.2105	88.6957	88.9764	92.1053	90.3226	0.0078877	Intergenic	Non-CGI	0.463225	0.0707581	B21P	ENSSSCG00000004368	PREP
1	71726001	71727000	91.0394	87.5	92.233	91.2	94.8571	93.7269	87.5	83.5526	94.4681	93.4343	88	93.2143	92.9688	90.6542	94.5378	91.7178	78.1065	92.887	0.00983507	Intergenic	Non-CGI	0.0852442	0.74496		ENSSSCG00000004368	PREP
1	71735001	71736000	43.5185	29.4872	68.595	64.486	61.7021	58.2418	66.1417	62	73.743	55.7252	31.7241	75.2	66.443	61.0169	72.1311	67.6301	59.633	63.3333	0.00678533	Intergenic	Non-CGI	NA	NA	B21P	ENSSSCG00000041711
1	71824001	71825000	79.6954	64.2336	92.7602	85	91.2088	88.4058	81.0056	84.6774	88.3621	85.1163	72.9299	93.6275	86.4286	86.4198	88.5057	88.6731	84.8101	87.3418	0.00873851	Intergenic	Non-CGI	NA	NA	B21P	ENSSSCG00000038975
1	71830001	71831000	78.5467	86.5385	85.1124	83.5088	90.6736	80.8333	88.4444	79.6774	80	77.0492	82.5545	84.1121	79.3548	85.7741	78.2875	86.1702	80.6228	80.9668	0.00675991	Intergenic	Non-CGI	NA	NA		ENSSSCG00000038975
1	72101001	72102000	52.5773	12.3457	55.3571	74.2188	57.732	70.922	73.4266	51.1111	78.0488	62.3529	16.4384	76.5957	72.0721	67.4242	67	78.7234	60.5634	61.2121	0.00666012	Intron	Non-CGI	NA	NA	B21P	ENSSSCG00000034393
1	72105001	72106000	75.2066	46.2963	84.4262	77.2152	75.6757	86.8687	93.8776	89.8551	90.625	83.3333	44.7059	75	69.2308	81.1111	86.6667	88.6792	89.2473	89.6296	0.00127627	Intron	Non-CGI	NA	NA	B21P	ENSSSCG00000034393
1	72112001	72113000	89.2655	NA	48	66.0256	69.9029	80.7339	88.8889	78.2609	91.2752	84.7328	87.2549	38.5965	53.3333	NA	91.8103	89.8477	NA	89.0511	0.00854358	Intron	Non-CGI	NA	NA	Mono	NA	NA
1	72118001	72119000	36.3636	29.4574	58.4211	60.6667	74.7475	54.1284	56.129	71.1538	60.625	50	21.3836	44.2029	52.514	65.625	58.9286	58.209	76.5306	52.7473	0.00673971	Intron	Non-CGI	NA	NA	B21P	ENSSSCG00000034393
1	72140001	72141000	86.8966	91.8605	30.6122	90.1408	89.3204	91.8919	95.9596	91.0112	97.6744	96.875	90.9091	24.6914	72.028	88.8889	95.2381	93.75	85.2459	95.2703	0.000859368	Intron	Non-CGI	NA	NA	Mono	NA	NA
1	72221001	72222000	3.92857	2.72727	11.2676	6.19048	17.931	4.9505	14.9007	13.0952	9.16667	5.6962	3.53261	6.32411	5.05319	28.3333	7.40741	16.7683	18.0077	4.98442	0.00910548	Intergenic	CpGIsland	NA	NA	B21P	ENSSSCG00000043520
1	72254001	72255000	91.0345	79.0698	59.8684	81.9444	93.8272	89.1304	89.4366	73.1707	97.351	91.1504	83.4483	63.6364	64.8649	82.8221	93.6364	95.8042	71.5447	91.3333	0.00884286	Intergenic	Non-CGI	NA	NA	Mono	ENSSSCG00000043520
1	72303001	72304000	87.0787	76.7857	85.4839	89.6104	90.9091	90.566	90.9722	90.2913	88.4298	92.3077	86.2857	95.5556	96.1111	96.5278	93.9189	95.9302	94.7368	94.7644	0.0072019	Intron	Non-CGI	-0.103874	0.691562		ENSSSCG00000004370	ATG5
1	72314001	72315000	91.9255	93.3333	92.9204	93.3333	73.3333	97.3684	89.3082	92.9936	96.748	89.2308	90.8497	92.6829	95.3333	69.7987	92.8571	91.4894	79.8246	95.3846	0.00781122	Promoter	CpGshore	-0.759103	0.000409751	NK	ENSSSCG00000004369	PRDM1
1	72316001	72317000	28.125	16.4835	63.7931	46.789	64.4444	42.3423	49.7143	35.0575	57.6271	39.7351	13.0435	68.0556	56.7568	50	61.5385	56	27.2727	63.7037	0.00849945	TTS	Non-CGI	-0.504829	0.0387537	B21P	ENSSSCG00000004370	ATG5
1	72319001	72320000	70.3226	50.5051	74.6575	76.6667	74.2857	87.4074	90	79.5455	92.7273	77.7778	54.5455	77.6786	68.254	80.0948	88.9831	85.7868	80.7692	85.7143	0.00242075	Exon	Non-CGI	-0.524814	0.0305399	B21P	ENSSSCG00000004370	ATG5
1	72324001	72325000	72.6667	79.0419	81.4208	71.0938	76.4045	51.2	52.4064	30.4348	64.4788	53.9326	74.6269	75.2137	65.6863	50.8197	44.2177	45.9091	20.7865	51.0345	0.00266494	Promoter	Non-CGI	-0.141301	0.588543	T8P4P	ENSSSCG00000004369	PRDM1
1	72328001	72329000	75	69.697	86.3636	89.899	89.7727	82.2581	79.4118	55.4795	84.3284	83.6735	63.4831	94.8718	92.3077	82.2368	86.1314	92.3077	58.2524	93.617	0.0070916	Intron	CpGshore	-0.498145	0.0418449	B21P,T8P4P	ENSSSCG00000004370	ATG5
1	72330001	72331000	82.6087	81.4035	97.8723	94.6108	89.1403	92.3077	94.4444	89.9642	97.5	92.4603	86.6667	99.5575	98.0315	93.3775	97.2892	96.9762	90.184	96.6543	0.00917129	Exon	CpGIsland	-0.278082	0.279819		ENSSSCG00000004370	ATG5
1	72332001	72333000	60.7143	88.189	39.5349	48.3516	55.814	47.4227	51.634	60	51.3889	61.3065	80.3828	38.4615	37.7049	55.1948	59.7633	49.0385	51.0989	60.9959	0.00523394	TTS	CpGshore	-0.0953004	0.715982	Mono	ENSSSCG00000004369	PRDM1
1	72340001	72341000	56.7474	23.1183	91.8182	86.7568	91.2214	75.8017	75.089	23.7179	89.4009	73.4234	38.8889	88.3495	90.2724	72.9452	79.7101	89.2944	22.1774	91.3534	0.00179184	Intron	Non-CGI	-0.470083	0.0568965	B21P,T8P4P	ENSSSCG00000004370	ATG5
1	72342001	72343000	55.2174	37.2671	81.3043	85.1429	79.5918	81.3333	71.7054	77.6699	88.8889	65.3179	50.6912	81.3253	83.0189	72.7749	84.6743	81.5534	74.2857	87.6866	0.00424807	TTS	Non-CGI	-0.302016	0.238733	B21N,B21P	ENSSSCG00000004370	ATG5
1	72351001	72352000	68.9655	53.3333	94.4882	96.3415	94.4882	80.3738	73.5043	37.1212	95.2055	78.3333	57.1429	88.5496	95.7576	72.8324	87.156	88.4146	53.4591	95.3642	0.00712469	Intron	Non-CGI	-0.439148	0.0777971	B21P,T8P4P	ENSSSCG00000004370	ATG5
1	72354001	72355000	92.1951	93.4211	32.5581	68.4211	87.2549	99.187	95.8763	97.8495	97.541	94.0171	94.359	22.314	63.8889	93.8462	96.4467	97.0588	92.9487	93.4426	0.000260713	TTS	Non-CGI	-0.15083	0.563372	Mono	ENSSSCG00000004370	ATG5
1	72368001	72369000	71.8519	61.8557	86.3636	83.8384	93.9759	91.1765	94.3662	83.8235	94.4	84.2697	60	82.8571	86.4865	85.7143	93.1818	95.0311	88.6598	94.8454	0.00351875	Intron	Non-CGI	-0.562284	0.0188026	B21P	ENSSSCG00000004370	ATG5
1	72375001	72376000	92.4138	NA	94.5205	93.2836	89.8876	97.8495	97.2603	96.0976	91.3043	93.7008	83.7838	96.1783	94.9045	94.0789	95.8904	96	98.9011	93.4641	0.00943345	Intron	Non-CGI	NA	NA		NA	NA
1	72398001	72399000	90.0433	87.234	87.8453	87.0968	73.2394	90.3382	86.8217	80	85.7143	89.3333	84.8739	92.7885	87.013	71.9298	89.0547	90.9804	81.5385	92.5466	0.00584418	Intron	Non-CGI	NA	NA	NK	NA	NA
1	72405001	72406000	72.449	79.0123	44.6429	54.6392	62.2222	58.5586	64.9351	45.2703	58.8235	69.2308	76.875	45	36.6972	57.8947	63.4615	65.1007	39.6396	59.854	0.00489785	TTS	Non-CGI	-0.0846317	0.746736	Mono,Neut,T8P4P	ENSSSCG00000004370	ATG5
1	72417001	72418000	91.0377	90.8257	99.2308	95.5882	95.7265	95.8042	95.8084	88.5246	100	93.6	89.6774	98.7805	94.9275	94.697	94.0789	96.4539	81.4815	97.4684	0.00719136	Intron	Non-CGI	-0.49328	0.0442097		ENSSSCG00000004370	ATG5
1	72420001	72421000	95.2941	96.4286	93.9394	96.8992	94.8052	95.2153	95.9799	92.1569	96.4103	97.037	95.6522	93.6652	98.0392	94.8276	94.2857	97.6096	91.9255	96.8468	0.0050386	TTS	Non-CGI	-0.324086	0.204424		ENSSSCG00000004370	ATG5
1	72474001	72475000	91.9463	90.5172	93.617	97.6923	96.1538	98.7342	97.9452	97.6048	96.3855	91.4894	91.5663	96.0526	98.7013	96.4103	96.9136	98.773	NA	97.1429	0.00426071	TTS	Non-CGI	-0.42546	0.100391		ENSSSCG00000004370	ATG5
1	72515001	72516000	77.8626	90.6542	68.125	61.1111	68.8679	68.3871	74.5614	77.3333	60.1036	74.4681	88.1944	56.7164	67.8788	70.1923	58.3333	72.4551	79.5455	64.9425	0.00787174	Promoter	Non-CGI	0.385057	0.126944		ENSSSCG00000004370	ATG5
1	72618001	72619000	95.4128	91.2698	95.4315	97.3118	92.5926	96.9136	97.8723	93.7853	98.6014	96.8	94.086	95.7895	96.9565	93.0233	97.7444	96.5517	93.9597	97.0443	0.00736331	Intron	Non-CGI	-0.182865	0.482368		ENSSSCG00000004371	CRYBG1
1	72701001	72702000	17.9612	27.3381	11.4035	24.183	42.8571	52.1739	53.6082	58	33.8798	34.8993	25.5208	4	14.7783	58.209	56.6667	57.0681	63.4483	38.2775	0.00361052	TTS	CpGIsland	NA	NA	Mono	ENSSSCG00000046528
1	72708001	72709000	38.172	25.3165	69.2308	60.7692	26.7442	30.7692	24.2604	30	46.8468	30	24.4048	66.0819	60.8434	23.7179	48.6842	33.5052	18.1159	42.0792	0.00375628	Promoter	Non-CGI	NA	NA		ENSSSCG00000046528
1	72974001	72975000	82.7027	88.4615	89.3082	68.9076	66.2983	80.9524	70.8108	74.8466	75.6757	82.716	90.9091	90.3509	80.7512	66.1538	82.5301	68.4685	71.09	67.9325	0.00526771	Intergenic	Non-CGI	NA	NA	NK	ENSSSCG00000043597	U6
1	73017001	73018000	90.9091	81.6092	90.3226	89.4118	86.5979	86.4583	90.8163	77.1186	92.3729	95.9459	83.2168	85.9259	87.218	90.2655	89.9225	93.2203	79.1304	95.5357	0.00697794	Intergenic	Non-CGI	0.0717146	0.784456		ENSSSCG00000031023
1	73026001	73027000	46.3636	18.1818	80.9524	62.7273	52.8302	63.1579	64.1304	34.2342	64.8936	59.3496	20.3008	84.6154	76.1006	34.058	61	72.9508	32.2314	73.2558	0.00271132	Intergenic	Non-CGI	-0.144835	0.579154	B21P,T8P4P	ENSSSCG00000031023
1	73040001	73041000	96.0317	91.6667	95.6522	94.1176	86.747	98.0198	91.6031	89.4737	94.4954	93.5065	93.8356	95	92.437	83.8235	94	92.8205	85.8824	95.1389	0.00765754	Intergenic	Non-CGI	0.184455	0.4785		ENSSSCG00000031023
1	73047001	73048000	75.6303	55.2632	95.8333	88.172	89.5833	90	87.3684	NA	97.7444	82.8947	59.3023	92.4242	89.3617	89.1892	88.3495	94.4882	78.1609	98.4615	0.00161176	Intergenic	Non-CGI	-0.373416	0.154258	B21P	ENSSSCG00000031023
1	73103001	73104000	78.8079	76.6234	74.5665	81.8182	73.0769	80	77.6119	70.1863	74.6269	81.9549	73.2919	71.6667	81.25	71.5976	78.7402	78.9809	71.2963	76.9737	0.00471892	Intergenic	Non-CGI	0.550559	0.0220104	NK,T8P4P	ENSSSCG00000031023
1	73128001	73129000	87.6	85.7143	61.3445	91.954	90.5263	84.6561	84.0336	89.4068	94.0678	88.0829	88.3268	64.2023	89.3617	83.9806	88.8889	90.3084	81.7021	90.5263	0.00382415	Promoter	Non-CGI	-0.266652	0.300868	Mono	ENSSSCG00000037071
1	73145001	73146000	84.0491	72.1893	95.1515	84.4311	95.9732	90.7609	93.578	89.4737	95.8678	83.3333	69.2308	93.2099	83.75	83.8235	89.8204	92.5926	78.0822	95.7576	0.00782188	Intergenic	Non-CGI	-0.325432	0.202441	B21P	ENSSSCG00000037071
1	73151001	73152000	51.3274	12.3288	77.7778	78	75.6757	NA	70.5357	67.2414	72.807	67.0213	17.6471	79.4521	89.2086	64.1026	83.1579	75.2688	74.3119	86.2595	0.00312719	Intergenic	Non-CGI	-0.351207	0.182258	B21P	ENSSSCG00000037985	MTRES1
1	73152001	73153000	48.951	15	92.5926	95.8333	83.0189	86.7188	81.3725	89.5522	90.3704	77.5362	5.59441	93.8272	95.082	86.2385	92.7152	91.3265	87.6812	93.2099	0.00180952	Intergenic	Non-CGI	-0.332937	0.191618	B21P	ENSSSCG00000037985	MTRES1
1	73196001	73197000	94.7368	96.4824	87.8676	94.2085	96.4602	97.8632	93.4066	96.2185	96.4286	96.4286	95.0617	83.9378	90.583	93.3333	96.9231	95.539	96.25	95.625	0.00877036	Intron	Non-CGI	NA	NA		NA	NA
1	73214001	73215000	92.2747	94.8276	73.9726	87.8505	87.013	96.7742	91.791	97.8723	88.7931	95.2632	84.9673	71.9101	84.2593	93.1818	96.0526	92.766	97.2028	90.6404	0.00544007	Intron	Non-CGI	0.302995	0.237139	Mono	ENSSSCG00000031159	BEND3
1	73273001	73274000	88.8889	68.8889	94.5122	NA	97.4359	92.0792	97.1963	93	96.4539	92.1053	72.1311	95.3488	93.5484	88.8	97.0588	95.3488	90.7563	92.3077	0.00536043	Intron	Non-CGI	-0.165584	0.539967	B21P	ENSSSCG00000031159	BEND3
1	73376001	73377000	90.5063	87.931	87.7095	84	87.5	87.3786	86.2857	83.1579	89.3617	89.313	88.8889	86.4	84.6154	87.2727	90.9091	88.5057	82.2785	89.3855	0.00809187	Intron	Non-CGI	0.0861394	0.742367		ENSSSCG00000036168	PDSS2
1	73471001	73472000	97.1774	100	97.7273	97.1591	95.7746	97.191	96.9565	97.8541	96.2025	98.2558	100	97.8495	97.2222	96.6292	97.449	97.6744	97.2222	96.6507	0.00357471	Intron	Non-CGI	-0.0145428	0.955823		ENSSSCG00000036168	PDSS2
1	73596001	73597000	90.2655	79.5455	92.3077	84.1463	90.625	91.954	89.3617	85.7143	93.3333	89.916	84.2105	96.2687	84.9624	87.4126	94.7368	89.0244	80.2083	92.5676	0.00861961	Intron	Non-CGI	NA	NA		ENSSSCG00000004379	SOBP
1	73721001	73722000	65.5738	57.8947	83.1502	88.4393	84.7059	92.5781	89.604	75.9615	89.5973	80.8219	61.5079	86.911	83.3333	85.4271	88.9535	88.3333	77.6699	87.3016	0.00527484	TTS	Non-CGI	NA	NA	B21P	ENSSSCG00000004379	SOBP
1	73730001	73731000	88.2979	79.1045	93.3884	89.3617	87.8788	94.9153	91.7526	81.1881	96.25	84.3373	79.7619	93.1507	91.5493	87.8788	90.991	92.7374	79.6875	89.0805	0.00592968	Intergenic	Non-CGI	NA	NA		ENSSSCG00000050189
1	73772001	73773000	90.7643	90.8	96.463	92.8826	94.6281	96.9773	94.2529	94.7867	96.4286	93.5294	90.7514	96.7655	92.9577	93.3884	96.7427	91.8919	97.1292	95.6364	0.00962368	Intron	Non-CGI	NA	NA		ENSSSCG00000050189
1	73894001	73895000	63.1579	95.1456	94.0476	65.812	78.022	10.6383	25	10.9589	56.9231	57.5342	89.2857	89.3617	82.8125	58.3942	5.97015	11.7284	10.9589	44.9541	0.000863111	Exon	Non-CGI	NA	NA	T8N4P,T8P4N,T8P4P	NA	NA
1	74193001	74194000	91.2458	90.2724	91.9094	88.8889	83.5616	95.3003	90.0794	93.3735	94.4444	91.4163	90.7143	89.8305	90.9747	86.7257	92.233	90.027	93.4109	94.4099	0.00710054	Intergenic	Non-CGI	-0.140525	0.590612		ENSSSCG00000004383	OSTM1
1	74279001	74280000	57.9365	77	50	44.2105	61.2903	61.6162	52.2222	44	55.0388	46.875	77.6786	48.1818	41.1765	60.6742	47.3684	45.9459	36	42.5743	0.00392108	Exon	CpGshore	-0.16024	0.538982	T8P4P	ENSSSCG00000004384	NR2E1
1	74345001	74346000	86.1111	60	99.1071	98.7342	97.2973	96.5517	98.4496	96.875	92.7711	87.1429	73.5294	98.9899	NA	97.2477	92.562	95.9596	93.1298	97.7011	0.00545381	Intron	Non-CGI	-0.26135	0.328206	B21P	ENSSSCG00000004385	SNX3
1	74413001	74414000	94.8113	95.0166	93.9241	93.7229	96.831	94.9309	94.7581	95.7245	93.1953	92.0635	91.6667	90.6593	92.4675	94.0701	92.3077	92.549	93.2258	89.0533	0.00968003	Intron	Non-CGI	-0.58654	0.0133302		ENSSSCG00000040199	AFG1L
1	74482001	74483000	93.4211	88.8889	83.0986	94.6429	97.6303	97.4093	98.8235	96.5649	96.875	96.6102	92.4658	85.4545	96.3415	97.6608	97.4359	98.8372	98.1132	98.1221	0.000685507	Intron	Non-CGI	-0.59213	0.0122689		ENSSSCG00000040199	AFG1L
1	74597001	74598000	88.75	82.5688	94.7712	92.562	94.4954	99.2126	93.2331	91.8239	97.7099	91.6667	80.3738	97.9798	92.3729	89.697	98.0392	92.7083	87.1951	96.4072	0.00553367	Intergenic	Non-CGI	0.220654	0.394744		ENSSSCG00000004387
1	74608001	74609000	89.2683	70.354	91.0506	93.6652	90.0662	94.7644	91.1765	92.4051	93.578	90.7975	68.7285	95.6284	87.2659	87.3737	93.6416	93.19	86.1538	90.6542	0.00391397	Intergenic	Non-CGI	0.203836	0.43262	B21P	ENSSSCG00000004387
1	74625001	74626000	86.8263	98.2456	81.8182	86.4583	87.3737	92.9577	93.9759	92.4658	81.1321	77.551	93.9394	69.3878	86.0215	81.2121	88.9535	93.5065	88.2883	82.069	0.00992602	Intergenic	CpGshore	-0.168058	0.519087		ENSSSCG00000004387
1	74630001	74631000	10.1449	6.46388	2.06718	16.1765	3.53698	32.526	43.2727	59.7403	20.1005	21.6216	19.5767	0.438596	6.91244	22.4044	42.3656	24.924	64.2157	28.4173	0.00910724	Promoter	CpGIsland	-0.536662	0.0263463	Mono	ENSSSCG00000004387
1	74634001	74635000	28.4553	38.3459	7.8125	17.0732	23.8095	15	20.354	64.2384	19.403	13.2353	23.5294	10	5.40541	22.1519	16.0714	21.1538	58.2609	19.469	0.00307143	Intron	Non-CGI	-0.330841	0.194602		ENSSSCG00000004387
1	74647001	74648000	95.1389	93.75	96.7742	87.4016	74.2574	96.6443	94.8718	88.7006	95	95	90.7895	98.2906	92.7632	69.8413	97.4359	96.1353	92.9825	94.9367	0.00113901	Intron	Non-CGI	-0.633179	0.00636345	NK	ENSSSCG00000004387
1	74656001	74657000	80.7229	89.6104	78.6207	89.8734	63.3663	84.1463	69.7802	88.8325	89.7196	80	94.0887	90.4	88.3333	64.2857	86.2069	65	83.3333	86.1635	0.0034902	Intron	Non-CGI	-0.382891	0.129279	NK,T8P4N	ENSSSCG00000004387
1	74657001	74658000	75.2252	77.1429	73.7805	62.3853	85.0829	84.3972	84.3137	87.6494	83.3333	83.9572	83	63.5802	52.7273	75.8621	83.6735	86.9388	86.1111	86.6667	0.00996845	Intron	Non-CGI	-0.469743	0.0571005	Mono,Neut	ENSSSCG00000004387
1	74709001	74710000	86.6667	77.451	95.0413	93.4579	95.5556	93.75	92.0455	90.2299	96.6887	88.0435	78.0488	95.1724	90.1408	86.747	93.1034	96	85.9375	97.0803	0.00760992	Intron	Non-CGI	0.328546	0.197903		ENSSSCG00000004387
1	74734001	74735000	93.913	91.9192	100	96.0396	89.4118	99.0099	94.4444	91.791	96.875	89.8551	89.8305	98.1982	95.7831	91.129	100	94.7761	95.4198	95.9821	0.00733174	Intron	Non-CGI	-0.00871519	0.973518		ENSSSCG00000004387
1	74741001	74742000	69.1176	70.8738	65.812	NA	36.0656	85.8333	78.1609	68	77.7778	77.551	73.913	NA	74.3902	45.1923	85.4369	71.6049	77.0115	82.0513	0.00657371	Intron	Non-CGI	-0.796787	0.000376487	NK	ENSSSCG00000004387
1	74755001	74756000	85.5	77.7778	90.1695	90.4459	93.0556	96.0674	94.3503	93.8865	97.2067	89.7778	83.7037	91.2879	87.8049	93.5622	97.1154	95.7447	88.2576	96.904	0.00720729	Exon	Non-CGI	-0.00766066	0.976721		ENSSSCG00000004387
1	74809001	74810000	80.7692	78.3582	85.4167	83.3333	79.8165	82.1705	82.7586	74.7664	81.6832	79.2208	79.5082	86.5031	78.392	80.3419	82.4859	84.8276	72.7273	83.5897	0.00655285	Intergenic	Non-CGI	NA	NA	T8P4P	ENSSSCG00000050057
1	74821001	74822000	85.8974	73.913	95.1456	97.3684	92	97.7011	92.0792	88.7218	97.1154	82.1053	75	94.0171	89.1667	89.1892	100	97.2222	81.9277	95.614	0.00570834	Intergenic	Non-CGI	NA	NA	B21P	ENSSSCG00000050057
1	74883001	74884000	88.7097	87	79.5775	78.6517	91.1392	94.4882	90	88.2022	91.4773	92.126	88.2759	78.9062	72.4138	85.7143	90.0552	96.129	91.875	91.8367	0.0085833	Intergenic	Non-CGI	NA	NA		ENSSSCG00000004388	ARMC2
1	74889001	74890000	63.9175	72.2222	57.4074	53.0303	NA	81.8182	71.9512	77	NA	68	73.1959	52.1739	47.0588	69.3548	76.4706	79.8165	68.3544	48.5714	0.0078458	Intergenic	Non-CGI	NA	NA	Mono,Neut	ENSSSCG00000004388	ARMC2
1	74892001	74893000	85.7143	83.3333	97.4194	95.6522	97.0874	96.2963	93.3962	88.8889	95.0413	88.3721	86.6667	97.6471	96.6887	94.1176	94.8718	92.1986	81.9277	96.8992	0.00573501	Intergenic	Non-CGI	NA	NA		ENSSSCG00000004388	ARMC2
1	74901001	74902000	89.6226	85.9155	74.2424	84.8101	92.3077	94.4444	91.4894	85.8586	92.1348	94.7368	86.7925	80.5556	91.7241	91.8519	93.0556	94.6154	82.6087	96.9388	0.00922534	Intergenic	Non-CGI	NA	NA		ENSSSCG00000004388	ARMC2
1	74954001	74955000	79.3651	64.4578	74.7967	81.4815	84.2857	86.802	88.172	79.0909	86.4706	80.1471	65	80.9735	77.9661	85.7923	84.0816	90.9091	72.6619	88.9503	0.00251047	TTS	Non-CGI	NA	NA	B21P	ENSSSCG00000004388	ARMC2
1	74964001	74965000	91.8182	94.6237	61.3636	87.5	86.4407	93.0556	94.7368	91.4062	93.8144	94.5946	95.098	50.6494	67.3077	77.6699	91.0569	95.1724	94.3182	91.5789	0.00715886	Intron	Non-CGI	NA	NA	Mono	NA	NA
1	74975001	74976000	77.5148	59.1463	78.4314	74.6914	70.6422	86.8132	86.3071	91.8919	88.1944	77.3006	63.253	71.345	72.7811	76.3975	89.9408	83.3333	85.2113	81.3725	0.00410289	Intron	Non-CGI	NA	NA	B21P	ENSSSCG00000004388	ARMC2
1	74989001	74990000	59.8684	57.7236	69.2308	59.2308	49.5575	65.6	59.7561	46.0993	80.5195	64.8148	60.6452	75.5396	63.253	36.9863	67.2316	60.251	40	82.4427	0.00224332	Intron	Non-CGI	NA	NA	NK,T8P4P	ENSSSCG00000004388	ARMC2
1	75011001	75012000	77.4725	75.8621	92.7711	91.8367	99.2308	96.0976	95.9596	86.2275	97.1074	87.5	69.378	98.3784	96.2963	97.3333	97.3545	97.6974	78.0822	97.037	0.00555595	Intron	Non-CGI	NA	NA	B21P	ENSSSCG00000004388	ARMC2
1	75012001	75013000	95	94.2308	93.3333	86.4198	89.6104	82.9457	92.1053	69.6203	89.5833	97.8571	94.5312	95.0617	93.6	90.6475	85.6209	94.4882	83.2215	94.1176	0.00995132	Intron	Non-CGI	NA	NA		ENSSSCG00000004388	ARMC2
1	75016001	75017000	98.2456	86.8571	94.1558	95.1456	92.4855	96.3415	96.8421	98.6207	97.931	95.9016	89.441	96.7391	96.5318	90.5109	97.3684	94.359	97.2973	100	0.00590827	Intron	Non-CGI	NA	NA		ENSSSCG00000004388	ARMC2
1	75041001	75042000	79.5031	72.0721	86.6972	89.313	82.4427	78.7097	75.9124	49.0798	80.2956	81.1024	74.8344	85.7143	88.2022	78.5714	70.7483	79.4444	45.2703	83.2335	0.000544177	TTS	Non-CGI	NA	NA	T8P4P	ENSSSCG00000004388	ARMC2
1	75169001	75170000	6.60793	2.74725	2.51572	3.78788	7.22892	9.34579	12.0192	11.3095	4.65116	8.125	5.6701	2.38095	3.84615	8.90052	8.66426	13.0268	17.3228	11.0656	0.00962053	Promoter	CpGIsland	-0.00152249	0.995373	Mono	ENSSSCG00000004390	SESN1
1	75177001	75178000	95.4315	91.7647	94.8	93.3333	82.1705	95.5801	89.8876	88.9474	95.3488	97.8873	94.47	95.7746	94.898	89.4472	97.3118	95.5801	94.4162	98.4772	0.0083974	Intron	Non-CGI	-0.357057	0.159447		ENSSSCG00000004391	CEP57L1
1	75357001	75358000	87.8981	94.4	70.9091	93.1373	87.5	92.1986	91.2	91.7098	93.3702	89.0411	86.0465	69.8795	85.8974	96.4286	92.4138	91.9255	88.6905	93.038	0.00948	Exon	Non-CGI	0.278472	0.279117	Mono	ENSSSCG00000004415
1	75386001	75387000	81.9277	78.3333	84.8214	NA	75.8621	81.9149	78.6667	85.8824	84.2857	88.8889	86.8421	93.3333	89.0244	87.2093	89	85.5856	95.2381	90.1235	0.00794309	Exon	Non-CGI	0.327049	0.216298		ENSSSCG00000004415
1	75409001	75410000	80.4598	NA	54.4304	65.3846	41.3793	80.7018	NA	63.2075	79.3103	82.1918	65.5914	52.6316	62.3853	40.7407	70.297	67.8832	70.5882	83.75	0.00319965	Intron	Non-CGI	NA	NA	NK	NA	NA
1	75532001	75533000	93.8326	89.9083	96.5	99.2248	94.1176	100	97.6096	97.1429	98.0952	97.0732	87.9518	99.5146	96.8085	94.1489	98.2684	98.7448	98.8235	97.9866	0.00660449	TTS	Non-CGI	0.147294	0.572659		ENSSSCG00000004411	ZBTB24
1	75545001	75546000	71.9577	56.6879	84	85.2564	81.2865	92.623	92.623	94.5378	89.916	76.5306	54.9383	77.6699	85.0932	80.2548	89.5288	92.8571	91.4439	89.8089	0.000451579	Intron	Non-CGI	0.123154	0.637713	B21P	ENSSSCG00000004411	ZBTB24
1	75572001	75573000	85.1485	75	90.2913	81.8182	87.8378	80.2632	74.5455	50	91.0714	89	82.4742	94.2529	88.1818	70.1031	78.2609	86.2595	50.6024	93.5714	0.00734883	Intergenic	Non-CGI	NA	NA	T8P4P	ENSSSCG00000004410
1	75718001	75719000	69.8347	64.0719	77.5	78.453	76.0204	80.1802	73.0769	74.6154	78	68.9266	64.6586	79.6748	77.3438	76.6129	75.6554	75.9076	76.6667	75	0.00293756	Exon	Non-CGI	-0.427151	0.0872454	B21N,B21P	ENSSSCG00000004405	FIG4
1	75755001	75756000	94.5455	94.7368	96.7742	74.5098	91.8367	91.8182	95.5357	93.0435	95.614	87.0968	92.8571	90	70.9402	82.3529	93.5484	88.961	85.8491	92.5926	0.00463018	Exon	Non-CGI	NA	NA	Neut	NA	NA
1	75811001	75812000	90.9091	84.6667	93.8776	94.0541	92.0245	96.0159	95.7265	95.098	93.75	90.678	77.2455	90.9605	93.2584	93.1818	94.7644	91.8803	95.9016	93.1034	0.0076588	Intron	Non-CGI	-0.631544	0.00654322		ENSSSCG00000004405	FIG4
1	75906001	75907000	86.8421	80.6122	88.806	89.6	69	86.6995	79	70.4082	88.5246	82.4	80.7947	87.0968	87.5	73.4375	81.8966	82.7338	76.6234	85.2071	0.00655156	Intergenic	Non-CGI	NA	NA	NK,T8P4P	ENSSSCG00000004406
1	76167001	76168000	92.5	95.3846	97.546	96.9072	90.8397	100	97.1014	86.0262	94.9495	94.6309	93.5484	97.2222	96.3855	89.7436	94.9275	94.7917	86.7347	94.3299	0.00564168	Intron	Non-CGI	0.312766	0.221595		ENSSSCG00000004404
1	76205001	76206000	74.1379	64.7619	93.7143	92.8571	90	93.007	92.8571	89.2045	87.5	88.4211	80	98.3607	98.6486	92.6829	96.4539	94.5578	91.5493	94.1489	0.00913922	Exon	Non-CGI	-0.289677	0.25941	B21P	ENSSSCG00000004403	CDC40
1	76312001	76313000	84.2593	79.0323	92.3664	86.8421	75.4902	87.5	81.1475	75.2381	93.1034	79.5181	78.3582	91.0714	84.0909	78.2609	87.5969	87.2	77.3109	88.1818	0.00567884	Exon	Non-CGI	NA	NA		ENSSSCG00000004402	METTL24
1	76589001	76590000	94.8598	92.3077	92.6316	84.9462	85.0877	96.8504	79.0541	NA	92.8	94.186	92.5926	97.4522	95.6897	75.4098	92.029	83.8384	57.3913	97.3333	0.0081569	TTS	Non-CGI	0.236958	0.376897		ENSSSCG00000037424	CDK19
1	76608001	76609000	93.1937	93.2961	91.4474	90.5405	93.2331	92.623	91.2281	92.8571	89.1892	90.6832	92.1687	88.9655	89.8204	90.625	92.2619	88.8372	90.404	85.2349	0.00944553	Intron	Non-CGI	0.466494	0.0590786		ENSSSCG00000037424	CDK19
1	76783001	76784000	93.8272	95.7806	89.2977	93.1707	93.5484	96.1806	98	97.8182	93.6364	92.7711	92.0792	89.1473	92.0398	91.1111	94.4134	95.102	95.8333	92.0904	0.00292737	TTS	Non-CGI	NA	NA		ENSSSCG00000049039
1	76784001	76785000	82.4074	81.0127	96.063	86.8421	92.5926	96.6387	93.5714	95.6522	93.8053	82.0896	82.6531	95.9016	89.0625	92.4812	97	95.5224	NA	92.6471	0.00049975	Intron	Non-CGI	NA	NA		NA	NA
1	76791001	76792000	10.7527	6.20155	7.86517	22.1053	50	20	37.1429	37.7049	15.2866	7.69231	11.7117	4.22535	10.2564	63.3333	20.2247	31.25	42.3529	17.0455	0.00142328	Promoter	CpGshore	-0.111868	0.669048		ENSSSCG00000037424	CDK19
1	76797001	76798000	92.7711	97.7011	79.3103	90.099	89.3939	99.0826	91.5966	94.3089	97.4576	92.9293	95.9184	68.3761	89.9225	91.9643	94.6429	97.7099	90.566	97.3154	0.00766946	TTS	Non-CGI	NA	NA	Mono	ENSSSCG00000047754
1	76866001	76867000	91.2409	90.4255	95.8621	90.4412	92.6471	95	87.2	86.087	86.8421	92.7083	89.0323	96.124	86.0294	94.6154	91.5493	89.3204	86.7257	86.0927	0.0076797	Intergenic	Non-CGI	-0.237883	0.357884		ENSSSCG00000004392	AMD1
1	76870001	76871000	68.6957	71.4286	58.0645	75.4902	77.2727	89.7727	70.8609	61.3636	89.011	60.9375	60.1351	65.2174	79.3814	82.5758	90.625	75.4717	45.3704	85.1852	0.00771799	Intergenic	Non-CGI	-0.402895	0.10883	T8P4P	ENSSSCG00000004393	GTF3C6
1	76915001	76916000	86.0294	91.3793	84.1121	90.5983	NA	88.764	89.6825	91.6667	92.7928	89.7436	NA	86.2385	96.7742	83.7662	91.5094	94.4444	93.4066	95.2381	0.00634452	Promoter	CpGshore	-0.223005	0.424347		ENSSSCG00000004394	RPF2
1	76982001	76983000	55.5556	68.2243	66.9065	46.6667	61.0169	42.8571	46.0938	54.3046	55.9783	54.023	69.2308	60	44.0299	60	50	46.6292	56.4935	53.6232	0.00204586	Intron	Non-CGI	0.390772	0.120927	Neut,T8N4P,T8P4N	ENSSSCG00000004394	RPF2
1	76984001	76985000	91.8699	NA	79.1667	93.0769	85.7143	98.1308	91.7808	88.3562	94.2308	92.8571	NA	80.8511	90	89.4737	98.1982	93.3735	90	93.1298	0.00188577	Intron	Non-CGI	NA	NA		NA	NA
1	77007001	77008000	86.8852	83.2487	90.2326	89.4389	82.8767	89.2351	87.7133	90.5405	90.991	83.1933	83.3333	93.4097	85.9079	81.4126	90.393	90.7336	89.4737	91.8519	0.00839142	Intron	Non-CGI	-0.58062	0.0145317		ENSSSCG00000004394	RPF2
1	77019001	77020000	95.9276	97.1264	95.122	92.1182	87.4372	92.6752	94.7368	93.8272	92.9515	95.045	97.9866	94.4272	91.7051	87.8947	94.5055	96.3855	91.9786	96.0432	0.00416312	Intron	Non-CGI	0.30945	0.226795		ENSSSCG00000004394	RPF2
1	77021001	77022000	65.3631	52.3585	60.3774	61.6379	62.381	57.2864	57.2864	44.8276	71.5942	71.0638	57.0048	64.9215	54.0984	52.459	57.868	56.3177	37.6471	70.7692	0.00770295	Intron	Non-CGI	-0.0405009	0.877348	T8P4P	ENSSSCG00000004394	RPF2
1	77030001	77031000	83.0189	63.4615	84.9315	77.5	80.5825	NA	86.1789	89.418	93.617	79.5699	62.963	NA	77.027	76.3006	90.9091	88.7417	94.0171	88.0282	0.00303003	Intron	Non-CGI	NA	NA	B21P	NA	NA
1	77086001	77087000	80.6763	75.8389	78.7234	87.8613	84.6154	98.1424	93.5185	93.3555	95.4064	87.4372	69.4118	65.8635	91.9505	76.9547	94.8598	95.7792	94.7867	97.8903	0.0070692	TTS	Non-CGI	-0.580757	0.0145029	B21P,Mono	ENSSSCG00000004419	SLC16A10
1	77111001	77112000	91.0345	93.4783	87.0588	85.9375	85.3211	87.0787	92.2581	87.3239	88.9706	91.6667	91.8605	86.8966	88.0795	83.5821	86.9919	90	90.8257	89.8936	0.00867674	Intron	Non-CGI	0.498109	0.041862		ENSSSCG00000004394	RPF2
1	77116001	77117000	90.9524	87.7119	74.1935	91.3514	86.1111	94.3182	93	90.4762	87.3684	94.1748	87.9808	74.3243	88.0952	90	91.1894	92.1875	89.5238	91.4498	0.00240091	Promoter	Non-CGI	0.0961327	0.7136	Mono	ENSSSCG00000004419	SLC16A10
1	77156001	77157000	96.0894	97.6378	95.8525	93.6	95.7055	95.9839	94.1176	88.587	97.9592	95.3488	93.5185	96.3731	91.7355	96.3768	97.3451	96.1268	88.4817	97.3822	0.00724921	Intron	Non-CGI	NA	NA		ENSSSCG00000041828
1	77483001	77484000	87.2832	81.5385	83.9161	91.8919	85.7143	90	84.3137	81.295	94.2623	75.1938	76	79.4872	84.3137	76.1905	81.7518	75.5814	65.9574	85.3448	0.00960188	TTS	Non-CGI	-0.202331	0.436101	T8P4P	ENSSSCG00000004420	TRAF3IP2
1	77491001	77492000	77.4194	94.3662	91.0891	48.1013	55.5556	56.9444	70.5882	49.5413	37.1901	59.8291	88.6957	94.7368	70	53.9474	38.2979	56.8	47.7273	27.3438	0.00847694	Exon	Non-CGI	NA	NA	TGDP	NA	NA
1	77516001	77517000	82.6389	82.9268	60	73.1707	75.8242	90.8046	89.1667	86.2637	91.4894	71.7742	86.5385	53.9474	62.2047	77.8523	87.5	86.2385	86.3636	88.4615	0.0031095	Intron	Non-CGI	0.150665	0.563804	Mono,Neut	ENSSSCG00000004420	TRAF3IP2
1	77517001	77518000	72.7848	86.747	92.8251	77.2358	88.4615	70.8029	65.942	73.8372	54.7619	55.9055	92.6966	99.2958	76.6082	77.095	58.8957	60.101	62.439	49.2823	0.00642717	Intron	Non-CGI	0.412826	0.0995794	TGDP	ENSSSCG00000004420	TRAF3IP2
1	77526001	77527000	67.1329	79.7468	67.9389	71.4286	80	82.6667	82.7586	88.5417	73.0769	64.4068	76.8421	57.8125	60.8974	66.1417	85.7143	75.8065	83.1461	72.549	0.00942098	Intron	Non-CGI	0.241654	0.350084	B21N,Mono	ENSSSCG00000004420	TRAF3IP2
1	77529001	77530000	77.5862	NA	78.8889	NA	62.5	75.7576	62.3377	69.697	72.093	84.7619	92.3077	85.7143	75.6757	65	77.1739	63.0952	80	78.5714	0.00644865	Intron	Non-CGI	0.507641	0.05339	NK,T8P4N	ENSSSCG00000004420	TRAF3IP2
1	77538001	77539000	74.6479	89.0909	49.7076	70.1923	67.8571	76.8786	82.5397	80.9524	70.7921	78.1818	77.2321	47.0238	56.5789	67.6471	72.8723	70.412	76.3158	68	0.00616549	Promoter	Non-CGI	0.464056	0.0605962	Mono	ENSSSCG00000004420	TRAF3IP2
1	77539001	77540000	77.7778	65.3846	56.4815	63.6364	84.3137	88.5057	88.8889	89.8305	76.087	73.1183	67.4699	39.759	36.1905	89.3617	89.2473	87.1795	84.5528	78.6408	0.0096319	Promoter	Non-CGI	-0.120495	0.645045	Mono,Neut	ENSSSCG00000004420	TRAF3IP2
1	77540001	77541000	32.0755	44.0678	16.2162	23.301	34.0426	50	47.9592	59.5745	34.5133	29.4737	23.2143	10	12.6984	39.5349	48.3146	41.25	73.4694	31.9277	0.00756294	Promoter	Non-CGI	0.148654	0.569079	Mono,Neut	ENSSSCG00000004420	TRAF3IP2
1	77561001	77562000	68.2927	53.125	90.2439	84.3137	82.4074	86.4407	74.2138	83.4783	86.6667	78.6517	47.482	88.4892	86	83.7607	85.2713	87.8049	83.8235	89.4737	0.00407854	Intergenic	Non-CGI	-0.797674	0.000124997	B21P	ENSSSCG00000004420	TRAF3IP2
1	77573001	77574000	90.2857	93.3333	40.4908	87.8505	87.5	90.8571	95.3642	81.5029	96	91.4474	89.7727	57.9882	73.1183	94.0299	96.4539	91.1765	84.6154	96.6507	0.0051114	Intergenic	Non-CGI	0.117095	0.654468	Mono	ENSSSCG00000004420	TRAF3IP2
1	77583001	77584000	81.0606	73.4694	89.8438	84.2593	92	93.3884	NA	89.3617	89.7638	87.3786	72.4138	91.3043	80.9917	88.4615	92.3611	90.1786	90.4762	89.7436	0.00349695	TTS	Non-CGI	0.738888	0.00107598	B21P	ENSSSCG00000004421	FYN
1	77585001	77586000	81.3636	69.4175	97.619	92.4731	93.8095	95.7547	94.1704	91.7874	92.3077	84.9057	75.1825	93.9759	91.0204	87.2727	95.9184	95.6897	89.5928	94.0299	0.00235165	TTS	Non-CGI	0.658711	0.00403371	B21P	ENSSSCG00000004421	FYN
1	77591001	77592000	85.1852	NA	97.2727	NA	88.3117	98.4127	97.479	89.6552	83.1461	79.5181	93.6508	97.1831	85.1064	92.7711	98.1132	95.2	94.6809	78.5124	0.00990239	Intron	Non-CGI	0.346437	0.205884		ENSSSCG00000004421	FYN
1	77601001	77602000	93.9024	85.2941	99.1228	95.122	92.8571	99.1379	94.382	95.3704	98.4733	84.8485	84.375	93.9759	89.916	88.9908	91.3978	91.2698	89.0244	93.6709	0.00993907	Intron	Non-CGI	0.603159	0.0103719		ENSSSCG00000004421	FYN
1	77604001	77605000	89.0295	79.4444	87.6289	87.5622	90.1639	86.7052	93.1507	93.1034	97.8261	92.4138	81.1828	94.2708	90.5109	94.9807	96.1538	95.9459	94.4954	97.4874	0.00791806	Intron	Non-CGI	0.487313	0.047246		ENSSSCG00000004421	FYN
1	77630001	77631000	93.6441	91.3978	71.0059	92	95.3271	99.1597	97.3451	95.7576	97.4194	91.8033	93.5484	58.0247	84.5361	96.648	91.9708	95.4955	97.9381	97.7099	0.00427871	Exon	Non-CGI	0.373081	0.140224	Mono	ENSSSCG00000004421	FYN
1	77637001	77638000	94.4954	85.1064	68.932	82.7586	87.7193	96.9697	90.0709	88.0952	95.098	89.7059	86.1789	76.7677	75.9124	86.9863	92.8571	94.2029	88.785	95	0.0051263	Intron	Non-CGI	0.406363	0.105533	Mono	ENSSSCG00000004421	FYN
1	77648001	77649000	86.6667	97.1429	79.5181	95.8904	92.3077	95.1807	86.4407	98.4615	96.6292	90.566	90.625	83.3333	94.2308	92	97.7778	91.5493	97.7778	97.8261	0.00771753	Intron	Non-CGI	0.317672	0.214043		ENSSSCG00000004421	FYN
1	77649001	77650000	89.3939	100	91.6031	90.3226	91.0256	67.3469	70.9302	81.5126	84.507	87.2549	94.2308	94.5055	91.6667	81.0127	64.2857	84.1379	86.2069	86.7257	0.00892236	Intron	Non-CGI	-0.749155	0.000537757	T8N4P	ENSSSCG00000004421	FYN
1	77657001	77658000	61.9048	58.0645	80	85.7143	91.7647	97.6	93.9759	91.5663	94.4882	76.2376	70.7317	87.8788	87.395	90.7143	96.0396	98.5185	99.2063	99.2593	0.00298864	Intron	Non-CGI	0.781276	0.000213028	B21N,B21P	ENSSSCG00000004421	FYN
1	77670001	77671000	80.1587	62.0968	29.1667	70.297	70.339	73.8739	74.6667	73.9496	81.9767	76.3514	63.6872	5.45455	41.0628	79.4286	78.75	79.2453	76.2712	88.8889	0.00757616	Intron	Non-CGI	0.32577	0.201945	Mono	ENSSSCG00000004421	FYN
1	77681001	77682000	93.3333	92.9825	94.1799	91.129	89.8148	92.2078	85.7143	86.4706	90	94.9153	95.7317	97.7941	93.2203	92.2481	93.2961	89.6774	92.3729	92.1986	0.00607022	Intron	Non-CGI	-0.702253	0.00167219		ENSSSCG00000004421	FYN
1	77682001	77683000	77.6224	73.4375	88.1188	84.4156	44.9275	73.1092	62.3077	52.6786	85.1485	79.2208	68.4211	87.6543	84.8684	56.6372	76.3441	60.6897	54.4	93.1298	0.00127983	Intron	Non-CGI	-0.424846	0.0891513	NK,T8P4P	ENSSSCG00000004421	FYN
1	77684001	77685000	95.122	98.5507	87.6404	87.5	93.7931	93.3333	90	80.7947	96.9388	93.5065	96.4602	90.0621	88.2353	90.2098	92.9032	90.9639	78.0702	92.1348	0.00287319	Intron	Non-CGI	NA	NA		NA	NA
1	77689001	77690000	91.1111	85.8586	97.0588	80.2083	77.7778	70.4082	74.5455	51.3274	65.5738	76.3158	88.806	95.5882	85.5422	63.9535	79.845	74.7664	36.3636	70.5357	0.00672907	Intron	Non-CGI	-0.647771	0.004928	T8P4P	ENSSSCG00000004421	FYN
1	77690001	77691000	68.5083	86.8687	82.1192	50.9677	42.9577	15.2047	28.0822	21.1679	15.748	21.4286	84.7368	81.0976	63.8095	39.3258	27.5556	31.6279	6.66667	14.2857	0.00765182	Intron	Non-CGI	-0.732037	0.000835253	T8P4P,TGDP	ENSSSCG00000004421	FYN
1	77691001	77692000	61.2903	NA	71.4286	44	44.2623	27.1186	31.5068	20.9302	23.0769	NA	87.8261	70.2703	56.8627	NA	20.354	26.6129	19.7183	18.6047	0.0024043	Intron	Non-CGI	NA	NA		NA	NA
1	77693001	77694000	74.026	64.8	91.1765	68.6275	54.0816	57.6923	57.3034	26.7516	72.1088	75.8242	56.3107	99.3289	83.7838	44.6154	65.8333	52.349	25	81.3793	0.00167086	Intron	Non-CGI	-0.532129	0.0278946	T8P4P	ENSSSCG00000004421	FYN
1	77707001	77708000	89.0244	87.1622	91.6667	83.5294	87.6712	64.2857	67.9245	66.474	70.9677	81.8966	81.9444	93.4783	92.8571	86.7925	69.6133	68.0473	62.5	75.9036	0.00259657	Intron	Non-CGI	-0.778707	0.000230651	T8N4P,T8P4N,T8P4P	ENSSSCG00000004421	FYN
1	77710001	77711000	70.0855	84.1584	69.281	68.4211	81.25	81.3725	67.6923	77.4775	69.4444	78.1818	85	68.0851	72.4359	83.5294	77.0642	67.5824	82.3009	71.831	0.00629577	Exon	Non-CGI	-0.0822886	0.753541	Mono,T8P4N	ENSSSCG00000004421	FYN
1	77769001	77770000	54.4776	36.5854	44.7853	44.7368	38.6207	16.9399	20.4545	12.1212	59.6639	59.6491	63.7584	53.4483	65.3846	22.7941	20	27.2727	12.8205	78.3582	0.0091911	Intron	Non-CGI	-0.690036	0.00217246	T8N4P,T8P4P	ENSSSCG00000004421	FYN
1	77782001	77783000	89.2405	74.7573	86.9565	83.0357	79.8246	53.7879	34.7368	43.1579	91.3386	84.5361	80.137	86.9565	79.8742	56.051	58.4615	59.4286	48.3146	87.0787	0.00921909	Intron	Non-CGI	-0.721879	0.00106858	T8P4N,T8P4P	ENSSSCG00000004421	FYN
1	77786001	77787000	51.9337	14.1304	37.3984	60.3175	36.2205	61.2403	39.2523	58.8235	63.6364	56.6372	4.7619	63.1579	72.449	45.5128	70.2128	44.1026	66.9355	71.3542	0.00372996	Intron	Non-CGI	0.41787	0.0951028	B21P	ENSSSCG00000004421	FYN
1	77789001	77790000	92.1466	94.7368	88.8889	74.4318	85.1064	58.2011	48.75	58.2734	79.1367	83.4437	98.0583	93.8547	82.381	78.7097	41.3223	54.5455	63.2075	82.3789	0.00227432	Intron	Non-CGI	-0.797789	0.000124511	T8N4P,T8P4N	ENSSSCG00000004421	FYN
1	77792001	77793000	94.6058	94.6309	95.8084	95.5357	92.2535	89.6825	88.1119	91.133	93.125	97.6	95.5645	97.9021	95.1754	93.2292	92.3529	89.0625	90	94.8718	0.0035495	Intron	Non-CGI	-0.795595	0.000134084		ENSSSCG00000004421	FYN
1	77797001	77798000	66.3717	68.8889	72.0721	68.3544	63.2184	55	34.4828	59.292	64.1304	74.6269	74.0157	75.4902	58.8889	51.1111	39.8305	23.3766	57.4713	62.3077	0.00730288	Intron	Non-CGI	-0.57427	0.0159138	T8P4N	ENSSSCG00000004421	FYN
1	77800001	77801000	91.8919	97.2973	97.3684	73.1343	81.6901	42.6471	30.4965	40.9091	84.1727	69.863	95.5128	97.7941	85.3147	59.0062	33.3333	30.7229	33.8462	71.0145	0.00266732	Intron	Non-CGI	-0.766385	0.000333091	T8N4P,T8P4N,T8P4P	ENSSSCG00000004421	FYN
1	77801001	77802000	89.0244	96.7213	95.1923	84.4156	88.2353	54.5455	43.8356	31.8681	87.619	81.9672	93.4426	93.2584	87.037	62.8205	48.5437	45.2991	42.2222	81.3433	0.00268276	Intron	Non-CGI	-0.796537	0.000129902	T8P4N,T8P4P	ENSSSCG00000004421	FYN
1	77802001	77803000	77.1654	84.9315	80	69.697	84	43.6782	59.1837	20	77.2727	89.0244	85.4015	82.6087	77.1186	69.8276	53.9683	37.5	33.7079	84.2105	0.00458032	Intron	Non-CGI	-0.774402	0.000262923	T8P4P	ENSSSCG00000004421	FYN
1	77803001	77804000	61.2903	58.2278	80.9524	59.1398	66.2651	40.4762	34.6939	34.3137	62.766	69.7368	56.1538	82.7586	70.6422	44.898	50.4425	22.5	32.2835	70.3911	0.00613855	Intron	Non-CGI	NA	NA	T8P4N,T8P4P	NA	NA
1	77804001	77805000	65.4321	50	84.0909	73.0769	73.3333	NA	28.3019	19.7183	71.0526	NA	61.6279	84.2857	69.8113	53.012	55.1724	33.9286	24.2105	75.6098	0.00493283	Intron	Non-CGI	NA	NA	T8P4N,T8P4P	NA	NA
1	77807001	77808000	60.9524	NA	80.3922	54.5455	36.7089	35.9375	17.3077	12.3894	60.2941	55	53.7313	87.8049	67.7083	16.6667	33.3333	16.4773	9.90991	68.7943	0.00194226	Intron	CpGshore	-0.671786	0.00437049	T8P4N,T8P4P	ENSSSCG00000004421	FYN
1	77839001	77840000	84.127	81.7204	62.3596	71.2121	88.189	NA	89.726	90.1639	84.2105	90.1961	84.4262	67.7686	71.2575	94.3396	93.75	93.6508	96.1538	81.9672	0.00159267	Intergenic	Non-CGI	0.435019	0.0921815	Mono,Neut	ENSSSCG00000004421	FYN
1	77921001	77922000	81.9549	91.1392	92.9577	77.7778	60.5505	21.3333	46.4286	63.0252	85.4369	93.5484	88	93.9394	83.5616	48.4848	37.069	31.0734	75.4717	90.2985	0.00188788	Intergenic	Non-CGI	NA	NA	T8N4P,T8P4N	ENSSSCG00000032035	U6
1	78758001	78759000	68.7075	65.4088	79.0576	73.6842	66.6667	77.4038	76.8116	70.0483	75.7062	73.2558	67.4699	79.0698	73.0159	68.2119	76.0274	70.2381	69.9454	77.8894	0.00855915	Intergenic	Non-CGI	NA	NA	B21P,NK	ENSSSCG00000048426
1	78879001	78880000	91.7241	90.2913	82.5806	88.6364	80.8	90.2778	87.9699	86.6071	85.3448	93.913	89.9329	86.1314	87.218	79.646	86.3636	89.3617	89.8438	86.6242	0.00790828	Intergenic	Non-CGI	NA	NA		ENSSSCG00000049926
1	79070001	79071000	84.4961	80.5556	91.9255	84.058	86.1538	87.3563	88.4615	82.4242	90	85.4369	80.9524	93.0769	86.9159	86.2595	87.2727	88.3041	85.3659	88.8889	0.00201872	Intergenic	Non-CGI	NA	NA		ENSSSCG00000049926
1	79361001	79362000	72.093	89.3617	92.3729	86.8132	56.8807	90.4255	85.0467	78.9474	90.3614	NA	78.4946	86.5854	92.9825	65.625	91.8182	84.2466	79.5699	92.1739	0.00709754	Intergenic	Non-CGI	NA	NA	NK	ENSSSCG00000047473
1	79396001	79397000	70	72.2944	88.4058	83.3333	83.3333	93.1624	81.8713	88.9474	88.0829	75.5319	71.4286	91.25	79.7546	85.2459	89.0995	84.7134	80	86.2559	0.00687151	Intergenic	Non-CGI	NA	NA	B21N,B21P	ENSSSCG00000047473
1	79590001	79591000	85.3846	76.4706	92.9134	NA	91.954	94.2149	94.7712	94.9495	88.8889	87.013	76.4706	90.9091	94.4954	85.4015	96.3636	93.1298	90.7143	86.7188	0.00564149	Intergenic	Non-CGI	NA	NA		ENSSSCG00000046480
1	79894001	79895000	89.0244	NA	92.437	76.1194	NA	86.747	81.9048	86.0656	47.3214	NA	97.2789	96.5517	80.4688	88.0435	92.2222	72.3881	80.3738	55.6452	0.0083148	Intron	Non-CGI	NA	NA	TGDP	NA	NA
1	79900001	79901000	3	2.23464	0.653595	0.769231	1.5873	1.33333	0	4.38596	0	2.7027	2.8169	0.943396	2.53165	3.78788	0.649351	1.10497	5.78035	0.680272	0.00812278	Promoter	CpGIsland	0.0949886	0.716876	TGDP	ENSSSCG00000004432	HDAC2
1	79964001	79965000	86.6667	87.037	86.7089	84.7134	79.3103	84.3137	83.7037	75.9777	86.3309	87.5	82.4074	88.8889	86.8613	76.2238	89.0244	86.7647	74.1935	89.0411	0.0080992	Exon	Non-CGI	NA	NA		NA	NA
1	80035001	80036000	85.3448	73.6111	87.6923	83.1461	81.5534	81.1594	80.9091	77.686	87.8788	79.3814	72.973	86.5169	83.1325	80.2469	82.0755	81.7073	72.8261	82.5301	0.00795179	Intron	Non-CGI	NA	NA	B21P	ENSSSCG00000004433	HS3ST5
1	80042001	80043000	77.8761	NA	84.8921	77.027	68.1818	87.0588	78.5714	NA	84.9206	86.5169	NA	90.7895	74.1176	69.8795	86.9565	78.2946	63.2911	90.6977	0.0085871	Intron	Non-CGI	NA	NA	NK	NA	NA
1	80198001	80199000	74.8344	62.963	77.3333	76.6667	72.8261	80.5085	74.7826	62.9139	78.4	78.7234	67.0732	85.0932	75.2577	69.697	82.4	78.3505	70.9677	83.6601	0.00781122	Intron	Non-CGI	NA	NA	B21P,T8P4P	ENSSSCG00000004433	HS3ST5
1	80243001	80244000	4.7619	13.8211	4.93274	5.40541	6.95652	8.39161	8.64865	6.08108	3.42466	2.28311	9.85915	2.88066	3.14685	4.46927	4.32432	6.53595	4.5	4.91228	0.00813464	Promoter	CpGIsland	NA	NA		ENSSSCG00000004433	HS3ST5
1	80316001	80317000	86.5169	86.4198	86.3222	82.7338	80.5031	84.8	88.67	79.1667	87.8613	89.3333	87	89.4495	85.1145	81.2155	91.8129	91.3165	82.5911	87.7551	0.00854541	Intron	Non-CGI	NA	NA		ENSSSCG00000044366
1	80741001	80742000	83.6364	82.1918	83.6538	82.4742	71.5517	NA	81.2903	72.1973	86.1314	80.8219	78.9855	83.9286	77.8409	73.4043	84.2424	84.1897	70	82.3529	0.00804904	Intergenic	Non-CGI	NA	NA	NK,T8P4P	ENSSSCG00000050011
1	80925001	80926000	83.0189	76.4706	82.4324	78.3019	75.1773	84.7458	78.7402	70.4918	82.0144	80.6897	73.9336	83.5366	79.7101	68.595	81.8182	81.6479	67.7966	81.4815	0.00600581	Intergenic	Non-CGI	NA	NA	NK,T8P4P	ENSSSCG00000050011
1	81052001	81053000	87.9227	87.1212	92.4812	87.3016	77.5701	86.9231	86.9048	79.2453	89.4366	83.5052	84.9398	88.3721	84.6591	78.4431	90	91.4894	78.5185	94.0789	0.00968692	Intergenic	Non-CGI	NA	NA		ENSSSCG00000050011
1	81206001	81207000	88.9571	85.7143	95.302	93.2584	87.963	95.625	89.4444	86.5854	NA	93.2331	86.0294	96.5714	90.2174	88.4422	94.3966	92.5	84.7561	92.2652	0.00938169	Intergenic	Non-CGI	NA	NA		ENSSSCG00000042456
1	81313001	81314000	82.5	78.125	84.4595	NA	76.7442	88.8889	77.7778	74.359	78.125	80.8511	77.8523	89.2857	83.8926	73.2824	88.7097	79.5322	73.3333	80	0.00347985	Intergenic	Non-CGI	NA	NA	T8P4P	ENSSSCG00000042456
1	81534001	81535000	83.9286	69.4444	91.2621	91.8605	82.8947	87.8049	82.9545	82.9268	91.3386	87.6289	71.7172	93.3333	83.9623	76.5306	88.1188	82.0755	85.7143	88.8889	0.00601678	Intergenic	Non-CGI	NA	NA	B21P	ENSSSCG00000047971
1	81696001	81697000	92.7586	88.9474	95.102	91.0798	90.0585	96.6912	91.8129	86.4865	90.8367	92.6829	90.9524	93.9516	90.4412	90.6615	93.8776	89.9485	88.9734	91.7293	0.00986323	Intron	Non-CGI	NA	NA		ENSSSCG00000004434	FRK
1	81716001	81717000	83.908	80	88	91.8919	85.6	89.9441	90.5325	81.6176	89.9371	84.4262	84.9057	92.4051	91.3669	83.7838	93.7853	91.2621	85.443	91.6667	0.00752853	Promoter	Non-CGI	NA	NA		ENSSSCG00000004434	FRK
1	81758001	81759000	93.401	92.4242	37.7483	86.8852	85.1064	94.6237	92.827	91.3043	89.2308	92.7083	92.9412	37.234	81.0256	90.8213	96.8912	92.6316	94.1558	91.8129	0.000100317	Intron	Non-CGI	-0.890277	1.68596e-06	Mono	ENSSSCG00000004435	NT5DC1
1	81788001	81789000	95.7746	93.8889	99.1903	97.4227	94.2149	97.7186	96.6667	97.6	98.5222	97.037	93.5484	97.5	97.861	94.4444	98.5294	97.8571	95.3704	97.9592	0.0090708	Intron	Non-CGI	0.21091	0.416465		ENSSSCG00000004435	NT5DC1
1	81938001	81939000	86.6667	86.4198	76.8	91.8605	84.7458	97.2028	88.8889	82.3529	92.7835	87.0056	88.8889	71.028	87.2483	NA	92.3077	90.4494	84.0708	92.7374	0.00565116	Intron	Non-CGI	NA	NA	Mono	NA	NA
1	82078001	82079000	55.3398	42.5743	63.3028	78.6517	79.5918	80.4124	78.3333	68.254	81.4815	71.1864	41.8803	70.1299	82.4818	84.6939	86.5979	88	66.9291	82.1192	0.00187179	Intergenic	Non-CGI	-0.759289	0.000407626	B21P	ENSSSCG00000036064	CALHM6
1	82086001	82087000	2.26537	1.35747	2.17918	1.65563	3.97727	5.04732	4.4164	6.23053	1.44144	1.54639	1.87793	0.970874	0.389864	2.88184	4.83871	3.85802	4.62428	2.76498	0.00679113	Promoter	CpGIsland	-0.382662	0.129528	Neut	ENSSSCG00000036064	CALHM6
1	82134001	82135000	88.6076	85.0299	90	87.0504	83.2061	88.8112	86.3905	82.3864	92.029	88.0282	NA	92.4855	86.3014	84.6591	86.4286	89.8396	82.7586	91.3514	0.00778911	Intron	Non-CGI	NA	NA		ENSSSCG00000040660	TRAPPC3L
1	82153001	82154000	84.6154	87.5	85.5385	77.9343	86.1702	89.2086	87.7953	86.1004	77.8894	84.3478	84.3333	89.0196	80.1587	83.3333	91.0072	88.5886	84.8739	75.1799	0.00383803	TTS	Non-CGI	NA	NA		ENSSSCG00000004445	CALHM4
1	82386001	82387000	85.9813	82.8829	83.8095	88.8889	72.2628	92.4731	87.4251	67.033	90	87.5	87.5	82.2222	87.395	68.4685	78.5047	91.3462	68.7023	89.759	0.0078202	TTS	Non-CGI	NA	NA	NK,T8P4P	ENSSSCG00000004450	LGSN
1	82432001	82433000	6.56934	16.2437	1.41844	1.42857	3.33333	4.32432	6.93069	7.79221	5.33333	4.65116	17.0659	4.60526	5.24017	6.69856	6.37681	5	9.79499	5.49199	0.004785	Promoter	CpGIsland	NA	NA		ENSSSCG00000043963
1	82805001	82806000	89.9408	80	89.6739	89.6296	81.1966	88.8889	90.708	84.7059	86.9919	83.8889	79.8942	87.5	90.566	80.8824	88.4615	92.1659	81.8182	84.4156	0.00652336	Intron	Non-CGI	NA	NA		ENSSSCG00000004454	ME1
1	82851001	82852000	86.9767	85.1485	88.7701	89.7727	75.3165	90.3226	86.1842	83.4906	89.8305	91.0569	81.875	88.2353	91.2195	80.2817	92.3497	86.7521	84.1837	90.1316	0.00584824	Intron	Non-CGI	NA	NA		ENSSSCG00000004454	ME1
1	83027001	83028000	97.9899	99.2424	96.6667	93.3702	97.973	98.8166	97.037	98.3333	96.0227	96.7391	99.1803	96.3636	93.038	97.1429	97.4747	97.5524	97.9675	98.524	0.00785557	TTS	Non-CGI	0.408512	0.103526		ENSSSCG00000004457	DOP1A
1	83126001	83127000	75	67.8571	74.8252	76.875	85.8065	91.5	90.5797	89.6825	89.2655	80	80	72.5275	78.2051	89.0244	86.8293	90.7489	92.0635	90.5028	0.00860433	Intron	Non-CGI	0.532522	0.0277575	B21P,Mono	ENSSSCG00000004457	DOP1A
1	83160001	83161000	94.2857	98.5915	95	81.4286	83.908	67.4419	76.7442	82.6446	87.8788	87.619	95.7143	98.9583	91.453	84.3284	62.5	80.3922	83.1683	90.3448	0.00280309	Intron	Non-CGI	-0.114547	0.661558	T8N4P	ENSSSCG00000026346	UBE3D
1	83164001	83165000	94.7761	83.0189	96	92.5	93.4307	89.2086	94.012	64.1509	98.125	91.8367	88.5496	98.9362	97.3684	83.6601	91.7241	97.1631	66.4122	97.3154	0.00214398	Intron	Non-CGI	0.0338248	0.897456	T8P4P	ENSSSCG00000026346	UBE3D
1	83167001	83168000	96.2617	99.0826	72.2689	76.4045	93.1034	96.3415	96.7213	93.4959	96.8085	98.0198	98.0645	79.1667	53.3898	89.2562	96.1538	98.6667	93.5897	95.7746	0.00937452	Intron	Non-CGI	NA	NA	Neut	NA	NA
1	83243001	83244000	91.4286	93.0693	90.5797	95.5056	90.566	96.6102	96.9925	93.578	95.3125	93.2773	93.8462	90.9836	95.1515	94.0397	95.8333	98.6111	93.4579	97.1631	0.00690249	Intron	Non-CGI	0.468038	0.0581325		ENSSSCG00000026346	UBE3D
1	83530001	83531000	NA	54.0541	69.6429	66.6667	67.9012	69.5652	65.3061	50	67.2131	61.8182	57.8125	72	66.6667	62.1212	71.0145	61.5385	50	71.831	0.00368083	Promoter	Non-CGI	NA	NA	B21P,T8P4P	ENSSSCG00000042605
1	83900001	83901000	78.3784	74.2857	83.6364	78.8732	71.6049	82.8125	81.1321	66.9118	84.127	81.5534	81.0811	86.0215	82.0225	72.8972	87.3134	84.8485	73.5632	83.9286	0.00237655	Intergenic	Non-CGI	NA	NA	NK,T8P4P	ENSSSCG00000032485
1	83970001	83971000	90.7143	86.1789	97.619	97.561	93.6842	93.75	95.2	95	94.8718	92.1348	84.2767	95.122	95.0413	89.8438	98.4252	93.4579	94.898	95.7983	0.00994249	Intergenic	Non-CGI	0.0449932	0.863856		ENSSSCG00000004460	IBTK
1	84324001	84325000	78.3333	72.4638	38.2022	52.7027	64.8649	86.1702	85.5769	79.1667	79.1045	71.4286	75.5319	36.6667	39.6226	68.6275	82.8125	83.3333	78.5714	76.4706	0.000813079	Intergenic	Non-CGI	NA	NA	Mono,Neut	ENSSSCG00000031482
1	84389001	84390000	81.9048	75.2212	75.3086	81.5126	68.5039	81.6832	74.3421	70.1863	78.8136	77.931	70.068	80.303	82.7957	62.3037	81.2865	73.4884	73.5135	79.2079	0.00813183	Intergenic	Non-CGI	NA	NA	NK	ENSSSCG00000031482
1	84499001	84500000	92.6471	82.1053	96.3768	91.6667	85.9649	95	83.2168	83.6478	97.5904	94.1176	82.6667	NA	92.9577	81.8182	89.9281	86.2069	88.6598	97.6744	0.00676519	Intergenic	Non-CGI	NA	NA		ENSSSCG00000046618
1	84517001	84518000	88.3249	84.9398	93.9394	95.3757	82.9545	95.0893	94.8187	85.9922	94.0397	94.5736	88.4848	93.9891	95.5056	82.7586	95.1542	95.2381	87.0968	93.4426	0.00367852	Intergenic	Non-CGI	NA	NA		ENSSSCG00000046618
1	84547001	84548000	78.2946	92.1053	56.4972	51.6779	90.0709	89.1753	83.8323	88.4354	16.0494	31.1927	91.6667	51.1628	52.7559	94.2623	86.3158	93.8679	89.9329	9.95025	0.00555645	Promoter	CpGshore	-0.786411	0.000181155	TGDP	ENSSSCG00000004464	TENT5A
1	84551001	84552000	88.6667	84.9462	96.6667	66.6667	93.7931	96.9231	90.0763	87.5	62.9213	67.1642	90.2985	100	76.2376	86.7257	95.5752	89.6104	88.9764	58.209	0.00984446	TTS	Non-CGI	-0.369256	0.14466	Neut,TGDP	ENSSSCG00000004464	TENT5A
1	85043001	85044000	75.6944	60.3306	85.2941	86.4078	74.4186	84.1772	76.5152	64.3836	88.0282	79.8319	68.7117	85.2941	82.5397	69.281	88.7417	82.3529	67.9389	83.5821	0.00481654	Intergenic	Non-CGI	NA	NA	B21P,T8P4P	ENSSSCG00000050778
1	85246001	85247000	84.7162	NA	86.7647	83.5616	68.9655	NA	85.3774	71.8876	87.5	86.9048	80.2632	NA	79.2553	71.2644	90.2913	85.2071	75.4286	84.153	0.00749076	Intergenic	Non-CGI	NA	NA	NK	ENSSSCG00000049631
1	85593001	85594000	78.5016	80.6338	72.5581	85.2459	74.6341	83.3333	71.5867	77.4725	83.2947	78.4038	77.3196	71.9858	83.2061	76.8519	81.0897	78.0645	74.5665	83.1858	0.00993626	Promoter	Non-CGI	NA	NA	Mono	ENSSSCG00000041529
1	85944001	85945000	85.119	71.5736	90.7563	96	88.3871	98.6301	97.449	95.2381	98.19	90.2174	65.1429	89.0805	93.3014	93	97.4874	99.5652	97.9275	99.5283	0.00101572	Intron	Non-CGI	0.0687576	0.793159	B21P	ENSSSCG00000004465	BCKDHB
1	85960001	85961000	77.0642	68.3673	94.9495	98.7654	92.9577	95.614	94.2675	99.3631	96.1538	90.566	61.8321	94.3925	94.1667	95.4839	96.7742	98.6577	98.1651	99.2647	0.00346414	Intron	Non-CGI	0.124822	0.633128	B21P	ENSSSCG00000004465	BCKDHB
1	86222001	86223000	92.0732	86.4	92.4855	93.6937	89.2405	97.1429	91.3876	86.692	94.4954	89.8649	88.4615	92.5287	96.1039	88.8889	95.8974	95.3405	88.6228	96.6184	0.00685944	Intergenic	Non-CGI	-0.251444	0.330293		ENSSSCG00000028080	ELOVL4
1	86415001	86416000	85.0299	81.3559	83.6735	80.8333	73.4694	79.5918	82.9932	81.8681	88.6792	82.1782	79.1045	83.5106	80.6452	73.4375	73.8739	82.266	83.4646	83.0918	0.00995419	TTS	Non-CGI	-0.33232	0.192493	NK	ENSSSCG00000032015	SH3BGRL2
1	86443001	86444000	72	89.2157	81.457	79.8319	84.7826	40.1786	71.4286	44.8276	82.6923	73.75	87.8788	84.6154	75.7764	62.069	24.1935	57.4627	27.2727	79.7927	0.00325963	Exon	Non-CGI	-0.807026	9.02432e-05	T8N4P,T8P4P	ENSSSCG00000032015	SH3BGRL2
1	86446001	86447000	81.1966	85.4839	90.604	74.6575	77.551	45.2174	79.8611	67.8947	78.7037	76.4331	85.8108	89.4737	79.5455	71.6049	55.3957	76.8786	67.2727	84	0.00179466	Intron	Non-CGI	-0.781501	0.000211535	T8N4P	ENSSSCG00000032015	SH3BGRL2
1	86558001	86559000	52.2388	39.8148	42.6036	50.9091	41.2371	48.5714	50.8333	52.9101	38.0952	51.8987	40.1575	44.8718	46.9388	33.945	45.6	44.586	48.2759	38.1443	0.0074236	Intron	Non-CGI	NA	NA	NK,TGDP	ENSSSCG00000004469	LCA5
1	86569001	86570000	88.664	85.4545	94.7712	92.5373	94.086	95.4733	90.493	89.4958	92.1739	85.6	85.446	92.7374	92.6154	91.5789	96.1702	94.7598	91.3043	92.3077	0.0079471	Intron	Non-CGI	NA	NA		ENSSSCG00000004469	LCA5
1	86665001	86666000	NA	84.9206	95.8084	92.3077	86.3248	94.4882	90.7692	88.5496	92.1053	92.3077	83.4646	92.1429	92.8571	82.9268	92.9032	90.7975	86.0656	93.7888	0.0055109	Intron	Non-CGI	NA	NA		NA	NA
1	86986001	86987000	95.1389	96.3636	96.1783	88	92.437	96.2264	96.3768	94.8052	59.7015	78.5047	95.6757	97.9798	95.4545	92.3077	97.0588	97.0588	98.6395	67.1053	0.0064328	TTS	Non-CGI	-0.0348091	0.894487	TGDP	ENSSSCG00000004470	HMGN3
1	87123001	87124000	93.2642	91.9708	98.5915	93.0769	88.1818	97.037	90.7692	93.7008	93.2836	93.2836	90	99.1667	93.75	85.4015	97.1429	95	97.2603	90.7514	0.00811419	Intron	Non-CGI	NA	NA		NA	NA
1	87387001	87388000	90.8108	78.972	92.1296	88.8	84.2424	93.8111	87.6238	80.8989	88.4328	89.6552	77.8481	93.5897	87.7358	79.1339	87.2727	86.533	83.3333	86.9159	0.00688167	Intergenic	Non-CGI	NA	NA		ENSSSCG00000004472	IRAK1BP1
1	88276001	88277000	77.907	71.9697	84.3318	76.8421	72.2772	81.4516	71.6129	65.873	82.6484	80.1587	76.824	83.9416	78.3217	68	74.8344	73.6111	70.1389	86.8996	0.00810044	Intron	Non-CGI	NA	NA	NK,T8P4P	ENSSSCG00000034152	MEI4
1	88341001	88342000	68.75	71.875	80.8824	70.1031	64.9351	80.6723	84.0336	70.0787	79.8611	69.5035	80.8696	76.3636	74.7826	61.0526	83.8235	80.303	64.6617	81.9876	0.00811419	Intron	Non-CGI	NA	NA	NK,T8P4P	NA	NA
1	88384001	88385000	76.6355	70.5882	83.3333	NA	NA	79.4118	82.0896	65.5738	88	73.5294	77.1186	80.5195	69.4915	70.4762	81.25	88.1818	62.5	83.6364	0.00949069	Intron	Non-CGI	NA	NA	T8P4P	NA	NA
1	88803001	88804000	95.2	87.8049	87.1486	86.9369	84.058	91.8699	89.9471	86.383	91.5789	94.702	91.5584	88.7324	85.9223	88.0952	91.5179	89.9563	88.8446	93.75	0.00864331	Intergenic	Non-CGI	NA	NA		ENSSSCG00000004475	HTR1B
1	88835001	88836000	NA	NA	62.3288	66.3158	58.1081	67.5926	59.7015	53.125	59.4118	58.3333	58.5185	60.5882	63.2432	54.8387	63.4328	NA	53.7815	57.732	0.00915654	Intergenic	Non-CGI	NA	NA	T8P4P	ENSSSCG00000004475	HTR1B
1	89946001	89947000	95.3125	93.3775	94.2857	87.5	88.5714	96.0317	95.6044	93.2515	95.4545	95.2663	89.375	92.4138	86.8293	88	94.5578	97.0464	89.7727	91.8605	0.00652692	Exon	Non-CGI	NA	NA		ENSSSCG00000004477	IMPG1
1	90028001	90029000	87.6923	78.9474	94.5055	91.6667	94.9495	95.7447	89	93.8462	93.9024	89.7436	76.5957	93.0556	90.2913	87.234	94.958	92.3077	NA	97.8495	0.00959323	Intron	Non-CGI	NA	NA		NA	NA
1	90188001	90189000	78.7234	97.7528	92.2619	72.5926	80.7407	67.4419	74.0741	81.2081	41.0853	66.1417	95	91.5254	81.3665	79.6178	78.2857	75.5435	81.0526	40.3846	0.00141482	Promoter	Non-CGI	NA	NA	TGDP	ENSSSCG00000019589	U1
1	90272001	90273000	94.8454	95.4545	96.2121	NA	93.617	97.4194	90.4412	100	NA	93.8272	94.1748	95.122	97.2727	90.8046	97.8947	90.9091	NA	98.9362	0.00939498	Intron	Non-CGI	NA	NA		NA	NA
1	90276001	90277000	83.237	82.7068	47.561	73.7589	77.193	88.2353	89.4958	87.6777	78.626	82.9268	85.5556	43.75	67.2414	85.4749	88.4892	88.5714	82.1918	88.5906	0.00133679	Intron	Non-CGI	0.409497	0.102616	Mono	ENSSSCG00000020702	SENP6
1	90346001	90347000	87.4074	89.2086	85.5263	84.5588	86.3636	94.4056	91.4773	84.2365	94.3182	92.3497	93.4959	90.2857	87.4214	90.2985	95.5414	95.3757	88.0952	93.038	0.00747501	Intergenic	Non-CGI	NA	NA		ENSSSCG00000004479	FILIP1
1	90535001	90536000	76.9231	51.6484	69.4118	84.8485	87.7049	93.1034	88.3929	89.4309	93.2203	85.8824	55	64.9351	79.3651	78.6885	96.1832	96.6887	81.9048	96.9231	0.0024043	Intron	Non-CGI	NA	NA	B21P,Mono	ENSSSCG00000004479	FILIP1
1	90548001	90549000	86.2903	78.5714	88.0342	90.5882	88.6598	93.1507	94.3182	85.3333	97.2973	91.5789	82.8571	88.7755	93.578	87.7193	97.3451	93.9394	84.6154	96.0784	0.00421857	Intron	Non-CGI	NA	NA		ENSSSCG00000004479	FILIP1
1	90685001	90686000	89.6552	96.3964	96.4286	89.6226	89.7959	77.7778	83.1776	91.6201	89.5238	89.6907	96.9466	91.4286	93.5897	91.3043	72.4409	76.259	85.7143	83.1081	0.00742481	TTS	Non-CGI	0.17095	0.511816		ENSSSCG00000033155	TMEM30A
1	90740001	90741000	82	75.7895	84.2365	87.6543	78.6667	81.5603	77.8689	60.5769	89.6226	90.4412	82.0755	89.3805	82.6087	77.5701	77.1028	78.9216	54.1667	87.1166	0.00402989	Intergenic	CpGshore	NA	NA	T8P4P	ENSSSCG00000004484	COL12A1
1	90793001	90794000	83.6207	71.0843	88.3929	87.3016	68.4783	85.8333	86.1111	72.1154	90.3226	79.5699	79.4643	89.7196	81.4286	75	84.9315	89.1156	71.7949	87.7551	0.00704487	Exon	Non-CGI	NA	NA	NK,T8P4P	ENSSSCG00000004484	COL12A1
1	90804001	90805000	57.6577	NA	54.4304	65.9574	60.9195	77.381	70.4	60.6838	65.812	52.1277	69.3694	56.4103	64.1791	54.6218	69.1729	69.6552	59.375	56.4815	0.00961843	Exon	Non-CGI	NA	NA	B21N,Mono	NA	NA
1	91146001	91147000	82.1549	76.8627	83.0601	79.3358	75.6637	79.8587	81.0036	75.8929	79.2035	78.9855	72.8916	79.5455	76.6667	73.3906	80.4545	80.2778	72.9323	78.5714	0.0053606	Intergenic	Non-CGI	NA	NA	B21P,NK,T8P4P	ENSSSCG00000031534	U6
1	92086001	92087000	53.9394	73.6	72.9323	59.2593	68.75	36.3636	50	47.5862	31.9672	39.2405	73.8806	74.1935	45.6693	NA	38.7097	36.9863	27.6119	22.8814	0.00649515	Exon	Non-CGI	0.00541008	0.983559	TGDP	ENSSSCG00000004485	CD109
1	92090001	92091000	83.1633	80.4598	87.8788	78.8991	85.2632	85.4545	88.9952	81.5789	91.3793	86.6667	84.9057	89.0511	77.3196	83.0688	88.9423	90.367	82.3529	87.8049	0.00983269	Intron	Non-CGI	-0.14104	0.589237		ENSSSCG00000004485	CD109
1	92134001	92135000	66.9118	61.5385	68.0556	70	58.9286	72.8571	73.5099	72.3577	64.6018	70.7071	60	66.6667	70.7965	65.3846	77.6596	73.2394	72.6316	70.4225	0.00909604	Intron	Non-CGI	-0.222064	0.391654	B21P,NK	ENSSSCG00000004485	CD109
1	92199001	92200000	70.5882	54.2857	83.3333	NA	60.6742	69.8113	79.0698	60.7843	85	79.2453	61.157	91.2621	82.4561	60.7477	79.0698	78.1065	62.8866	90.411	0.00217945	Intron	Non-CGI	-0.450963	0.0795716	B21P,NK	ENSSSCG00000004485	CD109
1	92205001	92206000	89.4737	90.9091	89.7638	83.8462	87.7193	90.7143	93.4783	83.3333	89.4309	85.2713	90.4762	92.9412	83.0986	87.1345	91.6667	92.3077	86.1789	89.2562	0.00773513	Intron	Non-CGI	-0.439339	0.0776531		ENSSSCG00000004485	CD109
1	92209001	92210000	80.1587	71.7949	81.0458	81.25	75	87.6543	84.5588	88.7097	87.3134	74.0385	66.6667	81.0526	84.6154	73.6111	83.871	87.8049	83.3333	85.0299	0.00660104	Intron	Non-CGI	-0.187247	0.471748	B21P,NK	ENSSSCG00000004485	CD109
1	92290001	92291000	87.3874	72.3684	97.6378	98.6301	99.0196	100	93.6364	92.623	98.3471	91.3386	73.4375	98.9474	95.122	95.2381	98.9899	95.3216	92.6471	95.9732	0.000496196	Intron	Non-CGI	0.36022	0.155518	B21P	ENSSSCG00000004486	SLC17A5
1	92311001	92312000	87.6923	84.3902	96.3158	89.071	85.5491	78.1457	91.0714	85.3755	86.0215	85.2349	84.6154	94.359	92.4528	87.0056	77.1429	85.3659	88.6076	88.1773	0.00564224	Intron	Non-CGI	-0.00296872	0.990978		ENSSSCG00000004486	SLC17A5
1	92352001	92353000	16.4122	11.1111	29.9213	42.3529	38.8889	35.865	31.1688	39.8693	44.5255	25.8065	9.67742	35.2113	42.5781	32.8638	41.6667	41.791	42.069	48.9362	0.00318975	Intergenic	Non-CGI	0.485053	0.0484364	B21N,B21P	ENSSSCG00000004486	SLC17A5
1	92353001	92354000	93.3824	87.8505	80.3419	85.5263	91.0448	97.1429	91.2281	92.3077	97.1831	95.1807	84.3137	82.7586	84.058	94.8454	98.8764	95.3947	90.1099	96.3964	0.00245844	Intergenic	Non-CGI	0.130531	0.617536		ENSSSCG00000004486	SLC17A5
1	92365001	92366000	98.9583	98.1481	91.954	89.2857	95.7447	94.186	91.25	91.7808	NA	97.2222	95.7895	92.5373	87.2881	94.382	96.1538	93.1034	91.1765	93.2203	0.00575096	Intergenic	Non-CGI	0.351822	0.18144		ENSSSCG00000004489	EEF1A1
1	92423001	92424000	39.0411	26.3158	48.7179	42.1687	28.0488	29.7619	42.3729	9.77444	33.7349	27.6786	7.87402	39.1304	38.5093	32.0388	33.8843	34.6821	7.43802	29.0909	0.00915046	Promoter	CpGshore	0.053172	0.839387	B21P,T8P4P	ENSSSCG00000037674
1	92424001	92425000	46.0526	37.7551	77.2358	49.4253	70.1149	52.2727	48.9796	8.65385	50.7692	51.2821	48.5714	75.3247	61.1111	54.9451	58.8785	45.3039	21.7391	56.9106	0.00557773	Promoter	CpGshore	0.240856	0.351727	T8P4P	ENSSSCG00000037674
1	92439001	92440000	90.5405	91.9355	94.6429	89.7059	91.4286	92.126	93.1034	88.1988	96.063	91.0112	91.5385	95.4545	89.8089	92.9688	92.5	94.2675	91.3386	96.5986	0.0029564	Intron	Non-CGI	0.181297	0.486195		ENSSSCG00000004489	EEF1A1
1	92968001	92969000	81.6199	85.4251	81.2865	80.6723	68.8623	82.2878	79.6117	75.6329	83.9378	80.2395	83.0601	78.2143	75.4647	70.0508	85.1711	82.0856	78.2857	81.0127	0.00727404	Intergenic	Non-CGI	NA	NA	NK	ENSSSCG00000033160
1	93974001	93975000	75	62.7451	80	NA	71.2121	NA	70	55.5556	88.2353	NA	63.9535	76.4706	87.013	64.2857	NA	74.4898	57.1429	93.5065	0.00452748	Intergenic	CpGshore	NA	NA	T8P4P	ENSSSCG00000040747	U6
1	94066001	94067000	96.6997	94.2623	95.1368	93.8416	91.2821	96.9697	94.6844	93.6823	98.6111	94.8113	91.5663	94.7917	93.75	90.9774	95.2381	93.9086	93.4673	96.1039	0.00580231	Intergenic	Non-CGI	NA	NA		ENSSSCG00000044547
1	94372001	94373000	71.6981	41.6667	66.2921	69.6629	71.2121	90.5405	83.5052	74.3119	90.5172	74.2857	33.3333	59.7015	86.2069	76.1364	82.4742	91.7293	67.2414	85.1485	0.00365956	Intron	Non-CGI	-0.659655	0.0039632	B21P	ENSSSCG00000004490	SETBP1
1	94445001	94446000	96.3504	97.0588	93.1217	96.8	92.4242	97.7444	88.0597	86.6667	98.4733	95.0617	93.4783	95.5556	94.8454	89.6175	96.9925	92.8205	87.1287	97.2376	0.00929282	Intron	Non-CGI	0.242132	0.349102		ENSSSCG00000004490	SETBP1
1	94453001	94454000	98.0392	95.7447	92.3077	93.3824	83.8095	93.8202	91.2281	83.2117	92.6471	91.8919	93.4307	95.2381	93.4959	78.1457	95.5975	93.4211	80.3571	96	0.00658	Intron	Non-CGI	0.325366	0.202538		ENSSSCG00000004490	SETBP1
1	94467001	94468000	96.0784	96.1039	92.0245	92.5	77.2152	96.1905	92.4051	87.6812	93.6	98.8095	99.187	94.5652	91.3793	84.7458	94.7368	94.2675	83.1579	92.4138	0.00685131	Intron	Non-CGI	0.461174	0.0624268		ENSSSCG00000004490	SETBP1
1	94485001	94486000	98.1818	97.4026	83.7607	94.2308	75.2941	98.75	92.5926	86.5979	95.614	91.9355	97.1429	88.4298	89.9083	74.2857	90.8333	95.1049	92.3913	96.5517	0.00732664	Intron	Non-CGI	0.384914	0.127098	NK	ENSSSCG00000004490	SETBP1
1	94526001	94527000	95.9184	94.5455	86.7925	86.747	NA	97.2973	93.1034	82.6923	98.3193	94.3662	95.283	93.6508	86.3636	81.3725	97.2477	88.6957	85.5422	97.1963	0.00684353	Intron	Non-CGI	NA	NA		NA	NA
1	94534001	94535000	58.6466	35.7143	81.3725	88.4615	63.75	89.5833	76.9231	73.7327	87.6847	79.7101	35.7724	86.3248	80.6818	68.2759	86.6995	84.3137	80.663	88.2883	0.00381357	Intron	Non-CGI	-0.809768	8.1753e-05	B21P	ENSSSCG00000004490	SETBP1
1	94562001	94563000	79.4393	68.8889	79.0476	75.2809	71.6667	85.5072	56.1798	70.5357	89.7196	83.0769	76.4228	86.2069	71.2644	62.2807	85.7143	65.1007	73.2558	89.9083	0.00667719	Intron	Non-CGI	NA	NA	T8P4N	NA	NA
1	94588001	94589000	86.5672	NA	73.0496	NA	83.1776	96.7742	93.6364	85.0575	97.4138	93.2584	79.4872	80.4511	89.8734	81.746	94.3925	96.1832	84.4828	95.082	0.00940765	Intron	Non-CGI	NA	NA		NA	NA
1	94932001	94933000	80	63.5135	86.0759	84.1463	73.913	87.931	71.4286	63.5135	81.9672	80.597	72.8	80	79.5181	80.198	84.7222	74.1722	65.2632	85.5556	0.00765318	Intergenic	Non-CGI	NA	NA	B21P,T8P4P	ENSSSCG00000050905
1	94984001	94985000	91.0864	84.4193	92.8826	95.3757	91.3242	98.2222	94.5055	91.3747	95.5272	95.3975	83.7989	95.8599	93.7931	90.1695	97.1831	94.1315	94.8187	94.4099	0.005494	Intergenic	Non-CGI	NA	NA		ENSSSCG00000051009
1	95148001	95149000	67.3759	63.4921	91.4729	84.7328	87.6543	82.9545	75	71.5517	86.8421	65.8824	60.2273	96.2963	78.6765	80.5825	85.7143	85.4167	68.75	90.604	0.00316095	Intergenic	Non-CGI	NA	NA	B21N,B21P	ENSSSCG00000004491	SLC14A2
1	95155001	95156000	85.5814	81.9672	92.7184	88.4211	90.404	87.5576	88.3621	82.2394	90.9434	83.8926	85.5319	97.0199	93.6306	92.2414	94.8	93.3121	86.413	96.0591	0.00776023	Intergenic	Non-CGI	NA	NA		ENSSSCG00000004491	SLC14A2
1	95306001	95307000	83.6364	85.2941	87.5676	89.0756	87.6812	89.5928	88.5	78.4753	90.3226	86.6359	83.7662	90.5213	89.7297	82.1918	88.4422	89.3939	79.1411	89.1026	0.00882843	Exon	Non-CGI	NA	NA		ENSSSCG00000004491
1	95316001	95317000	92.5532	81.8182	88.8158	85.7143	79.3814	82.8571	88.5906	72.9927	89.8551	92.437	80.3797	95.2381	92.7632	78.3951	92.8571	94.5652	73.0769	90.6977	0.00786501	Exon	Non-CGI	NA	NA	T8P4P	ENSSSCG00000004491
1	95451001	95452000	79.7203	59.0909	82.3529	90.4762	73.913	87.5776	87.5	79.1045	88.3117	78.022	45.5882	78.2609	76.9697	72.1429	76.6667	75.8389	65.3846	84.6591	0.00461946	Intergenic	Non-CGI	NA	NA	B21P	ENSSSCG00000004493	SIGLEC15
1	95479001	95480000	86.1905	68.6957	84.106	90.795	70.4	85.0679	85.1282	73.9726	84.6154	80.1802	60.1504	84.0426	74.6606	67.2414	77.1552	79.602	64.7436	77.2152	0.00672826	Intron	Non-CGI	NA	NA	B21P,NK,T8P4P	ENSSSCG00000004493	SIGLEC15
1	95680001	95681000	89.2405	92.9032	74.3243	91.2698	100	93.7107	96.0938	91.6667	94.3396	96	94.4056	74.1176	93.75	94.8148	96.4286	95.8042	92.3445	97.3684	0.00322409	Intron	Non-CGI	-0.209525	0.419603	Mono	ENSSSCG00000004499	ATP5F1A
1	95692001	95693000	84.375	92	78.5235	88.3212	70.2703	89.2473	86.7133	86.3014	92.126	84.2593	88.2883	84.466	86.4865	72.973	89.781	87.4016	83.7607	90.3846	0.0023383	Intron	Non-CGI	-0.543826	0.0240355	NK	ENSSSCG00000004499	ATP5F1A
1	95696001	95697000	75	85.7143	44	70.5128	61.8557	87.8261	74.026	74.7748	80.2632	83.871	83.6207	61.1111	70	57.6923	83.6735	80.5031	73.5632	74.8299	0.00806783	Intron	Non-CGI	-0.236086	0.361634	Mono,NK	ENSSSCG00000004499	ATP5F1A
1	95726001	95727000	70.3704	87.5	37.963	55.7692	36.9369	68.1319	72.8395	76.1364	69.8413	80.7229	91.6084	43.1579	52.9412	62.3077	82.0755	76.8657	77.2727	67.2414	0.00625522	Intron	CpGshore	-0.123178	0.637646	Mono,NK	ENSSSCG00000004499	ATP5F1A
1	95727001	95728000	12.6582	8.33333	1.43885	4.71698	0.925926	4.4586	7.76256	4.24028	3.50877	8.33333	9.65251	1.27389	2.7027	2.63158	2.22222	7.31707	5	3.89222	0.00572638	Intron	CpGIsland	0.224527	0.386286	Mono,NK	ENSSSCG00000004499	ATP5F1A
1	95792001	95793000	89.6226	78.2946	97.0443	90.625	96.1538	99.435	91.7722	91.5423	95.4248	89.375	74.8387	95.1613	96	87.5	95.9091	93.6709	89.4737	97.2028	0.00696602	Intergenic	Non-CGI	-0.0292675	0.911216		ENSSSCG00000004500	C18orf25
1	95810001	95811000	9.91379	15.1786	16.2338	13.2867	31.25	8.33333	9.45946	9.18919	18.7166	16.7539	16.8367	17.1598	19.3798	35.5556	16.5714	16.5605	10.6195	14.4033	0.0070692	Promoter	CpGIsland	0.12462	0.633682		ENSSSCG00000004500	C18orf25
1	95817001	95818000	66.8122	51.2605	80.0797	68.8172	78.3133	84.3023	76.8421	79.3103	68.5606	61.2676	62.987	75.1553	65.4167	76.0976	77.5862	73.5683	78.4722	67.619	0.00856923	Intron	Non-CGI	-0.077961	0.766153	B21P	ENSSSCG00000004500	C18orf25
1	95912001	95913000	75.8065	65.2174	39.2857	43.9024	70.1754	77.551	68.9189	NA	75	74.2857	NA	28.5714	47.3684	76.8293	70.3297	83	70.1754	79.2453	0.00634936	Intergenic	Non-CGI	NA	NA	Mono,Neut	ENSSSCG00000051447
1	95939001	95940000	93.8776	88.3117	95.6044	92.6316	82.8125	97.2222	90.4255	89.1566	94.2857	94.4954	90.099	93.1818	87.5817	84.5528	96.7742	94.9153	85.7143	93.6842	0.00853006	Intergenic	Non-CGI	NA	NA		ENSSSCG00000041792
1	95954001	95955000	74.3961	76.7045	54.1176	66.3265	72.3404	87.2449	83.3333	83.3333	84.6561	74.2138	80.1282	61.9048	66.8449	76.7857	84.6626	86.1386	80	85.7143	0.00155209	Intron	Non-CGI	NA	NA	Mono,Neut	ENSSSCG00000004502	RNF165
1	95974001	95975000	85.7143	85.1064	92.6829	86.6667	87.9121	87.5	84.2975	79.3103	88.8889	85.6115	85.1852	88.8889	84.1121	82.7869	84.4595	82.6389	78.2609	86.9565	0.00486157	Intron	Non-CGI	NA	NA		ENSSSCG00000004502	RNF165
1	96021001	96022000	76.5432	75.5102	80.1205	82.2785	66.6667	78.8235	78	73.6842	80	77.6699	76.5217	77.3585	79.021	67.619	77.4194	80.8511	69.9187	80.5556	0.00322571	Intron	Non-CGI	NA	NA	NK,T8P4P	ENSSSCG00000004502	RNF165
1	96035001	96036000	71.4286	73.1707	85.2632	83.3333	NA	NA	82.8125	70.8333	86.4407	NA	66.2162	81.25	83.1579	67.6923	NA	79.7101	68.1818	81.4286	0.00529606	Intron	Non-CGI	NA	NA	B21P,T8P4P	NA	NA
1	96121001	96122000	88.4817	87.7049	91.3876	93.4343	81.9549	92.7481	92.0213	87.1383	94.1748	89.4273	89.1566	94.5148	93.3579	79.3578	89.7959	92.7273	88.3178	90.6542	0.003996	Promoter	Non-CGI	NA	NA		ENSSSCG00000050304
1	96123001	96124000	78.4173	83.6735	85.641	87.0968	76.3158	89.5833	89.726	80.6122	79.0576	78.2178	77.2059	79.5082	82.5581	68.6441	86.6142	85.7143	77.3438	79.7753	0.00598409	Promoter	Non-CGI	NA	NA	NK	ENSSSCG00000050304
1	96199001	96200000	81.6901	72.8571	84.9558	82.5	78.4	82.7586	85.4749	83.0097	86.0294	84.6847	73.0769	84.0659	79.4521	80.2395	87.5862	87.0588	80.3738	86.0465	0.00535604	Intron	Non-CGI	NA	NA	B21P	ENSSSCG00000004503	LOXHD1
1	96235001	96236000	87.5	83.7398	87.6289	87.2549	75.2475	87.2727	89.916	74.6835	90.4255	93.6937	81.3008	89.3617	85.4167	73.6842	88.4615	91.8367	80.5556	90.7563	0.00468083	Exon	Non-CGI	NA	NA	NK	ENSSSCG00000004503	LOXHD1
1	96269001	96270000	75.2137	53.0973	84.3434	75	75.7353	87.234	76.9231	76.5027	81.1765	74.2424	46.8085	77.7108	72.7273	66.1111	84.8315	77.1605	68.0556	74.6939	0.00123828	Intron	Non-CGI	NA	NA	B21P	ENSSSCG00000004503	LOXHD1
1	96286001	96287000	56.6372	41.1765	47.2	70.4225	76.7442	84.7222	85.124	78	83.8095	73.8739	47.8261	52.2727	76.8595	82.4176	93.7008	84.1584	87.6404	91.8367	0.000699835	Intergenic	Non-CGI	NA	NA	B21P,Mono	ENSSSCG00000004503	LOXHD1
1	96302001	96303000	86.6412	76.4957	96.2069	91.4439	89.418	93.4911	96.9112	92.9825	95.7447	85.5305	69.4352	93.9597	93.9623	86.4253	93.8776	92.9712	91.9463	94.2623	0.00164209	TTS	CpGIsland	NA	NA	B21P	ENSSSCG00000032053	ST8SIA5
1	96373001	96374000	88.3721	82.9268	89.0909	90.7407	82.6923	85.2941	89.6552	77.7778	91.954	85.9649	81.25	91.2281	86.2385	84.3373	87.1429	87.0504	77.907	88.8889	0.00690912	Promoter	CpGshore	NA	NA		ENSSSCG00000032053	ST8SIA5
1	96375001	96376000	8.08314	8.76133	4.73373	6.16883	4.20561	6.79443	7.53425	11.9816	3.24427	4.60251	10.8466	2.22222	9.15033	3.8835	8.64745	9.16399	13.7313	3.63636	0.00874896	Promoter	CpGIsland	NA	NA	Mono,TGDP	ENSSSCG00000032053	ST8SIA5
1	96409001	96410000	92.5926	80.4878	92.437	85.3933	85.2632	94.3925	92.7273	81.0219	95.4023	89.6552	76.3158	92.2222	88	81.4815	92.0455	88.3212	83.6957	93.9394	0.00370566	Intergenic	Non-CGI	NA	NA		ENSSSCG00000032053	ST8SIA5
1	96484001	96485000	94.1748	92.8	97.7778	95.9184	93.4211	95.9839	98.7124	95.0226	96.9136	97.2067	93.6416	99.0868	97.8723	96.25	96.2617	98.5455	96.2687	98.4375	0.00762366	Intron	Non-CGI	-0.358958	0.157078		ENSSSCG00000034730	PIAS2
1	96544001	96545000	39.3939	24.2991	47.6471	45.8333	65.3465	53.6946	50.8333	21.9895	55.2486	37.5661	15.8192	44.3709	44.1558	44.2786	43.318	44.5652	27.3256	46.7337	0.00791982	Promoter	CpGshore	-0.0335543	0.898271	B21P,T8P4P	ENSSSCG00000034730	PIAS2
1	96656001	96657000	55.4945	NA	33.0935	NA	48.2759	58.1395	59.0476	61.2245	61.2403	62.5	64.539	25.8065	21.875	50.4	55.814	59.7484	64.6018	74.1935	0.00468508	Intron	Non-CGI	NA	NA	Mono	ENSSSCG00000022643	KATNAL2
1	96686001	96687000	79.3939	72.5275	92.9825	90.3846	90.8163	92.7007	85.9155	95.9016	94.1558	85.5932	71.5976	90.8163	91.6168	85.1852	92.3977	91.9753	87.963	90.3955	0.00893432	Intron	Non-CGI	-0.433828	0.0818899	B21P	ENSSSCG00000005771	HDHD2
1	96698001	96699000	88.3978	71.9178	96.0317	88	90.1099	93.9394	95.6204	93.6893	94.1176	79.7468	73.6486	95	91.791	91.2698	93.3735	93.038	95.9677	94.2197	0.00236364	Intron	Non-CGI	NA	NA	B21P	NA	NA
1	96731001	96732000	67.8082	44.9612	68.5185	75.8621	84.5455	90.3361	82.6667	86.802	84.6995	70.7071	46.1905	66.4062	63.2558	75.4098	83.1633	83.7545	78.9773	83.3333	0.00228669	Promoter	CpGshore	-0.584777	0.0136795	B21P	ENSSSCG00000005771	HDHD2
1	96856001	96857000	14.8699	20.7031	5.69948	12.7907	12.4464	8.01887	14.5038	8.62069	12.0805	7.3913	19.1176	2.22222	5.66038	10.1322	8.13953	9.0566	4.40252	10.3203	0.00683713	Intergenic	CpGIsland	NA	NA	Mono	ENSSSCG00000005767	SKOR2
1	97130001	97131000	83.5294	79.096	93.9623	88.4817	82.5397	90.2174	83.945	83.1731	92.0635	86.7052	76.8362	96.5066	91.9492	78.0899	91.7241	91.7749	83.4254	92.4623	0.00787034	Intergenic	Non-CGI	NA	NA		ENSSSCG00000005767	SKOR2
1	97362001	97363000	73.6842	60.396	69.7248	77.2152	63.6364	74.7967	67.6056	68.8679	77.193	66.6667	54.0323	68.7023	69.6429	62.7737	74.1573	67.2	71.2644	77.0833	0.00711057	Intergenic	Non-CGI	0.556456	0.0203478	B21P	ENSSSCG00000004505	SMAD2
1	97370001	97371000	89.9543	83.9779	82.381	93.1373	93.1298	94.5355	91.5556	91.7647	94.898	88.9571	83.2168	87.5676	91.1917	88.9423	93.7198	93.4272	88.4615	94.7059	0.00964396	Intergenic	Non-CGI	0.554683	0.020837		ENSSSCG00000004505	SMAD2
1	97401001	97402000	87.963	89.5522	70.7965	84.4037	91.4894	90.1961	89.6552	88.2353	92	94.9239	92.7536	78.4	88.3333	95.7317	93.1677	93.4911	91.195	92.3567	0.00160738	Intergenic	Non-CGI	0.31095	0.224433	Mono	ENSSSCG00000004505	SMAD2
1	97431001	97432000	96.1326	83.4356	97.4138	95.4545	96.8944	95.8678	95.6989	96.6851	97.2028	94.9367	85.4478	99.4565	96.2264	96	97.1751	98.0392	96.9325	98.4375	0.000794548	Intron	Non-CGI	0.401461	0.110215		ENSSSCG00000004505	SMAD2
1	97495001	97496000	84.1379	59.4937	97.0588	84.7059	94.2308	90.9836	85.124	60.7692	90.9091	89.1304	67.5439	93.038	90.9722	79.8246	91.0345	79.2079	71	91.0448	0.00804958	Intron	Non-CGI	NA	NA	B21P,T8P4P	NA	NA
1	97542001	97543000	62.7907	44.5783	84.5528	81.8182	79.7297	91.6667	82.1429	87.6289	64.3678	57.2816	25.9542	84.5238	86.2319	77.0833	91.2162	94.6903	86.7769	59.1667	0.00184458	Intergenic	Non-CGI	0.451408	0.0689359	B21P	ENSSSCG00000004505	SMAD2
1	97619001	97620000	87.234	78.2178	89.916	90.5882	77.5	94.3396	86.9565	72.3077	90.4412	82.9545	78.0303	85.8586	84.2466	71.4286	83.3333	82.3171	72.549	80.6452	0.00805285	Intron	Non-CGI	0.0556534	0.83199	NK,T8P4P	ENSSSCG00000028076	ZBTB7C
1	97660001	97661000	81.9048	76.8116	89.4309	88.2353	80.303	87.6712	83.4951	72.549	92.0455	79.0323	80.6122	96	84.9315	76.8421	90.2913	85.7143	79.8077	94.898	0.00898359	Intron	Non-CGI	-0.0207264	0.937068		ENSSSCG00000028076	ZBTB7C
1	97703001	97704000	79.3103	80.6818	88.5714	77.0115	NA	73.913	72.2772	61.4679	83.3333	79.7101	67.2	82.6667	67.3469	64.8855	69.3182	60.1399	52.5773	74.4681	0.00691803	Intron	Non-CGI	0.597055	0.0146105	T8P4P	ENSSSCG00000028076	ZBTB7C
1	97734001	97735000	4.19847	15.2439	0.928793	4.10959	2.32558	5.2356	5.98291	1.15607	1.37931	3.44828	11.7241	0	2.34375	2.23048	1.25	3.30579	1.875	1.57729	0.00256385	Intron	CpGIsland	0.619405	0.00800979		ENSSSCG00000028076	ZBTB7C
1	97738001	97739000	73.75	60	81.4516	83.6735	72.7273	87.3563	75.3247	69.0265	86.0465	78.3133	58.5859	78.0822	80.4124	66.6667	89.0411	78.0952	75.6757	81.1111	0.00286095	Intron	Non-CGI	-0.447292	0.0718238	B21P	ENSSSCG00000028076	ZBTB7C
1	97766001	97767000	90.4545	96.1538	93.9535	80.5195	75.8621	60.4396	76.0563	66.9856	71.7172	70.9091	88.1579	92.8251	85.1429	70.7182	59.7403	72.7723	56.6667	67.3469	0.00647936	Intron	Non-CGI	0.633271	0.00635349	T8N4P,T8P4P	ENSSSCG00000028076	ZBTB7C
1	97769001	97770000	37.9032	55.8824	53.3333	39.5833	37.5	35	31.4607	24.8447	12.037	27.1429	65.8537	48.4211	38.7597	26.0163	22.7273	23.9437	25.5474	7.36842	0.00357893	Intron	Non-CGI	0.468901	0.0576086	TGDP	ENSSSCG00000028076	ZBTB7C
1	97796001	97797000	82.9545	83.3333	95.2381	86.8421	89.8305	98.1132	86.2069	87.8049	90.1639	85.4839	81.9149	95	84.6154	83.0189	94.4444	87.6404	83.1683	88.4615	0.00807592	Intron	Non-CGI	-0.205939	0.427784		ENSSSCG00000028076	ZBTB7C
1	97799001	97800000	71.7557	77.551	83.4532	83.8235	76.3441	79.4118	NA	76.7442	79.1667	80.7339	83.0508	87.8261	87.395	79.5031	86.9565	70.6522	85.9813	84.9462	0.00632455	Intron	Non-CGI	-0.0461642	0.865193		ENSSSCG00000028076	ZBTB7C
1	97822001	97823000	88.785	87.7358	91.2621	91.9811	89.3204	90.6752	89.3878	83.0275	91.7476	92.7461	89.3617	93.7282	92.5439	88.6486	93.4708	94.1176	82.8402	96.5517	0.00809478	Intron	Non-CGI	0.0199144	0.939529		ENSSSCG00000028076	ZBTB7C
1	97879001	97880000	85.5556	81.5217	85.0575	85.1351	76.9231	89.4737	88.785	89.2857	89.1304	74.2857	66.1017	71.1538	72.973	60	79	78.0822	78.8462	83.9286	0.00703904	Intron	Non-CGI	-0.0537087	0.837786	B21P,NK	ENSSSCG00000028076	ZBTB7C
1	97901001	97902000	87.7301	78.125	91.9255	86.4198	84	92.2222	85.6115	74.2424	90.2655	87.3418	84.6847	93.75	89.2308	78.022	87.6033	88.9706	74.3363	90	0.00705057	Intron	Non-CGI	-0.0237264	0.92798	T8P4P	ENSSSCG00000028076	ZBTB7C
1	97947001	97948000	88.0829	86.7925	91.5584	90.5263	88.8889	92.0792	84	81.6568	94.4882	92.5676	86.1314	90.4762	94.1176	85.2713	91.6667	84.2857	80	97.2222	0.00416423	Intron	Non-CGI	0.166407	0.523262		ENSSSCG00000028076	ZBTB7C
1	97998001	97999000	62.6667	66.1972	66.4062	69.2308	58.3333	34.4538	66.3636	37.5	63.7255	60.9589	74.1667	66.2162	66.6667	51.1111	42.6966	68.9441	46.7213	52.5974	0.00524302	Intron	Non-CGI	0.469094	0.0574919	T8N4P,T8P4P	ENSSSCG00000028076	ZBTB7C
1	98006001	98007000	73.8095	69.8324	83.4746	83.7321	78.125	87.3684	81.8182	83.0986	96.2406	85.1351	74.2972	82.6923	89.0071	77.5281	87.4644	81.0811	83.4225	94.3966	0.00954581	Intron	Non-CGI	-0.340674	0.180867	B21P	ENSSSCG00000028076	ZBTB7C
1	98031001	98032000	86.9919	78.8235	87.8173	89.011	80.9917	88.4422	85.625	80.9524	90.3614	85.4015	80	85.4167	84.689	75.6614	83.5106	85.9922	77.0925	88.5714	0.00589701	Intergenic	Non-CGI	-0.0473134	0.856902		ENSSSCG00000028076	ZBTB7C
1	98083001	98084000	86.6109	83.9024	92.5743	87.7358	81.2155	91.3043	88.3249	78.853	89.0547	82.9384	74.5098	84.8684	78.1955	71.4286	80.0699	77.4194	73.262	83.5227	0.00726081	Intergenic	Non-CGI	NA	NA		ENSSSCG00000041635
1	98105001	98106000	86.4865	70.3704	94.6903	84.2975	79.5918	92.9577	91.0714	94.4444	92.5	91.8605	78.5047	93.75	78.4946	72.4138	94.6667	94.964	90.3226	89.7959	0.00692607	Promoter	Non-CGI	NA	NA	B21P	ENSSSCG00000041635
[truncated: 52,622 more rows]
