# Supplementary material for: Assessment of DNA methylation in porcine immune cells reveals novel regulatory elements associated with cell-specific gene expression and immune capacity traits
Source: BMC Genomics. 2022 Aug 11;23:575. doi: 10.1186/s12864-022-08773-5 (PMC9367135; doi:10.1186/s12864-022-08773-5)
Supplement: Supplementary file 2 — Additional file 2: Table S2. Genes exhibiting low methylation in a single cell type. [file 12864_2022_8773_MOESM2_ESM.xlsx]

## Sheet: B21N_unique_clmr_genes
Table S2. Genes exhibiting low methylation in a single cell type
CD21nB	CD21pB	Myeloid	Neut	NK	CD4T	CD8T	CD4CD8T	SWC6gdT
TRPC7	CCR6	ENSSSCG00000042404	MOXD1	ENSSSCG00000050304	ERMARD	U5	ENSSSCG00000022580	HDAC2
GTF3C2	ENSSSCG00000034196	SERAC1	CALHM6	PTGER2	U6	U6	ENSSSCG00000041469	U1
AGBL5	ENSSSCG00000004024	NDUFAF4	ELAC1	ENSSSCG00000041789	PPP2R5B	ENSSSCG00000040267	ENSSSCG00000020423	OAZ2
MSGN1	ENSSSCG00000047165	ENSSSCG00000037071	ENSSSCG00000004963	C11orf94	CNN2	GPIHBP1	RAB27A	ARF6
ENSSSCG00000050241	ENSSSCG00000051560	ENSSSCG00000041529	ENSSSCG00000047584	ENSSSCG00000047796	ENSSSCG00000026229	KRT85	SPRED1	HIF1A
PCYT2	ENSSSCG00000046985	ENSSSCG00000048062	GADD45B	ENSSSCG00000047262	ENSSSCG00000042386	ENSSSCG00000042519	DPH6	ENSSSCG00000051396
DERL3	ENSSSCG00000004096	AQP9	LSM7	S1PR5	ENSSSCG00000045055	ENSSSCG00000020344	CD226	PIAS4
TNNC2	ENSSSCG00000041768	PLCB2	N4BP3	ENSSSCG00000024275	ABCD3	ENSSSCG00000031641	ssc-mir-204	R3HDM4
TMEM214	ENSSSCG00000045381	ENSSSCG00000019106	U1	ENSSSCG00000040956	CDPF1	DKK2	ENSSSCG00000031440	RASA1
ENSSSCG00000035416	ENSSSCG00000050677	GRP	POU4F3	ENSSSCG00000014414	ENSSSCG00000041015	GTPBP4	SNORA65	U6
ENSSSCG00000051239	ENSSSCG00000050336	CALML4	ssc-mir-7135	GPER1	GFOD2	RNASEH2B	ENSSSCG00000041350	ARL6IP1
ENSSSCG00000046046	UBE2J1	ERO1A	ENSSSCG00000049370	PVRIG	STMN1	ENSSSCG00000049279	ENSSSCG00000045435	ENSSSCG00000042398
RASGRP3	ENSSSCG00000041303	P14ARF	ENSSSCG00000049444	SLC5A2	ENSSSCG00000032965	MLPH	LTO1	ENSSSCG00000027762
ENSSSCG00000005961	ENSSSCG00000045926	PSIP1	AHCYL1	PLK1	MMAA	TMED4	DPF2	PGLYRP3
GDAP2	HDHD2	GRIN3A	ENSSSCG00000041122	ENSSSCG00000008048	SMAD1	ENSSSCG00000049948	ENSSSCG00000050990	ENSSSCG00000048912
ENSSSCG00000051007	ENSSSCG00000041635	DNAJC25	ENSSSCG00000041502	TRAF7	ENSSSCG00000042181	ENSSSCG00000000703	API5	ENSSSCG00000035583
NLK	ELL3	ATP6V1G1	RARG	PROM2	ENSSSCG00000051619	ENSSSCG00000049910	ENSSSCG00000044035	POLDIP3
ENSSSCG00000038062	ENSSSCG00000044231	MRRF	ssc-mir-615	GNLY	IGFBP4	UNC13B	ENSSSCG00000046823	SLC38A4
TMEM50B	ENSSSCG00000046336	ENSSSCG00000043589	COPZ1	VAMP5	ENSSSCG00000048263	SYT12	GUK1	ENSSSCG00000042332
ENSSSCG00000048585	ENSSSCG00000047436	EFEMP2	NFYB	KCNS3	SLC6A1	SFXN1	ENSSSCG00000036342	ENSSSCG00000041338
HS6ST1	LMAN1	ENSSSCG00000044804	ENSSSCG00000047099	ENSSSCG00000041417	AGPAT5	COX6A2	KRI1	IRX3
HCN1	ENSSSCG00000049234	ENSSSCG00000013105	ENSSSCG00000049032	ENSSSCG00000044565	IHH	CNNM3	ENSSSCG00000051679	PARK7
AAR2	MAPK1IP1L	ENSSSCG00000041746	ENSSSCG00000047895	HSD17B7	LRRC70	KCNG3	TBCA	SF3A3
ENSSSCG00000002536	ENSSSCG00000049366	MS4A2	ENSSSCG00000020872	CHTOP	ENSSSCG00000031312	RAB10	HAPLN1	SNORA73
MAMDC4	RNF183	SLC43A3	ENSSSCG00000034664	AVPR1A	ENSSSCG00000035944	ENSSSCG00000045813	SNORA74	ENSSSCG00000048255
ZC3H12B	ENSSSCG00000005519	U5	OR6S1	RAP1B	ENSSSCG00000045292	ATP1A1	PRSS53	U6
PHF6	NR6A1	ENSSSCG00000042732	ENSSSCG00000032647	ENSSSCG00000047102	ENSSSCG00000045906	ENSSSCG00000024402	ENSSSCG00000044128	SNORA36B
ENSSSCG00000051338	ENSSSCG00000019358	ZDHHC13	KCTD21	M6PR	CCDC97	DLEU7	ENSSSCG00000045157	ENSSSCG00000046572
	U3	ENSSSCG00000043004	SRPRA	NTF3	PPCS	ENSSSCG00000049667	ENSSSCG00000048037	ALOX5AP
	POMT1	SNAP47	PTPN7	ENSSSCG00000034578	ENSSSCG00000046158	LSM6	ENSSSCG00000049098	TSC22D1
	TSC1	DNAJB1	PHYH	ENSSSCG00000045654	TMEM41B	SLC4A7	ENSSSCG00000047159	TNFSF11
	DBH	PRKACA	ENSSSCG00000043021	ENSSSCG00000043448	NFRKB	CFAP44	ENSSSCG00000045407	KLHL1
	ENSSSCG00000045780	U6	GRTP1	EXOC3L2	ENSSSCG00000041220	UBLCP1	ENSSSCG00000042697	SCEL
	CHID1	ENSSSCG00000040016	ENSSSCG00000048182	NKG7	REEP2	TTC33	ENSSSCG00000041207	ENSSSCG00000031278
	ENSSSCG00000050209	TNFSF9	ENSSSCG00000041583	ENSSSCG00000003230	WNK2	ENSSSCG00000043835	ENSSSCG00000030960	TMEM94
	OSBPL5	AZU1	CCDC47	EDDM13	ENSSSCG00000045751	ENTPD6	ENSSSCG00000006395	ENSSSCG00000017235
	CDK2AP2	PALM	HSPB9	ENSSSCG00000027991	BLZF1		HDGF	SNORD124
	BRMS1	PRELID1	DHRS7B	ENSSSCG00000045249	SCUBE3		S1PR1	CCR8
	SYVN1	ENSSSCG00000051037	CHDH	ENSSSCG00000051155	NFYA		RPL5	ENSSSCG00000011567
	SLC22A8	ENSSSCG00000041215	ENSSSCG00000036302	ENSSSCG00000048159	RGS21		ENSSSCG00000051062	SRGN
	CYB561A3	TGFBI	ENSSSCG00000038633	AP4S1	TAF1A		ENSSSCG00000051710	ELOVL3
	TKFC	ENSSSCG00000007617	EN1	ENSSSCG00000047586	PTCH1		NDUFA6	TCERG1L
	ENSSSCG00000021812	NFATC2IP	ACVR1	ENSSSCG00000045425	RBM17		DDX17	ENSSSCG00000010792
	ENSSSCG00000013151	IGSF6	ENSSSCG00000041520	SPON2	NUP58		ENSSSCG00000039587	ARL5A
	U6	ENSSSCG00000043838	KCNG1	ssc-mir-95	LIG4		SOAT2	ENSSSCG00000044614
	LARGE2	ENSSSCG00000047720	MIR671	CLNK	TMC6		ARHGAP9	ENSSSCG00000046337
	ENSSSCG00000045811	CLCN7	SLC4A2	OR2D2	PRKAR1A		USP15	ENSSSCG00000050022
	ENSSSCG00000043531	ENSSSCG00000021560	ENSSSCG00000044960	SMPD1	ENSSSCG00000036089		U1	DGKK
	LMO2	ENSSSCG00000039214	ENSSSCG00000032236	ENSSSCG00000027874	WDR6		ssc-mir-9852	SPIN4
	QSER1	ENSSSCG00000041807	ENSSSCG00000005638	HBE1	P4HTM		ENSSSCG00000044926	SNORD61
	IFI30	ENSSSCG00000048015	RNASEH2C	ENSSSCG00000014931	IPO7		TEAD4	ENSSSCG00000004470
	ENSSSCG00000032751	ENSSSCG00000043091	DDX39A	ENSSSCG00000045889	ENSSSCG00000023324		ENSSSCG00000050811	ENSSSCG00000048817
	CLEC17A	MAT2A	ENSSSCG00000049509	SEMA3A	CDCA7L		NR2C1	ENSSSCG00000031657
	ASF1B	ENSSSCG00000022820	ENPP2	FGL2	DCBLD2		ENSSSCG00000022137	HNRNPH1
	MRPL4	SEMA4F	VIRMA	ENSSSCG00000041727	SHLD2		SLC7A5	EEF2K
	ICAM1	EMX1	ENSSSCG00000041705	ENSSSCG00000045242	SECISBP2		ENSSSCG00000042825	RANBP2
	ENSSSCG00000050102	NFU1	RNF166	ENSSSCG00000046986	MROH2A		ENSSSCG00000047359	ENSSSCG00000047813
	CERS4	ENSSSCG00000050624	RSPRY1	SPRY2	CDH18		NFKBIB	ENSSSCG00000045908
	CTXN1	ssc-mir-9855-1	FOXRED1	ENSSSCG00000048569	ASAH1		ERICH4	SLAMF7
	FCER2	ENSSSCG00000041111	MDM4	ENSSSCG00000044793	SHLD1		U6	ENSSSCG00000051652
	XAB2	ENSSSCG00000044028	ENSSSCG00000043120	SNORD1B	UQCC1		TNFRSF4	ENSSSCG00000043051
	NMRK2	ENSSSCG00000045505	PARP4	ENSSSCG00000025414	ZC3HC1		DVL1	NUDT19
	KLF16	FAM83A	ZNF385C	ERBB2	FTCD		NPHP4	ERFL
	EFNA2	SLC7A13	MRM3	ENSSSCG00000047874	NYX		SNORA73	RPP40
	MXD3	U6	SS18L2	FBXO39			UTP11	ENSSSCG00000048799
	HOMER1	ENSSSCG00000006206	FEZF2	ENSSSCG00000045293			U6	ENSSSCG00000029449
	THBS4	CEBPD	ENSSSCG00000045789	CX3CR1			C8A	FIGNL1
	MINAR2	TSTD1	ENSSSCG00000012088	ENSSSCG00000051698			ENSSSCG00000041987	ENSSSCG00000050949
	MZB1	KCNJ9	ENSSSCG00000009670	KCNMB3			ENSSSCG00000043822	ENSSSCG00000049664
	STING1	SLAMF8	ENSSSCG00000048956	FAM43A			SLC17A4	PPP1CC
	YIPF5	SSR2	ENSSSCG00000046086	ENSSSCG00000041735			ENSSSCG00000025593	ENSSSCG00000050433
	ENSSSCG00000041032	GATAD2B	FASTKD5	LTN1			ssc-mir-133b	LEPROTL1
	ENSSSCG00000047778	ENSSSCG00000043560	ASXL1	ENSSSCG00000046470			IL17A	ENSSSCG00000042805
	CDX1	CHI3L2	CHPF2	ENSSSCG00000027124			ENSSSCG00000001928	VPS16
	ENSSSCG00000045414	TSPO	ENSSSCG00000042032	MIR3618			ENSSSCG00000023857	WDR45
	ENSSSCG00000045352	APOBEC3B	DKC1	ENSSSCG00000030500			PNP	RBMX
	ssc-mir-9817	ENSSSCG00000046062	MTRF1L	ENSSSCG00000048358			ZFP36L1	ENSSSCG00000040918
	ENSSSCG00000036247	TUBA1B	PKIB	GPR55			SERPINA5	MAP3K7
	ENSSSCG00000007644	ENSSSCG00000043294	SMAD4	ENSSSCG00000045037			MRFAP1	FBXO33
	CLDN3	CLEC7A	TMOD3	U6			ENSSSCG00000051696	KLHDC2
	STX1B	U6	ENSSSCG00000022039	ENSSSCG00000046389			CHRNA9	C9orf85
	ZNF771	LTBR	PYGL	WFDC9			CXCL2	ELP1
	C16orf92	TUBA8	PBX3	ARFRP1			MTHFD2L	ALAD
	CORO1A	SLC48A1	TRUB2	ENSSSCG00000044439			TNIP3	ENSSSCG00000047492
	ENSSSCG00000034927	ENSSSCG00000051152	ALX4	ENSSSCG00000045148			ENSSSCG00000037551	CDC25C
	ENSSSCG00000035000	SNORA72	HSD17B12	ENSSSCG00000051549			LAMTOR3	ENSSSCG00000051455
	TNFRSF17	HAL	CHSY3	ENSSSCG00000042254			ENSSSCG00000051509	BFAR
	CARHSP1	ENSSSCG00000051097	SLC23A1	ENSSSCG00000012543			RRM1	HADHA
	GLIS2	SPG7	NDE1	ENSSSCG00000047711			PGAP2	ENSSSCG00000043555
	ABCA3	APRT	ENSSSCG00000007873	ENSSSCG00000004207			ENSSSCG00000046488	PRKDC
	RAB26	ST3GAL2	FAM178B	B2M			ENSSSCG00000044265	CD48
	ENSSSCG00000007978	ENSSSCG00000002749	ENSSSCG00000008451	GOLGA1			SNORD14	VANGL2
	NT5DC4	ENSSSCG00000046484	UBE2W	ENSSSCG00000047327			ELK4	SASS6
	ENSSSCG00000046783	ENSSSCG00000043485	PRCC	EXOSC2			ENSSSCG00000048603	AGL
	MAL	MT1A	ENSSSCG00000049063	ENSSSCG00000049374			TRA2A	TTLL1
	TMEM131	SLC38A7	BPIFC	NAA40			DNAJC2	SERHL2
	KANSL3	ENSSSCG00000037660	ENSSSCG00000040798	ISYNA1			CBLL1	TOMM22
	ENSSSCG00000040379	ENSSSCG00000045094	BANP	NCLN			ENSSSCG00000044613	CEP89
	U6	PSMB10	NUDT7	ENSSSCG00000042865			ENSSSCG00000047450	CYP2B6B
	SNORD94	CNEP1R1	PDPR	ENSSSCG00000048661			ASPM	ENSSSCG00000022947
	ENSSSCG00000047921	FFAR2	ENSSSCG00000002729	TGFB1I1			ENSSSCG00000026941	TWSG1
	ENSSSCG00000028518	HAUS5	E2F2	DCTN5			ENSSSCG00000051370	ENSSSCG00000003691
	PPP1R21	ENSSSCG00000044425	NSUN4	STARD7			ENSSSCG00000049317	KIAA0319
	U6	RINL	ENSSSCG00000028485	GCC2			GJA3	SRSF3
	EHD3	GMFG	ENSSSCG00000045333	ENSSSCG00000049331			ENSSSCG00000046898	CDC5L
	ZNF512	AP2S1	AIDA	ENSSSCG00000042329			SERTM1	ATG2B
	CIB4	TSEN34	WDR37	ENSSSCG00000043102			ENSSSCG00000043970	TAPT1
	EFR3B	ENSSSCG00000037426	FREM2	ENSSSCG00000043600			ENSSSCG00000044600	KIF14
	ENSSSCG00000048892	COX6B2	PROSER1	CCNL2			ENSSSCG00000045799	ZMYM2
	PDIA6	ENSSSCG00000004001	GTF2F2	ENSSSCG00000041525			KRT32	KL
	ENSSSCG00000045206	AJAP1	KCTD4	GPATCH3			NEUROD2	CACNB1
	ENSSSCG00000048889	CA6	ZC3H12C	ENSSSCG00000032274			ENSSSCG00000017507	PPP1R9B
	ENSSSCG00000045045	DHRS3	DCPS	ENSSSCG00000049999			ENSSSCG00000017901	ELP5
	LRRC24	ATP13A2	TMEM45B	ENSSSCG00000051077			U6	OCIAD2
	ENSSSCG00000050178	ENSSSCG00000033553	ENSSSCG00000048083	BLOC1S4			ENSSSCG00000041903	USO1
	ENSSSCG00000046806	ZNF436	OGFOD3	CYTL1			EPM2AIP1	TRIM22
	ENSSSCG00000044784	ENSSSCG00000032067	HGS	ENSSSCG00000050906			TMEM89	BTG4
	ENSSSCG00000036119	ENSSSCG00000042350	NKIRAS2	ENSSSCG00000049598			ssc-mir-885	HOATZ
	ENSSSCG00000036022	PPT1	ODAD4	ENSSSCG00000051031			ENSSSCG00000011859	AHR
	ENSSSCG00000048659	ADCYAP1	HLF	CREBZF			PARP14	KMT2E
	ENSSSCG00000051617	ENSSSCG00000051159	DHRS11	DYNC2H1			ENSSSCG00000037882	LIPH
	ENSSSCG00000048662	LEPROT	AATF	ENSSSCG00000047054			SNORD22	CCDC174
	ENSSSCG00000041624	ENSSSCG00000003826	SEC22C	ENSSSCG00000042402			SON	CUEDC2
	OXR1	ENSSSCG00000045605	SETD2	ENKUR			ENSSSCG00000049319	LPL
	ENSSSCG00000041192	SMAP2	ALAS1	ENSSSCG00000043765			RRP1B	GSTO1
	RNF19A	ENSSSCG00000042629	ACTR8	ENSSSCG00000049484			ENSSSCG00000051623	PLCL1
	MYBL1	TFAP2A	SELENOK	RNF6			U6	CYP20A1
	ENSSSCG00000049824	C6orf52	IL17RB	ENSSSCG00000037413			CABP7	DPP4
	MNDA	MYLIP	ENSSSCG00000046660	ENSSSCG00000049800			ENSSSCG00000041185	SH3BP4
	FCRL1	ENSSSCG00000001064	GRK7	ENSSSCG00000042682			ENSSSCG00000035635	ENSSSCG00000007525
	FCRL3	RNF39	TFDP2	EVPL			ENSSSCG00000047983	AKR1B1
	PBXIP1	TRIM39	BDH1	OTOP2			ENSSSCG00000050444	XRCC2
	ENSSSCG00000006581	FKBPL	ATG3	CLTC			ENSSSCG00000036561	TFCP2
	ENSSSCG00000006679	BNIP5	HMBOX1	CCL5			MFSD6	ENSSSCG00000002528
	ENSSSCG00000044178	ENSSSCG00000051635	ENTPD7	MYH3			ENSSSCG00000051735	MSN
	U6	WDR73	ABRAXAS2	GPX1			ENSSSCG00000041092	ENSSSCG00000041054
	ENSSSCG00000025485	ISLR	ENSSSCG00000046280	CISH			ENSSSCG00000047529	ENSSSCG00000012241
	DRAM2	CD276	MAP3K2	BHLHE40			ACKR3	UBA1
	AMPD2	PAX9	TBR1	ENSSSCG00000044633			ENSSSCG00000051024	PDHA1
	ENSSSCG00000048647	ZNF410	ENSSSCG00000031547	MLXIP			ENSSSCG00000045255	PDK3
	ZNF326	ENSSSCG00000046040	ENSSSCG00000049253	BICDL1			U6	ENSSSCG00000027046
	ENSSSCG00000043583	ENSSSCG00000042096	SLC12A5	POLR3A			U6
	ENSSSCG00000035733	ENSSSCG00000046069	ENSSSCG00000027118	ASNSD1			VSX1
	PANX2	ENSSSCG00000035159	GEMIN8	PAX3			CDC25B
	BRD1	SLAIN2	PIGA	DSTN			PROCR
	ENSSSCG00000050170	ENSSSCG00000045759	MED14	MAVS			ENSSSCG00000044755
	FBLN1	TLR2	ADGRG2	ENSSSCG00000030733			SPO11
	CSDC2	ENSSSCG00000044007		ENSSSCG00000007524			ENSSSCG00000042372
	ENSSSCG00000048349	POU4F2		ENSSSCG00000046225			ENSSSCG00000044758
	DMC1	TET2		GPR37			NFE2L3
	ENSSSCG00000042139	ENSSSCG00000045554		KBTBD2			ENSSSCG00000042664
	ENSSSCG00000000148	ENSSSCG00000045340		ADCYAP1R1			RPS4X
	ENSSSCG00000045300	ENSSSCG00000043792		CA5B			HPRT1
	TMPRSS12	LAMTOR1		IFNGR1			ENSSSCG00000042305
	TMEM19	ENSSSCG00000014805		ENSSSCG00000004511			ENSSSCG00000032959
	ENSSSCG00000040544	ATG16L2		DAPK2			ENSSSCG00000044542
	ENSSSCG00000036222	ENSSSCG00000048593		NEDD4			DCBLD1
	AICDA	NEU3		NETO1			ENSSSCG00000048099
	ENSSSCG00000000744	ENSSSCG00000044109		CDH19			RCL1
	LRRK2	SCN2B		ZNF532			ENSSSCG00000044537
	HCFC2	ENSSSCG00000046139		ENSSSCG00000050768			ENSSSCG00000041233
	ENSSSCG00000048211	U6		PAQR5			BATF2
	ENSSSCG00000042626	ENSSSCG00000045815		ENSSSCG00000033445			TTC9C
	SNORA70	ENSSSCG00000027026		GDA			ENSSSCG00000046177
	ENSSSCG00000043951	HSD11B1		CD72			ENSSSCG00000041545
	ENSSSCG00000045832	HLX		ENSSSCG00000041167			KCNA4
	ENSSSCG00000002720	ENSSSCG00000041281		PTBP3			ENSSSCG00000042063
	SNORD111B	ATP6V1G3		TNC			ENSSSCG00000049360
	CCL17	U2		BRINP1			ENSSSCG00000040763
	CDH5	ENSSSCG00000035423		CIZ1			CDKN2D
	TMEM208	ssc-mir-9803		ENSSSCG00000050196			GNA11
	CTCF	ENSSSCG00000045173		ENSSSCG00000012875			IL4
	CARMIL2	ENSSSCG00000045445		PELI3			FAM53C
	ENSSSCG00000046161	ENSSSCG00000050550		MS4A12			ENSSSCG00000034445
	ENSSSCG00000042160	ENSSSCG00000049563		PEX16			ENSSSCG00000008032
	PLD3	U6		MAPK8IP1			ERLEC1
	ENSSSCG00000028794	ACOD1		IFTAP			HAAO
	ENSSSCG00000020837	ENSSSCG00000045395		ENSSSCG00000044508			QPCT
	ENSSSCG00000003080	ENSSSCG00000017135		TEAD1			DNAJC27
	ENSSSCG00000044857	SLC25A19		MIDN			ENSSSCG00000041285
	CEACAM16	ENSSSCG00000043974		MGAT4B			ENSSSCG00000041166
	BCAM	ENSSSCG00000043713		TTC37			DPYS
	ENSSSCG00000026689	ENSSSCG00000048442		ANKHD1			ENSSSCG00000045551
	ENSSSCG00000034211	U6		ARAP3			IGSF9
	ENSSSCG00000022906	ENSSSCG00000017332		KCTD16			ENSSSCG00000050254
	ENSSSCG00000051380	GJC1		DPYSL3			PMVK
	PERM1	MPP2		SPINK5			CDC7
	ENSSSCG00000032231	RAMP2		BAIAP2L1			ENSSSCG00000041892
	PRKCZ	KRT28		ENSSSCG00000007705			NUP50
	RER1	CASC3		NIPSNAP2			L3MBTL2
	PLCH2	ENSSSCG00000041588		TMC5			FAIM2
	TP73	DYNLL2		ENSSSCG00000042476			ENSSSCG00000000261
	C1orf174	CA4		TMEM114			RASSF8
	UTS2	CCL8		NAGPA			ENSSSCG00000041857
	ENSSSCG00000042093	TEFM		E4F1			CMTM2
	PLOD1	SCARF1		ENSSSCG00000024587			ENSSSCG00000048061
	FAM131C	HIC1		RAB40C			ZNF527
	PADI6	CLUH		LRRTM4			U6
	PLA2G2F	AKAP10		VPS54			ENSSSCG00000037257
	ENSSSCG00000045970	CLASP2		ENSSSCG00000049247			MXRA8
	NUDC	DENND6A		SOCS5			ENSSSCG00000047925
	A3GALT2	LRRC31		DHX57			CETN1
	ENSSSCG00000050425	ENSSSCG00000029291		COL22A1			GATA6
	ENSSSCG00000050377	IQCG		ENSSSCG00000043372			USP1
	PABPC4	U6		ENSSSCG00000044937			ENSSSCG00000039430
	OSBPL1A	ENSSSCG00000012052		ENSSSCG00000046124			ENSSSCG00000048932
	KLHL14	ENSSSCG00000046481		ENSSSCG00000048093			NEO1
	MCOLN2	ENSSSCG00000041152		ENSSSCG00000006213			RNASE4
	U6	ENSSSCG00000021991		ENSSSCG00000031906			CIPC
	ENSSSCG00000043591	ENSSSCG00000009648		ENSSSCG00000036962			ENSSSCG00000033807
	BSND	NEFL		ENSSSCG00000047593			ENSSSCG00000032413
	ENSSSCG00000050656	ENSSSCG00000044047		SMUG1			AFM
	ENSSSCG00000045271	SCRG1		CBX5			ENSSSCG00000042225
	SPATA6	ENSSSCG00000048761		ENSSSCG00000045511			ENSSSCG00000045370
	U5	TMEM120B		SOX5			ENSSSCG00000038670
	U5	ENSSSCG00000044361		ENSSSCG00000043313			MTMR2
	HYI	ENSSSCG00000050325		RERG			RNF214
	ENSSSCG00000025582	CRKL		PLBD1			SC5D
	ENSSSCG00000042187	ENSSSCG00000010128		ENSSSCG00000046820			HSPA8
	LY86	ENSSSCG00000047253		ZFP1			ENSSSCG00000046838
	ENSSSCG00000047182	ENSSSCG00000049825		ENSSSCG00000026790			ENSSSCG00000015447
	U6	ENSSSCG00000048589		NUTF2			AXDND1
	ABT1	ENSSSCG00000042771		YIF1B			ENSSSCG00000047829
	OLF42-1	BMPR1A		ZFP28			SEC61G
	ENSSSCG00000048513	ENSSSCG00000045854		ZNF470			ENSSSCG00000051092
	MCCD1	ENSSSCG00000049992		ENSSSCG00000032196			HACD1
	EHMT2	U6		ENSSSCG00000049829			ENSSSCG00000047313
	RNF5	XPNPEP1		TMEM222			ENSSSCG00000045691
	ENSSSCG00000038570	ENSSSCG00000050661		RCC1			ENSSSCG00000042165
	HLA-DRA	PRLHR		PRELID3A			ZIC5
	SLA-DOA	ENSSSCG00000043784		CHST9			ENSSSCG00000047974
	ENSSSCG00000041056	ENSSSCG00000047456		MOCOS			ENSSSCG00000049848
	IP6K3	TNFAIP6		LRRC7			UNC13D
	FOXP4	ENSSSCG00000051350		PGM1			ENSSSCG00000030350
	NFKBIE	ENSSSCG00000035189		EFCAB7			KRT25
	ADGRF5	ENSSSCG00000051330		GPX7			WIPF2
	U6	ENSSSCG00000046193		CYP4B1			DLX4
	FOXG1	ENSSSCG00000035828		RNF182			TRIM37
	ENSSSCG00000049133	FAM168B		ENSSSCG00000044602			SMTNL2
	ENSSSCG00000042755	HOXD10		TNXB			ENSSSCG00000033707
	PLEKHG3	ENSSSCG00000050920		BEND6			GASK1A
	RBM25	ENSSSCG00000048149		DAAM2			PPP4R2
	U6	ENSSSCG00000045092		USP49			ENSSSCG00000043414
	ANGEL1	STK25		PLA2G7			SLC37A1
	ENSSSCG00000049596	ENSSSCG00000016823		ENSSSCG00000046486			SNORA70
	ENSSSCG00000002405	BRIX1		STRN3			ENSSSCG00000042574
	ENSSSCG00000043182	PLPP1		FAM174B			ENSSSCG00000048832
	ENSSSCG00000045429	ENSSSCG00000049042		ENSSSCG00000002270			ENSSSCG00000009685
	DEGS2	SPARC		DIO2			ENSSSCG00000051660
	BEGAIN	IRX2		ENSSSCG00000045244			FBXW8
	ATP5ME	ENSSSCG00000047404		C1QTNF7			TRAFD1
	ENSSSCG00000019544	ENSSSCG00000041044		LCORL			ENSSSCG00000045744
	ENSSSCG00000034251	ENSSSCG00000044004		KCNIP4			SLC35E4
	ENSSSCG00000043858	ENSSSCG00000026043		GABRG1			ENSSSCG00000050523
	TLR1	ENSSSCG00000047985		EXOC1L			ENSSSCG00000050203
	ENSSSCG00000031708	MYL9		ENSSSCG00000051138			ENSSSCG00000041943
	NAAA	CYP24A1		PRDM5			ENSSSCG00000048823
	ENSSSCG00000042379	EN2		NDST4			PDLIM3
	ENSSSCG00000042490	ENSSSCG00000049721		STPG2			ENSSSCG00000050370
	ENSSSCG00000041076	ENSSSCG00000044134		GRID2			CCDC150
	MEPE	NOS3		SNCA			ENSSSCG00000016254
	ENSSSCG00000047544	ENSSSCG00000039349		ENSSSCG00000045408			ENSSSCG00000041172
	ENSSSCG00000044344	ENSSSCG00000042281		ENSSSCG00000015036			ENSSSCG00000044106
	ENSSSCG00000046802	ENSSSCG00000048079		ENSSSCG00000048504			DBNDD2
	ENSSSCG00000044279	HOXA10		ENSSSCG00000045830			RAE1
	LRRC32	HOXA7		KISS1			C20orf85
	RAB39A	ENSSSCG00000050521		DNAH11			INSIG1
	C11orf53	PIR		SUCO			ENSSSCG00000049704
	ENSSSCG00000050389	ARX		ENSSSCG00000044654			ENSSSCG00000051209
	ENSSSCG00000015069	ENSSSCG00000049148		ENSSSCG00000032000			TAB2
	C2CD2L	ENSSSCG00000051083		NSUN6			REPS1
	USP2	ENSSSCG00000043086		ENSSSCG00000051481			ENSSSCG00000004253
	KCNJ1	NOX1		ZMYND11			ENSSSCG00000046094
	DYRK3	ZDHHC9		ATP12A			GABRR2
	ENSSSCG00000015313	ENSSSCG00000012699		LATS2			MDN1
	TMEM196	CLIC2		PDS5B			NR2E1
	IL6	ENSSSCG00000041543		TGDS			SLC14A2
	ENSSSCG00000051739	C6orf120		CUL4A			DCC
	SEC16B	ENSSSCG00000032916		BAIAP2			SLTM
	U6	ZBTB2		WBP2			CGNL1
	ENSSSCG00000049738	TBPL1		SUMO2			PRTG
	ENSSSCG00000048952	ENSSSCG00000046528		AMZ2			ENSSSCG00000042878
	ENSSSCG00000035996	ENSSSCG00000047754		CACNG5			ENSSSCG00000050967
	ENSSSCG00000047944	SECISBP2L		TBKBP1			CERS3
	ENSSSCG00000043272	FRMD5		SYNRG			APBA2
	ENSSSCG00000042067	CLTA		ENSSSCG00000047189			TJP1
	ENSSSCG00000038188	ENSSSCG00000046469		NOS2			TARS3
	ZBTB18	ENSSSCG00000005683		METTL16			RTTN
	DDX59	C9orf78		SLC13A5			ENSSSCG00000004911
	ENSSSCG00000046368	GATD1		ENSSSCG00000050244			SMAD6
	ENSSSCG00000038360	SCYL1		TRIM71			UACA
	ENSSSCG00000048825	ENSSSCG00000040674		PRKAR2A			KTN1
	ENSSSCG00000050266	MEN1		HEMK1			SYT16
	ENSSSCG00000048017	ENSSSCG00000050721		NEK4			KCNH5
	ENSSSCG00000050865	ENSSSCG00000050103		CACNA2D3			ENSSSCG00000044869
	CREM	ENSSSCG00000043180		LRTM1			CCDC171
	ENSSSCG00000048299	ENSSSCG00000048961		FHIT			FREM1
	USP6NL	ZNF672		FBLN2			ENSSSCG00000051701
	ENSSSCG00000032677	ENSSSCG00000013919		TPRA1			GLIS3
	ENSSSCG00000031414	ENSSSCG00000047364		MME			DOCK8
	ENSSSCG00000044122	ICAM5		ENSSSCG00000050893			RECK
	AKR1E2	GPR108		ENSSSCG00000011772			ENSSSCG00000043094
	ENSSSCG00000047291	YJU2		MYH15			UGCG
	ENSSSCG00000051181	ENSSSCG00000044761		ENSSSCG00000039306			ZNF79
	SAP18	CELF5		ADAMTS5			ENSSSCG00000033019
	ENSSSCG00000031308	PHYKPL		KCNJ15			LMNTD2
	ENSSSCG00000009285	DBN1		PCP4			CARS1
	ENSSSCG00000041154	ENSSSCG00000045040		WDR4			SYT7
	ENSSSCG00000047338	SRP19		SLC19A1			TCN1
	ENSSSCG00000045935	PKD2L2		ENSSSCG00000049499			CSTF3
	ENSSSCG00000047790	HDAC3		ENSSSCG00000049452			NELL1
	ENSSSCG00000045351	TCERG1		ENSSSCG00000010078			GALNT18
	ENSSSCG00000042333	ENSSSCG00000042230		DGCR8			MRPL55
	ENSSSCG00000051340	IFT22		CAPN9			NWD1
	ENSSSCG00000049215	ENSSSCG00000042036		ENSSSCG00000010190			TMEM38A
	ESD	EIF4H		CCSAP			ENSSSCG00000027903
	ENSSSCG00000047743	TMEM248		HERC4			ENSSSCG00000047920
	TM9SF2	PYCARD		NPFFR1			MAST1
	ENSSSCG00000048115	KNOP1		CASP7			HOOK2
	ENSSSCG00000048364	ERCC4		EBF3			ENSSSCG00000045115
	TFDP1	IPPK		ENSSSCG00000027988			ENSSSCG00000013696
	TMEM255B	ENSSSCG00000051661		NEB			ENSSSCG00000013530
	NOTUM	ENSSSCG00000028691		ENSSSCG00000047283			SEMA6B
	ENSSSCG00000048652	ZFP36L2		GALNT13			ANKRD31
	SPHK1	SNX17		FIGN			MCTP1
	EXOC7	ENSSSCG00000044418		ASDURF			ENSSSCG00000041876
	U6	RPL7		STAT4			ENSSSCG00000045969
	GGA3	ENSSSCG00000047157		TMEFF2			ADAMTS19
	SSTR2	UFC1		ENSSSCG00000050612			KIF3A
	ENSSSCG00000045738	DENND4B		SGPP2			SEPTIN8
	ENSSSCG00000049731	S100A11		ENSSSCG00000032296			ENSSSCG00000014343
	ENSSSCG00000017285	MINDY1		GIGYF2			JAKMIP2
	FAM171A2	ENSSSCG00000006704		SPP2			TMEM130
	U2	ENSSSCG00000050850		MARCHF11			ENSSSCG00000027890
	U2	MIP		CDH12			STYXL1
	G6PC1	ENSSSCG00000049796		OSMR			BCKDK
	FKBP10	GABARAPL1		SREK1			ZNF646
	TCAP	KLRB1		NSG2			VKORC1
	ENSSSCG00000027677	EMG1		ENSSSCG00000050950			ZKSCAN2
	ACSF2	HDHD5		ENSSSCG00000044516			ENSSSCG00000007826
	WFIKKN2	ENSSSCG00000047867		SLC7A2			TMEM186
	ENSSSCG00000047526	ENSSSCG00000041683		ENSSSCG00000045137			ENSSSCG00000008057
	ssc-mir-193a	ENSSSCG00000042083		POLB			MEIOB
	SNORD4B	ENSSSCG00000042946		B4GALT5			CARD19
	ENSSSCG00000043104	E2F7		MYT1			NPHP1
	ENSSSCG00000048116	ZNF276		SLC52A3			ENSSSCG00000025021
	NSRP1	GALNS		NAPB			ENSSSCG00000042443
	ENSSSCG00000034166	Metazoa_SRP		HERPUD2			RNF103
	ENSSSCG00000043014	COG4		AVL9			DNAH6
	RANGRF	MARVELD3		PTN			ZNF638
	RNF222	DHODH		MEST			PROKR1
	LRRC75A	GOT2		ENSSSCG00000046452			OTX1
	ENSSSCG00000039961	SLC12A4		ENSSSCG00000024565			YIPF4
	ENSSSCG00000033762	POP4		CES1			DRC1
	MAP2K3	CEBPA		ENSSSCG00000050917			CPSF3
	ENSSSCG00000044584	KCNK6		HDX			EFR3A
	ENSSSCG00000027017	KCNN4		ENSSSCG00000030283			EIF3H
	ENSSSCG00000048512	DACT3		ATG4A			CSMD3
	SCN11A	FCAR		XK			CPQ
	QARS1	ENSSSCG00000003278		FLNA			CA13
	KCTD6	SDHB		STAG2			ENSSSCG00000042001
	ENSSSCG00000043643	MRTO4		ENSSSCG00000012669			ENSSSCG00000050145
	NUP210	ENSSSCG00000046625					ZFHX4
	ENSSSCG00000020570	TXLNA					SBSPON
	KLHL24	DNALI1					TRPA1
	ADIPOQ	TRIT1					SNTG1
	RTP1	ENSSSCG00000051596					ENSSSCG00000006376
	ENSSSCG00000046095	ENSSSCG00000051161					ENSSSCG00000026210
	GP5	ENSSSCG00000049701					ENSSSCG00000051301
	RUBCN	GNL1					ENSSSCG00000006694
	GCSAM	ENSSSCG00000035596					CASQ2
	NFKBIZ	SEC11A					DENND2C
	C3orf38	ENSSSCG00000036907					RSBN1
	CBR3	ENSSSCG00000032460					LRIG2
	ENSSSCG00000042665	AP3S2					CLCC1
	MX2	ENSSSCG00000042487					FAM102B
	ENSSSCG00000009667	PCK2					ENSSSCG00000051704
	NUGGC	ENSSSCG00000051493					TEX49
	ENSSSCG00000031889	ISCA2					KRT77
	ENSSSCG00000046393	FOS					C12orf56
	SLC15A4	CFAP99					XPOT
	MPHOSPH9	HTRA3					CAND1
	ALKBH2	ENSSSCG00000050735					ENSSSCG00000025969
	ENSSSCG00000031037	PPP2R2C					TRHDE
	ENSSSCG00000041880	ENSSSCG00000051246					ENSSSCG00000046199
	ENSSSCG00000048391	ENSSSCG00000050817					KLHL42
	ENSSSCG00000038719	TRIM3					PPFIBP1
	ENSSSCG00000024860	ENSSSCG00000014727					PLCZ1
	BCR	ANAPC15					PTPRO
	SLC2A11	ENSSSCG00000049185					CREBL2
	ZNF70	ENSSSCG00000042864					CCND2
	ENSSSCG00000010077	ENSSSCG00000042352					IQSEC3
	VPREB1	C1orf116					SLC2A13
	CCDC188	ENSSSCG00000047154					PAH
	ENSSSCG00000045649	ENSSSCG00000047638					UTP20
	P4HA1	ENSSSCG00000046791					AMDHD1
	WDFY4	TMEM9					ENSSSCG00000043337
	DEPP1	GPR37L1					ENSSSCG00000024974
	ACTA2	ENSSSCG00000045440					ZCCHC14
	ANKRD2	KLF6					ENSSSCG00000040973
	CALHM3	PITRM1					PSMD7
	ITPRIP	ENSSSCG00000049125					CDH1
	ENSSSCG00000045418	CKAP2					PSKH1
	INPP5F	ENSSSCG00000047250					DNAJA2
	ssc-mir-202	CBX8					ENSSSCG00000044081
	TUBGCP2	ENSSSCG00000017165					ENSSSCG00000051182
	STEAP3	ENSSSCG00000041580					CHST8
	ENSSSCG00000037718	ENSSSCG00000049952					ENSSSCG00000003077
	SORBS2	CEP95					GIPR
	ENSSSCG00000042802	PTGES3L					GRIN2D
	ENSSSCG00000047576	MSL1					ENSSSCG00000032113
	PPP1R3B	HOXB3					ZNF583
	GPD2	HOXB5					ENSSSCG00000035785
	CDCA7	PHB					ZNF304
	ENSSSCG00000035603	ENSSSCG00000039259					ENSSSCG00000051462
	NEMP2	ENSSSCG00000042233					ENSSSCG00000022343
	ENSSSCG00000016184	RFLNB					ELOA
	VIL1	INPP5K					ENSSSCG00000049026
	ENSSSCG00000018628	RILP					ENSSSCG00000041401
	ENSSSCG00000046550	ENSSSCG00000017864					SNRNP40
	B3GNT7	CNTROB					KPNA6
	ENSSSCG00000016278	ENSSSCG00000048095					ENSSSCG00000022120
	ENSSSCG00000016284	ENSSSCG00000041500					AZIN2
	EIF4E2	ENSSSCG00000011436					DSC2
	COPS8	NISCH					NEGR1
	SCLY	CRBN					WLS
	ENSSSCG00000016379	HES1					ENSSSCG00000047742
	NIPBL	B4GALT4					IL12RB2
	ENSSSCG00000050405	ENSSSCG00000048511					PATJ
	OXCT1	ENSSSCG00000045477					ENSSSCG00000051272
	ENSSSCG00000045659	ENSSSCG00000051618					FYB2
	ENSSSCG00000047824	SART3					ENSSSCG00000047883
	ENSSSCG00000044917	EIF4ENIF1					TULP1
	NKX2-5	TSNAX					ADGRF4
	U6	ENSSSCG00000051476					ENSSSCG00000042203
	U6	SLC25A28					PAQR8
	KCNMB1	ENSSSCG00000047637					ENSSSCG00000046185
	ENSSSCG00000044899	ENSSSCG00000048554					HCN4
	U6	CXCR4					AKAP6
	ENSSSCG00000048092	WWC2					OXA1L
	ENSSSCG00000041924	NR4A2					AVEN
	U6	ENSSSCG00000044024					ENSSSCG00000002259
	TMEM239	CASP10					SLC8A3
	TGM6	AAMP					ESRRB
	SUN5	RNPEPL1					TSHR
	BPIFB6	RAD1					ENSSSCG00000021146
	GHRH	ENSSSCG00000043983					PPP4R4
	ENSSSCG00000045623	ISL1					CLMN
	R3HDML	IL31RA					CCNK
	ADA	BNIP1					MFSD10
	ENSSSCG00000051506	ENSSSCG00000016995					NOP14
	DNTTIP1	LARP1					PCDH7
	ENSSSCG00000046781	ENSSSCG00000038028					GLRB
	RBM38	AP3M2					GRIA2
	PCK1	CDS2					PPAT
	ENSSSCG00000042515	ENSSSCG00000044151					POLR2B
	ENSSSCG00000050024	ENSSSCG00000037324					DCLK2
	OPRL1	CEP250					PCDH10
	KCNH2	DSN1					MTTP
	ENSSSCG00000044292	ENSSSCG00000050635					METAP1
	BPGM	ABHD16B					ENSSSCG00000036123
	ENSSSCG00000049339	ZNF512B					PRKG2
	AHCYL2	ENSSSCG00000016451					ENSSSCG00000049595
	FAM3C	ENSSSCG00000051575					EED
	ENSSSCG00000016629	ENSSSCG00000047565					NOX4
	U6	ENSSSCG00000041476					ENDOD1
	ENSSSCG00000049414	ENSSSCG00000044972					TRPC6
	NT5C3A	ENSSSCG00000042779					ENSSSCG00000051311
	ENSSSCG00000044966	KLHL15					TTC12
	ENSSSCG00000041940	ENSSSCG00000043749					USP28
	MYO1G	ENSSSCG00000048190					BACE1
	YKT6	SMARCA1					CD3D
	ENSSSCG00000039661	FAM50A					KIF21B
	ENSSSCG00000042795	DLL1					GPR158
	ENSSSCG00000050074	SOD2					B3GAT1
	ENSSSCG00000021200	VNN1					C4BPA
	HNRNPH2	ENSSSCG00000044113					CALCR
	ENSSSCG00000040820	KLHL32					SCIN
	SLC25A43	CRYBG1					TOMM7
	ENSSSCG00000046924	NT5DC1					PSMC2
	HTATSF1	ENSSSCG00000004441					STX6
	ENSSSCG00000020595	KATNAL2					ENSSSCG00000043982
	ENSSSCG00000046760	WDR7					ENSSSCG00000015632
	MTM1	SPG21					RNF17
	ENSSSCG00000048272	CIAO2A					SNORA27
	GDI1	VPS13C					POLR1D
	PNLDC1	ALDH1A2					SPART
	ENSSSCG00000046713	ATP8B4					PHF11
	ARMT1	TM2D3					NAA16
	SLC35D3	ZCCHC2					ENSSSCG00000047789
	ENSSSCG00000045624	MAP2K1					ENSSSCG00000038699
	ZUP1	TLE3					ENSSSCG00000009530
	SOBP	ELAVL2					TUBGCP3
	ONECUT1	RANBP6					MARCHF10
	DISP2	IL33					ITGB3
	SOCS4	PDCD1LG2					LINC02210-CRHR1
	RPS6	JAK2					ENSSSCG00000017577
	TTC39B	ENSSSCG00000041249					DUSP3
	CA9	GNE					CDK12
	PTPN3	ENSSSCG00000032554					ACACA
	ZBTB43	NCBP1					ATAD5
	ENSSSCG00000047019	PSMD5					ARHGAP44
	REXO4	RBM18					ELAC2
	ENSSSCG00000049305	PDCL					ULK2
	ENSSSCG00000041239	GAPVD1					ENSSSCG00000046043
	DEAF1	DNM1					ENSSSCG00000051315
	ENSSSCG00000033809	LRRC8A					ENSSSCG00000042838
	ENSSSCG00000050649	ENSSSCG00000041488					UBP1
	DHCR7	SLC2A6					NKTR
	ENSSSCG00000012879	COL5A1					MAP4
	ENSSSCG00000048979	PYGM					IL17RD
	B4GAT1	RASGRP2					FGD5
	SPDYC	ASRGL1					ENSSSCG00000047878
	ENSSSCG00000043801	TTC17					PRKCI
	STIP1	ENSSSCG00000044268					PLD1
	LGALS12	PRRG4					FNDC3B
	ENSSSCG00000013057	DDX49					GNB4
	SSRP1	IL12RB1					MB21D2
	SPON1	RNASEH2A					APOD
	ENSSSCG00000013900	THSD8					PIGX
	NXNL1	TYK2					TIGIT
	C19orf67	RGL3					GRAMD1C
	ENSSSCG00000044107	ODAD3					ENSSSCG00000030335
	FBXL12	ARRDC5					TOMM70
	ENSSSCG00000013650	PLIN3					GBE1
	TIMM44	PIP5K1C					SLC5A3
	ATG10	CACTIN					SHC3
	ENSSSCG00000050054	THOP1					ENSSSCG00000041328
	ENSSSCG00000043647	APC2					ENSSSCG00000046589
	ENSSSCG00000048284	MIER2					ENSSSCG00000009754
	ENSSSCG00000043001	MAML1					DNAH10
	ENSSSCG00000040103	LMAN2					NOS1
	EIF3B	CPLX2					ENSSSCG00000042669
	ENSSSCG00000044546	JMY					SGSM1
	FSCN1	ENSSSCG00000031117					SAR1A
	ENSSSCG00000007596	VCAN					NRG3
	ENSSSCG00000038557	ST8SIA4					ENSSSCG00000010426
	ENSSSCG00000049752	WDR36					ENSSSCG00000046241
	KCTD7	FEM1C					PLCE1
	ZNF668	LMNB1					ENSSSCG00000050321
	ENSSSCG00000049836	ENSSSCG00000047115					ACSL5
	ENSSSCG00000039405	FNIP1					FAM204A
	ENSSSCG00000008012	CDKL3					ENSSSCG00000044228
	SUCLG1	SEC24A					BUB3
	ENSSSCG00000008284	DNAJC18					LRRC27
	ALMS1	ARHGEF37					KIF5C
	ENSSSCG00000044592	SDK1					DARS1
	ENSSSCG00000008544	ZNF316					ENSSSCG00000045325
	SLC30A3	ENSSSCG00000026653					ENPP6
	KHK	TSC22D4					ENSSSCG00000015795
	KIF3C	PRKRIP1					NSD3
	ENSSSCG00000051648	KAT8					ENSSSCG00000048712
	ENSSSCG00000040277	TMEM265					MYO7B
	ENSSSCG00000049024	ENSSSCG00000007789					PKP4
	ENSSSCG00000025305	KCTD13					SLC38A11
	ENSSSCG00000036880	IQCK					ENSSSCG00000051570
	COMMD5	USP7					SF3B1
	C8orf82	C16orf89					CTLA4
	SCX	ZNF75A					MARCHF4
	ENSSSCG00000044699	CENPP					ARPC2
	ENSSSCG00000047520	PTPDC1					ENSSSCG00000016263
	ANXA13	SLC20A1					ENSSSCG00000016269
	ENSSSCG00000051262	FBLN7					ENSSSCG00000042585
	ENSSSCG00000050468	EXOC6B					SEPTIN2
	YWHAZ	GFPT1					DEPDC1B
	GEM	COMMD1					OCLN
	LACTB2	CCDC85A					GABRA1
	ENSSSCG00000043319	PPP4R3B					CEP72
	EFCAB1	ENSSSCG00000041973					ENSSSCG00000043933
	APCS	FBXO11					HOOK3
	RAB25	MSH6					HAO1
	EFNA4	VIT					ENSSSCG00000007188
	ENSSSCG00000048018	ZNF513					TGM2
	PROK1	MAPRE3					SLC9A8
	ENSSSCG00000040889	ZNF251					ADNP
	SARS1	ENSSSCG00000050716					ENSSSCG00000041002
	ENSSSCG00000043670	TMEM71					PTPRZ1
	ENSSSCG00000050676	ENSSSCG00000045535					CTTNBP2
	CENPM	TATDN1					MDFIC
	ENSSSCG00000048527	ENSSSCG00000048564					CPVL
	ENSSSCG00000042921	LRP12					GLI3
	TAC3	MTDH					MKLN1
	ENSSSCG00000044061	TMEM64					ENSSSCG00000050187
	HEBP1	MRPS28					ENSSSCG00000051639
	MFAP5	RGS5					ENSSSCG00000047437
	ENSSSCG00000038418	NOS1AP					ENSSSCG00000049722
	COPS7A	USP21					ENSSSCG00000043045
	FKBP4	BGLAP					ENSSSCG00000017324
	ENSSSCG00000049194	SLC25A44					ENSSSCG00000051268
	ENSSSCG00000043909	PMF1					DPH7
	NOPCHAP1	ENSSSCG00000006510					NOTCH1
	ENSSSCG00000047596	RUSC1					ENSSSCG00000048013
	ENSSSCG00000047435	FDPS					TEX11
	ENSSSCG00000049648	INTS3					ENSSSCG00000012700
	ENSSSCG00000050437	ANXA9					SASH3
	ENSSSCG00000044054	CTSS					ENSSSCG00000041734
	ENSSSCG00000042977	GOLPH3L					ENSSSCG00000051336
	DUSP6	APH1A
	ENSSSCG00000002639	BCL2L15
	ENSSSCG00000047264	WNT2B
	ENSSSCG00000049785	STXBP3
	ENSSSCG00000041997	ENSSSCG00000048322
	ENSSSCG00000042639	FNBP1L
	ENSSSCG00000002707	DR1
	LDHD	CCDC18
	ENSSSCG00000046070	GLMN
	ENSSSCG00000002759	ZNHIT6
	ENSSSCG00000035857	XPNPEP3
	SNX20	MPST
	WTIP	ENSSSCG00000000194
	LSR	KRT75
	KMT2B	SPRYD3
	ZNF565	SP7
	RASGRP4	ENSSSCG00000050339
	ENSSSCG00000041601	DNAI7
	XRCC1	AEBP2
	CEACAM19	GPRC5A
	PPP1R13L	CLEC1A
	FOSB	ENSSSCG00000000721
	EML2	FGF6
	BCL2L12	TIGAR
	SYT3	WNT5B
	DPRX	ADIPOR2
	LIM2	WASHC4
	ENSSSCG00000032594	SLC41A2
	TNNT1	UHRF1BP1L
	ENSSSCG00000026816	ENSSSCG00000030478
	C1QTNF12	C12orf29
	WRAP73	TCF25
	CHD5	VPS9D1
	SLC25A33	BCO1
	ENSSSCG00000037632	PKD1L2
	CROCC	CENPN
	ENSSSCG00000041070	FCSK
	ENSSSCG00000041335	WWP2
	RPA2	ENSSSCG00000023305
	ZNF362	LCAT
	ENSSSCG00000045113	LPCAT2
	CMPK1	RBL2
	ENSSSCG00000050868	CHD9
	ENSSSCG00000044908	ABCC11
	ENSSSCG00000046828	VPS35
	ENSSSCG00000045954	ZNF507
	H2AC12	ENSSSCG00000033874
	ENSSSCG00000042638	PLAUR
	ENSSSCG00000041414	ENSSSCG00000046363
	TAP1	ARHGAP35
	SLA-DMA	DHX34
	RAB23	RCN3
	ZNF451	MBOAT7
	ENSSSCG00000001516	VSTM1
	ENSSSCG00000045946	TAS1R1
	MOCS1	MTOR
	GTPBP2	MIIP
	ENSSSCG00000041884	TNFRSF1B
	ENSSSCG00000041801	AKR7A2
	STOML1	SLC66A1
	TBC1D21	FAM76A
	ENSSSCG00000043906	PEF1
	MRPL52	ZMYM1
	ENSSSCG00000044859	KIAA0319L
	ENSSSCG00000050616	PSMB2
	ENSSSCG00000002379	GNL2
	ENSSSCG00000002386	MFSD2A
	SPTLC2	SMCHD1
	ENSSSCG00000051016	ABHD3
	BDKRB1	RBBP8
	ENSSSCG00000048709	KCTD1
	ENSSSCG00000041953	SRSF11
	ENSSSCG00000047978	MRPL37
	NSG1	PTCH2
	ENSSSCG00000043437	ENSSSCG00000045223
	ENSSSCG00000043179	ERI3
	SDAD1	ECI2
	ENSSSCG00000043887	RIOK1
	ENSSSCG00000048094	ENSSSCG00000001038
	ENSSSCG00000041523	KDM1B
	DNAJB13	ENSSSCG00000033647
	WNT11	DEK
	ENSSSCG00000044510	H1-3
	ENSSSCG00000050397	ENSSSCG00000041078
	ENSSSCG00000042018	ABCF1
	SESN3	ATAT1
	MMP12	VARS2
	FOXR1	SAPCD1
	PDZD3	ENSSSCG00000024914
	PANX3	ENSSSCG00000046312
	LHFPL3	ENSSSCG00000043280
	ENSSSCG00000035617	KLC4
	TOR1AIP2	MCM3
	ARPC5	ABHD17C
	TSEN15	BTBD1
	ENSSSCG00000042678	UNC45A
	ENSSSCG00000046996	ZXDC
	MARK1	ANPEP
	ENSSSCG00000042108	SIN3A
	ENSSSCG00000045586	COX5A
	ENSSSCG00000041664	NPTN
	ARHGAP12	ENSSSCG00000001927
	CALML5	EGLN3
	ENSSSCG00000049127	ENSSSCG00000042526
	ENSSSCG00000050797	ENSSSCG00000045763
	LHFPL6	GPHN
	ENSSSCG00000047830	ACOT4
	ENSSSCG00000048598	ENSSSCG00000002351
	CBY2	LIN52
	MTRF1	TC2N
	ENSSSCG00000051318	ENSSSCG00000048389
	ENSSSCG00000031704	AFAP1
	CYBC1	GRXCR1
	ENSSSCG00000034891	CORIN
	CARD14	DCUN1D4
	ENSSSCG00000041309	TMEM192
	ST6GALNAC1	TMEM165
	UBALD2	EREG
	NUP85	ENSSSCG00000009046
	HID1	SETD7
	ENSSSCG00000040611	MFSD8
	CD79B	COL25A1
	ENSSSCG00000033421	ENSSSCG00000042575
	ENSSSCG00000049121	GPAT3
	ITGA2B	PAQR3
	ENSSSCG00000050463	NRIP3
	CNTNAP1	GPATCH2
	P3H4	ENSSSCG00000049337
	STARD3	CAPN2
	STAC2	ARL8A
	ENSSSCG00000046446	ENSSSCG00000027557
	ENSSSCG00000044487	ENSSSCG00000038150
	ENSSSCG00000051715	GKAP1
	TSR1	UBQLN1
	MYBBP1A	PAK1
	ASGR1	CLNS1A
	SLC25A35	MRE11
	USP43	ENSSSCG00000029199
	ENSSSCG00000047466	IFT46
	NT5M	SCN3B
	CSRNP1	ZNF202
	ENSSSCG00000050748	ENSSSCG00000042033
	ENSSSCG00000048096	LAX1
	ALS2CL	SLC41A1
	USP19	ASNS
	ENSSSCG00000043978	CRPPA
	CRELD1	TSPAN13
	TXNRD3	KLHL7
	ENSSSCG00000045301	FBXL13
	CCNL1	LRRC17
	SAMD7	ENSSSCG00000045631
	THPO	PDIA4
	ENSSSCG00000039561	CUL1
	CPN2	RGSL1
	ENSSSCG00000011851	PROX1
	ADCY5	NSL1
	BOC	EGFR
	ENSSSCG00000050232	SUV39H2
	TTC3	ARHGAP21
	ENSSSCG00000033733	ARMC3
	ENSSSCG00000049214	PROSER2
	ENSSSCG00000009895	CENPJ
	ANKRD13A	CRYL1
	CRYBB2	ENSSSCG00000049449
	ENSSSCG00000043370	ENSSSCG00000044706
	AGT	ENSSSCG00000041062
	HNRNPH3	TRIM13
	ENSSSCG00000047278	KPNA3
	CPEB3	CDADC1
	ARL3	RCBTB2
	SLK	RB1
	ENSSSCG00000036552	SUCLA2
	PNLIPRP2	PIBF1
	ENSSSCG00000043109	SLAIN1
	ACADSB	TMTC4
	GPR26	TMCO3
	ENSSSCG00000042079	TSPAN10
	ENSSSCG00000048604	ENSSSCG00000017177
	ENSSSCG00000048648	SMIM5
	ENSSSCG00000045888	CDC42EP4
	ENSSSCG00000023419	SMURF2
	ENSSSCG00000045902	TLK2
	ENSSSCG00000044895	ENSSSCG00000017331
	SCN1A	EFTUD2
	ENSSSCG00000049187	TUBG1
	AOX1	C17orf67
	FLACC1	RAD51C
	CMKLR2	SLFN14
	PTPRN	ALDOC
	CHPF	SPAG5
	SLC4A3	PHF12
	IRS1	EFCAB5
	USP40	CTNS
	ENSSSCG00000028217	HS3ST3B1
	ENSSSCG00000042679	TEKT3
	BOK	EAF1
	CAPSL	COLQ
	ENSSSCG00000045680	GPD1L
	ssc-mir-218b	DLEC1
	ENSSSCG00000048997	ACAA1
	ENSSSCG00000048306	CSPG5
	MRPL36	RNF123
	ENSSSCG00000042362	ENSSSCG00000011489
	GINS4	MITF
	ENSSSCG00000049949	CNTN4
	ENSSSCG00000043561	TRNT1
	BPIFB2	HRH1
	ENSSSCG00000035296	TMCC1
	ENSSSCG00000041567	RUVBL1
	ENSSSCG00000048146	NMNAT3
	PFDN4	ATR
	ENSSSCG00000042892	GYG1
	PHACTR3	ENSSSCG00000046794
	PSMA7	NMD3
	TCFL5	ACTL6A
	NPBWR2	ENSSSCG00000051441
	ENSSSCG00000016411	C3orf70
	ENSSSCG00000047041	IL1RAP
	BMT2	NCBP2
	ENSSSCG00000049441	SENP5
	ENSSSCG00000048955	PCYT1A
	ENSSSCG00000044853	OSBPL11
	AKAP4	LSAMP
	BRS3	ENSSSCG00000012046
	WDR27	ENSSSCG00000051515
	SMOC2	ENSSSCG00000022164
	FNDC1	BMP1
	ENSSSCG00000041027	CDCA2
	RGS17	BNIP3L
	LRP11	DPYSL2
	ADAT2	POLE
	ENSSSCG00000043315	RNF34
	ALDH8A1	ATXN2
	ENSSSCG00000004180	CFAP73
	TMEM200A	OAS2
	NCOA7	RNF10
	HDDC2	TFIP11
	PHF3	KREMEN1
	SMAP1	DRG1
	SLC35A1	UPB1
	ANKRD6	GNB1L
	LIN28B	COMT
	BVES	TTC13
	PDSS2	CDK1
	SNX3	RHOBTB1
	ZBTB24	ANXA7
	CDC40	ADK
	BCKDHB	ENSSSCG00000044820
	SLC17A5	CCSER2
	C18orf25	ZFAND4
	ENSSSCG00000041637	MMS19
	POLI	BTRC
	CCDC68	FBXW4
	PPIB	MXI1
	SNX22	DUSP5
	TLN2	UROS
	INO80	ENSSSCG00000048668
	PAK6	GTDC1
	CDIN1	SPOPL
	ENSSSCG00000027232	SCTR
	UBE3A	CLN8
	ENSSSCG00000037335	UBXN8
	MALT1	GTF2E2
	MEGF11	ENSSSCG00000047196
	ENSSSCG00000040442	CYTIP
	CDKL1	BZW1
	FRMD6	ORC2
	NID2	NOP58
	ATG14	ENSSSCG00000016119
	SYNE2	NHEJ1
	TEK	GPR35
	FOCAD	ZFR
	DENND4C	DAB2
	PTPRD	C9
	RIC1	GZMA
	KANK1	SLC38A9
	PGM5	CWC27
	ENSSSCG00000005247	CCDC125
	ZCCHC7	ENSSSCG00000041586
	ANKS6	HAVCR2
	ENSSSCG00000049118	G3BP1
	ZNF483	ZDHHC2
	KIAA1958	GPCPD1
	AKNA	ENSSSCG00000007066
	ADGRD2	ENSSSCG00000049647
	HSPA5	JAG1
	GARNL3	ACSS2
	STXBP1	ACTR5
	SLC27A4	DHX35
	ENSSSCG00000005725	SPATA2
	CFAP77	ENSSSCG00000050650
	ENSSSCG00000043049	ENSSSCG00000007512
	STKLD1	TAX1BP1
	ADAMTS13	ENSSSCG00000034997
	EPS8L2	PALS2
	ENSSSCG00000035293	ENSSSCG00000036013
	NAP1L4	ENSSSCG00000041444
	TESMIN	KLRG2
	CHKA	UBE2H
	C11orf80	ENSSSCG00000043756
	MRPL49	PAXIP1
	ENSSSCG00000039740	CELA1
	EHD1	MARK3
	SLC22A11	FUT7
	ENSSSCG00000028537	MRPS2
	TMEM132A	ENSSSCG00000046512
	CBLIF	GJB1
	CHRM4	ASB11
	CREB3L1	ACE2
	EXT2	PRPS1
	PDHX	ACSL4
	SOX6	TRPC5
	INSC	PGRMC1
	SBF2	ZNF75D
	PGBD2	SLC6A8
	MEF2B	TEX28
	ARMC6	EIF1AX
	KCNN1	PHEX
	B3GNT3	ENSSSCG00000050267
	ENSSSCG00000013862
	ZSWIM4
	SMARCA4
	FBN3
	SAFB
	ENSSSCG00000013504
	ANKRD24
	DOT1L
	PWWP3A
	FLT4
	TBC1D9B
	FAM169A
	ANKDD1B
	BHMT
	MSH3
	RASGRF2
	ENSSSCG00000014132
	ADGRV1
	FER
	EPB41L4A
	PGGT1B
	MARCHF3
	ENSSSCG00000032877
	P4HA2
	PSD2
	RNF14
	IL17B
	ENSSSCG00000032383
	CAMK2A
	PDGFA
	DNAAF5
	SUN1
	MICALL2
	ENSSSCG00000047491
	TTYH3
	GNA12
	KDELR2
	LMTK2
	TECPR1
	ZAN
	SSC4D
	SRRM3
	HIP1
	NSUN5
	BCL7B
	TBL2
	ENSSSCG00000046068
	SBDS
	RABGEF1
	VKORC1L1
	HS3ST2
	ANKS4B
	ACSM5
	GP2
	TEKT5
	C16orf72
	SEPTIN12
	SRL
	SLX4
	PKD1
	IFT140
	TMEM204
	SOX8
	RAB11FIP3
	UXS1
	TMEM182
	TBC1D8
	NPAS2
	ENSSSCG00000008183
	THNSL2
	SMYD1
	KRCC1
	PTCD3
	POLE4
	SLC4A5
	RAB11FIP5
	VAX2
	ENSSSCG00000049465
	ENSSSCG00000008335
	ANXA4
	AFTPH
	FAM161A
	MSH2
	PLEKHH2
	MTA3
	BIRC6
	SPAST
	PCARE
	ENSSSCG00000048711
	PREB
	ENSSSCG00000008555
	OTOF
	SELENOI
	ITSN2
	ENSSSCG00000047947
	HS1BP3
	ENSSSCG00000008599
	SDC1
	NBAS
	GREB1
	ROCK2
	RNF144A
	CYHR1
	ENSSSCG00000005920
	IQANK1
	ADGRB1
	KCNK9
	ENSSSCG00000045721
	WASHC5
	FER1L6
	FAM91A1
	ANGPT1
	ENSSSCG00000044983
	SLCO5A1
	ENSSSCG00000043592
	MPZL1
	ITLN2
	ENSSSCG00000042048
	OR6N2
	KIRREL1
	SYT11
	ASH1L
	ENSSSCG00000046914
	TDRD10
	LYSMD1
	REG4
	ENSSSCG00000051427
	TTF2
	SLC22A15
	SYT6
	ENSSSCG00000046315
	WDR77
	OVGP1
	SLC16A4
	ENSSSCG00000037808
	CNN3
	SELENOF
	SH3GLB1
	ENSSSCG00000049694
	CLCA1
	ALG12
	PPARA
	WNT7B
	MCAT
	TOB2
	ENSSSCG00000049476
	NUAK1
	ADCY6
	RACGAP1
	ENSSSCG00000000278
	GTSF1
	BAZ2A
	AGAP2
	MYRFL
	KCNMB4
	ARNTL2
	KRAS
	PDE3A
	PLEKHA5
	ENSSSCG00000031242
	MLF2
	TULP3
	DDX11
	ENSSSCG00000042974
	RAPGEF3
	HDAC7
	ALDH1L2
	IGF1
	APAF1
	METAP2
	ENSSSCG00000050072
	ENSSSCG00000045522
	OTOGL
	GAS8
	SPIRE2
	ZFPM1
	FBXO31
	HSD17B2
	DYNLRB2
	ENSSSCG00000047139
	SF3B3
	NFAT5
	ENSSSCG00000025151
	CDH3
	PLLP
	CFAP20
	MMP15
	CCDC113
	SMPD3
	VSTM2B
	RHPN2
	DMKN
	ZFP82
	SPTBN4
	ENSSSCG00000002996
	ENSSSCG00000002995
	ENSSSCG00000041114
	ENSSSCG00000038419
	CLPTM1
	ERCC2
	ZSWIM9
	ENSSSCG00000040556
	PLEKHA4
	IZUMO2
	MYH14
	MYBPC2
	ENSSSCG00000051643
	ENSSSCG00000043543
	LENG8
	TTYH1
	RDH13
	ENSSSCG00000049887
	AGRN
	RNF223
	TAS1R3
	SSU72
	CEP104
	NMNAT1
	LRRC38
	IFFO2
	OTUD3
	HSPG2
	ENSSSCG00000003521
	ENSSSCG00000047361
	SMPDL3B
	MATN1
	NKAIN1
	COL16A1
	SPOCD1
	ENSSSCG00000003622
	THRAP3
	MTF1
	MACF1
	HEYL
	PTPN2
	COLEC12
	CABYR
	ZNF521
	RNF138
	GAREM1
	INO80C
	GALNT1
	RPRD1A
	MIGA1
	AK5
	ENSSSCG00000043430
	RAVER2
	UBE2U
	ATG4C
	KANK4
	ENSSSCG00000049208
	YIPF1
	SLC1A7
	RAB3B
	ELAVL4
	ENSSSCG00000033701
	ENSSSCG00000050099
	BMP6
	MCUR1
	CAP2
	ENSSSCG00000045769
	GABBR1
	ENSSSCG00000041410
	ENSSSCG00000048185
	NOTCH4
	ENSSSCG00000001455
	ITPR3
	PNPLA1
	UNC5CL
	GUCA1A
	CD2AP
	EFHC1
	CTSH
	CFAP161
	CFAP100
	HAPLN3
	RHCG
	PLIN1
	ENSSSCG00000033954
	PRC1
	LINGO1
	CSPG4
	SNX33
	NEIL1
	COMMD4
	ARID3B
	LOXL1
	NPAS3
	MYH7
	ENSSSCG00000033104
	SUPT16H
	SLC39A9
	SMOC1
	PAPLN
	ADCK1
	BTBD7
	ENSSSCG00000047207
	PDE6B
	SLC49A3
	CPLX1
	ENSSSCG00000032808
	POLN
	ENSSSCG00000047072
	FAM184B
	SLC34A2
	C4orf19
	KLB
	BEND4
	GABRB1
	ATP10D
	NFXL1
	CPE
	ENSSSCG00000042303
	ANKRD17
	ENSSSCG00000008984
	GATB
	GAB1
	TRPC3
	PRSS12
	ZGRF1
	CENPE
	ENSSSCG00000048515
	ENSSSCG00000046420
	ENSSSCG00000047350
	COQ2
	LIN54
	DENND2B
	STK33
	DCHS1
	ENSSSCG00000045625
	ENSSSCG00000037299
	APBB1
	ENSSSCG00000014672
	PDE2A
	STARD10
	PLEKHB1
	UCP2
	POLD3
	SLCO2B1
	CAPN5
	USP35
	ENSSSCG00000051511
	RAB30
	PIWIL4
	ENSSSCG00000046053
	IL18
	CCDC153
	SLC37A2
	FEZ1
	C1orf115
	MIA3
	WDR64
	WDR26
	PARP1
	STUM
	RBBP5
	ENSSSCG00000039370
	ANKIB1
	ENSSSCG00000023850
	UMAD1
	GLCCI1
	ENSSSCG00000045695
	SYPL1
	KIAA1614
	KCNK2
	SYT14
	IRF6
	ENSSSCG00000046913
	EXO1
	AKT3
	TP53BP2
	INAVA
	ENSSSCG00000033737
	CACNA1S
	PKP1
	LMOD1
	KDM5B
	ENSSSCG00000039368
	FBP1
	UBAP2
	APTX
	NDUFB6
	ENSSSCG00000048250
	MTPAP
	ENSSSCG00000048966
	PTER
	OLAH
	ENSSSCG00000044376
	CCDC3
	ENSSSCG00000046967
	ENSSSCG00000043083
	GDI2
	ENSSSCG00000042764
	IFT88
	ENSSSCG00000009281
	ENSSSCG00000044497
	DCLK1
	ENSSSCG00000026164
	ENSSSCG00000026564
	THSD1
	ALG11
	ENSSSCG00000033570
	CAB39L
	ENSSSCG00000009419
	DIAPH3
	DCT
	ENSSSCG00000009496
	ENSSSCG00000009498
	ENSSSCG00000044700
	GAS6
	SLC16A3
	GAA
	CANT1
	DNAH17
	FBF1
	MIF4GD
	FADS6
	KIF19
	ABCA8
	PLCD3
	ENSSSCG00000051629
	ENSSSCG00000043360
	ENSSSCG00000017383
	PPP1R1B
	FBXL20
	PLXDC1
	ENSSSCG00000050148
	LUC7L3
	CUEDC1
	PTRH2
	RPS6KB1
	C17orf64
	C17orf75
	ADAP2
	NEK8
	FLOT2
	GIT1
	DPH1
	CCDC92B
	TRPV1
	YBX2
	ATP1B2
	ALOX15B
	ALOX12B
	DHRS7C
	SLC47A1
	DRC3
	EFHB
	ENSSSCG00000041218
	ENSSSCG00000026488
	NKIRAS1
	ENSSSCG00000011212
	ENSSSCG00000011237
	ENSSSCG00000011269
	ZBTB47
	TCAIM
	CDCP1
	XCR1
	DAG1
	IP6K1
	MST1R
	MON1A
	CACNA2D2
	NT5DC2
	HTD2
	EOGT
	CHL1
	IL5RA
	PRRT3
	MBD4
	GRIP2
	RAB43
	PODXL2
	MCM2
	CHCHD6
	PPP2R3A
	MSL2
	MRPS22
	CP
	WWTR1
	ARHGEF26
	DHX36
	PPM1L
	PHC3
	USP13
	MAP3K13
	SENP2
	ENSSSCG00000011821
	LSG1
	MELTF
	ENSSSCG00000021380
	ZNF148
	ENSSSCG00000030362
	ENSSSCG00000048298
	GSK3B
	ENSSSCG00000024663
	GTPBP8
	ADGRG7
	TMEM45A
	CPOX
	SCAF4
	FAM3B
	ENSSSCG00000033653
	COL18A1
	ENSSSCG00000023041
	NXNL2
	BIN3
	ENSSSCG00000009672
	NEK1
	CHFR
	ENSSSCG00000033067
	TCTN2
	HPD
	HSPB8
	SRRM4
	RASAL1
	HECTD4
	FAM222A
	SVOP
	CRYBB3
	SEZ6L
	CRYBB1
	CRYBA4
	AP1B1
	TBC1D10A
	SF3A1
	ENSSSCG00000040522
	B3GALNT2
	TET1
	HKDC1
	TSPAN15
	ENSSSCG00000040498
	MACROH2A2
	SGPL1
	NUDT13
	DUSP29
	ENSSSCG00000047719
	MAPK8
	RASSF4
	UBE2D1
	ENSSSCG00000035762
	ENSSSCG00000046546
	MYOF
	ENSSSCG00000010546
	MFSD13A
	ENSSSCG00000050268
	ENSSSCG00000049267
	ENSSSCG00000048831
	DPYSL4
	TFCP2L1
	RALB
	ENSSSCG00000044523
	NEIL3
	LRP2BP
	ADAM9
	ENSSSCG00000015814
	ITGB6
	COBLL1
	CSRNP3
	ENSSSCG00000051494
	OSBPL6
	UBE2E3
	PDE1A
	PPP1R1C
	COL3A1
	METTL21A
	ENSSSCG00000051374
	ENSSSCG00000048053
	DNAJB2
	ASIC4
	ENSSSCG00000051362
	COL4A4
	SLC16A14
	ITM2C
	C2orf72
	ECEL1
	ENSSSCG00000036274
	COL6A3
	ENSSSCG00000048787
	ASB1
	ENSSSCG00000016365
	SNED1
	OTULIN
	ENSSSCG00000042701
	ENSSSCG00000050914
	NIM1K
	GPBP1
	MAP1B
	RANBP17
	IL12B
	CCDC69
	ENSSSCG00000040193
	FAM83D
	RIMS4
	TOMM34
	ACOT8
	UBE2V1
	DPM1
	IDO2
	CHRNB3
	SLC23A2
	ESF1
	EBF4
	STK35
	TM9SF4
	CBFA2T2
	ITCH
	PIGU
	CPNE1
	CNBD2
	KIAA1755
	BFSP1
	ENSSSCG00000045000
	SEC23B
	BMP7
	CTCFL
	ENSSSCG00000033041
	ENSSSCG00000007520
	COL9A3
	NKAIN4
	CHRNA4
	PCMTD2
	ENSSSCG00000050060
	NOD1
	WIPF3
	GSDME
	FAM221A
	ENSSSCG00000032422
	FAM131B
	ENSSSCG00000016509
	CPA4
	CPA2
	TNPO3
	ENSSSCG00000041022
	ENSSSCG00000044483
	ENSSSCG00000042794
	WDR86
	ENSSSCG00000047059
	ZNF282
	KRBA1
	ENSSSCG00000034426
	ENSSSCG00000026140
	ENSSSCG00000047081
	ISX
	TOM1
	ENSSSCG00000023436
	SIVA1
	ENSSSCG00000035669
	NUDT14
	BRF1
	PACS2
	MTA1
	ENSSSCG00000040849
	ENSSSCG00000044522
	ENSSSCG00000045485
	ENSSSCG00000041577
	ENSSSCG00000034335
	TNFAIP2
	AMN
	RN18S
	AKAP17A
	ENTPD8
	GRIN1
	TMEM141
	EGFL7
	ENSSSCG00000034036
	ENSSSCG00000041740
	C9orf116
	RNF122
	SMIM9
	GPKOW
	PRKX
	WWC3
	MID1
	AMELY
	GLA
	FANCB
	IL1RAPL2
	NHS
	RAI2
	SCML2
	RNF128
	FRMPD3
	COL4A5
	CAPN6
	HTR2C
	ENSSSCG00000012627
	F9
	CD99L2
	L1CAM
	ENSSSCG00000051609
	BCLAF3
	CNKSR2
	SMPX
	ENSSSCG00000012165
	SMS
	ENSSSCG00000051458
	ENSSSCG00000042196
	ENSSSCG00000012179
