# Supplementary material for: Assessment of DNA methylation in porcine immune cells reveals novel regulatory elements associated with cell-specific gene expression and immune capacity traits
Source: BMC Genomics. 2022 Aug 11;23:575. doi: 10.1186/s12864-022-08773-5 (PMC9367135; doi:10.1186/s12864-022-08773-5)
Supplement: Supplementary file 3 — Additional file 3: Table S3I. Enriched GO terms for cLMR genes. [file 12864_2022_8773_MOESM3_ESM.xlsx]

## Sheet: TableS2A
Table S3A. Enriched GO terms for CD21- B cell LMR genes
GO biological process complete	No. genes	Fold Enrichment	p-value	FDR
B cell proliferation involved in immune response (GO:0002322)	4	21.19	0.000156	0.0133
positive regulation of B cell receptor signaling pathway (GO:0050861)	5	19.87	2.73e-05	0.00306
positive regulation of Fc receptor mediated stimulatory signaling pathway (GO:0060369)	4	18.16	0.000239	0.0192
regulation of Fc receptor mediated stimulatory signaling pathway (GO:0060368)	5	14.45	8.59e-05	0.00794
regulation of B cell receptor signaling pathway (GO:0050855)	9	11	7.51e-07	0.000163
positive regulation of antigen receptor-mediated signaling pathway (GO:0050857)	7	9.67	2.63e-05	0.00296
B cell homeostasis (GO:0001782)	6	7.95	0.00025	0.0197
modulation by virus of host process (GO:0019048)	7	7.42	0.00011	0.00986
mature B cell differentiation (GO:0002335)	6	7.06	0.000432	0.0306
B cell proliferation (GO:0042100)	9	6.81	2.09e-05	0.00241
peptidyl-tyrosine autophosphorylation (GO:0038083)	7	6.18	0.000295	0.0222
B cell activation involved in immune response (GO:0002312)	9	6.09	4.55e-05	0.00452
positive regulation of B cell proliferation (GO:0030890)	8	6.05	0.000124	0.0109
regulation of B cell proliferation (GO:0030888)	12	5.96	3.05e-06	0.000481
regulation of antigen receptor-mediated signaling pathway (GO:0050854)	12	5.69	4.64e-06	0.000689
lymphocyte homeostasis (GO:0002260)	9	5.3	0.000118	0.0104
B cell activation (GO:0042113)	25	4.88	6.66e-10	5.3e-07
modulation by symbiont of host process (GO:0044003)	8	4.62	0.000634	0.0413
B cell differentiation (GO:0030183)	16	4.46	2.26e-06	0.000382
leukocyte homeostasis (GO:0001776)	10	4.41	0.000193	0.016
positive regulation of axonogenesis (GO:0050772)	12	4.29	5.87e-05	0.00576
regulation of cell-substrate junction organization (GO:0150116)	9	4.27	0.000498	0.0343
lymphocyte proliferation (GO:0046651)	10	3.88	0.000495	0.0342
mononuclear cell proliferation (GO:0032943)	10	3.78	0.000588	0.0388
chloride transmembrane transport (GO:1902476)	11	3.6	0.000463	0.0323
platelet activation (GO:0030168)	15	3.48	6.62e-05	0.00638
positive regulation of cell morphogenesis involved in differentiation (GO:0010770)	17	3.4	2.91e-05	0.00319
chloride transport (GO:0006821)	11	3.36	0.000788	0.0488
lymphocyte differentiation (GO:0030098)	26	3.35	3.23e-07	8.43e-05
inorganic anion transmembrane transport (GO:0098661)	12	3.26	0.000595	0.0391
T cell receptor signaling pathway (GO:0050852)	18	3.14	4.41e-05	0.00444
T cell differentiation (GO:0030217)	14	3.07	0.000379	0.0275
positive regulation of neuron differentiation (GO:0045666)	36	2.99	2.65e-08	1.2e-05
regulation of T cell differentiation (GO:0045580)	14	2.95	0.000551	0.0371
positive regulation of neuron projection development (GO:0010976)	27	2.93	2.07e-06	0.000358
lymphocyte activation (GO:0046649)	36	2.9	5.42e-08	2.1e-05
regulation of cell size (GO:0008361)	17	2.89	0.000183	0.0153
axon guidance (GO:0007411)	25	2.84	8.15e-06	0.00108
inorganic anion transport (GO:0015698)	14	2.83	0.000785	0.0487
neuron projection guidance (GO:0097485)	25	2.83	8.63e-06	0.00112
regulation of GTPase activity (GO:0043087)	43	2.82	5.75e-09	2.95e-06
regulation of axonogenesis (GO:0050770)	17	2.81	0.000243	0.0195
positive regulation of cell projection organization (GO:0031346)	35	2.81	1.65e-07	4.76e-05
interaction with host (GO:0051701)	15	2.8	0.000573	0.0382
leukocyte differentiation (GO:0002521)	31	2.79	9.51e-07	0.000189
cell morphogenesis involved in neuron differentiation (GO:0048667)	39	2.71	7.6e-08	2.63e-05
regulation of B cell activation (GO:0050864)	18	2.67	0.00029	0.0221
regulation of cell-substrate adhesion (GO:0010810)	18	2.67	0.00029	0.022
antigen receptor-mediated signaling pathway (GO:0050851)	25	2.65	2.4e-05	0.00273
protein autophosphorylation (GO:0046777)	16	2.64	0.000713	0.045
positive regulation of peptidyl-tyrosine phosphorylation (GO:0050731)	16	2.62	0.000751	0.0468
positive regulation of neurogenesis (GO:0050769)	40	2.6	2.09e-07	5.83e-05
regulation of peptidyl-tyrosine phosphorylation (GO:0050730)	21	2.6	0.000136	0.0118
axon development (GO:0061564)	34	2.52	2.84e-06	0.000452
positive regulation of cell development (GO:0010720)	45	2.52	5.92e-08	2.24e-05
regulation of epithelial cell migration (GO:0010632)	18	2.52	0.000556	0.0373
axonogenesis (GO:0007409)	31	2.51	8.81e-06	0.00114
positive regulation of cell-cell adhesion (GO:0022409)	22	2.51	0.000237	0.0191
positive regulation of cell adhesion (GO:0045785)	34	2.5	3.26e-06	0.000499
negative regulation of cell adhesion (GO:0007162)	22	2.49	0.000247	0.0196
small GTPase mediated signal transduction (GO:0007264)	21	2.48	0.000361	0.0265
positive regulation of GTPase activity (GO:0043547)	32	2.47	7.98e-06	0.00107
cell morphogenesis involved in differentiation (GO:0000904)	44	2.46	2.38e-07	6.53e-05
regulation of leukocyte differentiation (GO:1902105)	22	2.42	0.000304	0.0227
cell projection morphogenesis (GO:0048858)	39	2.41	1.76e-06	0.000308
positive regulation of nervous system development (GO:0051962)	42	2.4	6.65e-07	0.000153
immune response-activating cell surface receptor signaling pathway (GO:0002429)	34	2.39	1.1e-05	0.00137
immune response-activating signal transduction (GO:0002757)	34	2.39	1.1e-05	0.00136
neuron projection morphogenesis (GO:0048812)	38	2.39	2.81e-06	0.000451
cell part morphogenesis (GO:0032990)	40	2.37	1.58e-06	0.000285
plasma membrane bounded cell projection morphogenesis (GO:0120039)	38	2.37	3.12e-06	0.000486
blood coagulation (GO:0007596)	22	2.35	0.000393	0.0282
immune system development (GO:0002520)	50	2.35	1.11e-07	3.66e-05
immune response-regulating cell surface receptor signaling pathway (GO:0002768)	36	2.35	6.73e-06	0.00093
cellular component morphogenesis (GO:0032989)	46	2.34	4.66e-07	0.000112
coagulation (GO:0050817)	22	2.34	0.000421	0.03
hematopoietic or lymphoid organ development (GO:0048534)	47	2.34	3.38e-07	8.66e-05
immune response-regulating signaling pathway (GO:0002764)	36	2.34	7.34e-06	0.000998
neuron projection development (GO:0031175)	51	2.33	9.71e-08	3.29e-05
neuron development (GO:0048666)	62	2.32	4.48e-09	2.37e-06
regulation of ion transmembrane transport (GO:0034765)	36	2.32	8.32e-06	0.00109
hemostasis (GO:0007599)	22	2.32	0.000467	0.0325
regulation of cell morphogenesis involved in differentiation (GO:0010769)	23	2.31	0.000348	0.0257
hemopoiesis (GO:0030097)	43	2.31	1.48e-06	0.000271
regulation of anatomical structure size (GO:0090066)	38	2.29	5.46e-06	0.000789
regulation of T cell activation (GO:0050863)	24	2.28	0.000461	0.0323
positive regulation of hydrolase activity (GO:0051345)	55	2.26	7.51e-08	2.65e-05
regulation of neuron projection development (GO:0010975)	37	2.26	1.38e-05	0.00166
regulation of cell-cell adhesion (GO:0022407)	30	2.21	9.85e-05	0.0089
regulation of neuron differentiation (GO:0045664)	47	2.2	1.38e-06	0.000255
regulation of plasma membrane bounded cell projection organization (GO:0120035)	48	2.19	1.19e-06	0.000222
regulation of cellular component size (GO:0032535)	27	2.18	0.000271	0.0209
regulation of cell projection organization (GO:0031344)	48	2.16	2.25e-06	0.000384
regulation of cell adhesion (GO:0030155)	49	2.16	1.65e-06	0.000295
regulation of cation transmembrane transport (GO:1904062)	24	2.15	0.000725	0.0455
actin cytoskeleton organization (GO:0030036)	36	2.15	3.54e-05	0.00367
regulation of transmembrane transport (GO:0034762)	39	2.14	2.23e-05	0.00255
positive regulation of cell differentiation (GO:0045597)	68	2.14	1.55e-08	7.26e-06
regulation of cell morphogenesis (GO:0022604)	34	2.13	0.000108	0.0097
synaptic signaling (GO:0099536)	31	2.12	0.000169	0.0142
activation of immune response (GO:0002253)	35	2.11	8.27e-05	0.00769
trans-synaptic signaling (GO:0099537)	29	2.11	0.000302	0.0226
positive regulation of immune response (GO:0050778)	50	2.11	1.74e-06	0.000308
neuron differentiation (GO:0030182)	69	2.1	2.71e-08	1.2e-05
cell morphogenesis (GO:0000902)	47	2.05	9.04e-06	0.00116
actin filament-based process (GO:0030029)	39	2.04	5.87e-05	0.00573
negative regulation of phosphorylation (GO:0042326)	29	2.04	0.000634	0.0411
chemotaxis (GO:0006935)	35	2.03	0.000193	0.016
taxis (GO:0042330)	35	2.02	0.000198	0.0162
regulation of lymphocyte activation (GO:0051249)	34	2.02	0.00027	0.0209
generation of neurons (GO:0048699)	100	2.01	1.11e-10	1.18e-07
cell activation (GO:0001775)	68	2	2.01e-07	5.71e-05
positive regulation of cell migration (GO:0030335)	33	1.99	0.000386	0.0279
regulation of neurogenesis (GO:0050767)	53	1.99	5.98e-06	0.000841
cell development (GO:0048468)	103	1.98	1e-10	1.14e-07
inorganic ion transmembrane transport (GO:0098660)	41	1.97	7.85e-05	0.00739
positive regulation of cell motility (GO:2000147)	34	1.96	0.000343	0.0255
regulation of cell activation (GO:0050865)	41	1.96	8.19e-05	0.00766
positive regulation of cellular component movement (GO:0051272)	35	1.96	0.000273	0.021
neurogenesis (GO:0022008)	104	1.96	1.53e-10	1.43e-07
regulation of nervous system development (GO:0051960)	59	1.95	2.41e-06	0.000404
leukocyte activation (GO:0045321)	57	1.94	4.17e-06	0.000625
regulation of leukocyte activation (GO:0002694)	38	1.94	0.000196	0.0161
positive regulation of MAPK cascade (GO:0043410)	33	1.92	0.000788	0.0486
regulation of anatomical structure morphogenesis (GO:0022603)	67	1.92	8.03e-07	0.00017
positive regulation of locomotion (GO:0040017)	34	1.91	0.000625	0.0409
plasma membrane bounded cell projection organization (GO:0120036)	69	1.91	7.28e-07	0.000163
regulation of hydrolase activity (GO:0051336)	78	1.9	1.53e-07	4.77e-05
regulation of cell migration (GO:0030334)	53	1.89	1.71e-05	0.00198
positive regulation of developmental process (GO:0051094)	84	1.89	5.05e-08	2.01e-05
negative regulation of phosphate metabolic process (GO:0045936)	34	1.89	0.000672	0.0432
negative regulation of phosphorus metabolic process (GO:0010563)	34	1.89	0.000683	0.0438
cell projection organization (GO:0030030)	71	1.89	7.56e-07	0.000162
positive regulation of immune system process (GO:0002684)	65	1.88	2.62e-06	0.000425
positive regulation of cellular component organization (GO:0051130)	72	1.87	9.99e-07	0.000196
regulation of MAPK cascade (GO:0043408)	43	1.87	0.000166	0.0141
regulation of cell development (GO:0060284)	57	1.85	1.63e-05	0.00193
positive regulation of apoptotic process (GO:0043065)	38	1.84	0.000647	0.0418
regulation of cell motility (GO:2000145)	55	1.84	3.01e-05	0.00325
nervous system development (GO:0007399)	140	1.83	4.26e-12	9.67e-09
positive regulation of programmed cell death (GO:0043068)	38	1.83	0.000684	0.0437
positive regulation of multicellular organismal process (GO:0051240)	103	1.82	6.89e-09	3.42e-06
animal organ morphogenesis (GO:0009887)	56	1.82	3.78e-05	0.00385
apoptotic process (GO:0006915)	52	1.81	7.1e-05	0.00676
anatomical structure morphogenesis (GO:0009653)	125	1.81	2.4e-10	2.12e-07
regulation of cellular component movement (GO:0051270)	59	1.8	2.79e-05	0.0031
anatomical structure formation involved in morphogenesis (GO:0048646)	51	1.8	9.64e-05	0.00876
positive regulation of transcription by RNA polymerase II (GO:0045944)	71	1.8	4.65e-06	0.000684
regulation of ion transport (GO:0043269)	40	1.79	0.000712	0.0451
positive regulation of nucleic acid-templated transcription (GO:1903508)	93	1.78	1.46e-07	4.75e-05
positive regulation of RNA biosynthetic process (GO:1902680)	93	1.77	1.49e-07	4.72e-05
positive regulation of transcription, DNA-templated (GO:0045893)	88	1.77	3.62e-07	9.14e-05
positive regulation of phosphorylation (GO:0042327)	61	1.77	3.09e-05	0.00328
regulation of phosphorylation (GO:0042325)	91	1.77	2.61e-07	7.03e-05
positive regulation of molecular function (GO:0044093)	102	1.76	4.88e-08	1.99e-05
regulation of locomotion (GO:0040012)	55	1.76	9.33e-05	0.00853
negative regulation of signal transduction (GO:0009968)	71	1.74	9.85e-06	0.00124
positive regulation of catalytic activity (GO:0043085)	81	1.74	2.49e-06	0.000413
positive regulation of phosphorus metabolic process (GO:0010562)	64	1.74	3.55e-05	0.00366
positive regulation of phosphate metabolic process (GO:0045937)	64	1.74	3.55e-05	0.00364
ion transmembrane transport (GO:0034220)	50	1.74	0.00025	0.0198
regulation of cellular localization (GO:0060341)	56	1.74	0.000119	0.0105
locomotion (GO:0040011)	73	1.73	9.12e-06	0.00116
regulation of phosphate metabolic process (GO:0019220)	100	1.73	1.6e-07	4.88e-05
regulation of phosphorus metabolic process (GO:0051174)	100	1.73	1.61e-07	4.84e-05
regulation of cellular component biogenesis (GO:0044087)	53	1.72	0.000266	0.0207
regulation of immune response (GO:0050776)	62	1.71	6.77e-05	0.00648
cell death (GO:0008219)	58	1.71	0.000126	0.011
regulation of multicellular organismal development (GO:2000026)	113	1.71	4.76e-08	1.99e-05
positive regulation of intracellular signal transduction (GO:1902533)	56	1.7	0.000198	0.0162
positive regulation of RNA metabolic process (GO:0051254)	94	1.7	8.71e-07	0.000182
regulation of kinase activity (GO:0043549)	49	1.7	0.000509	0.0347
positive regulation of nucleobase-containing compound metabolic process (GO:0045935)	103	1.7	2.88e-07	7.62e-05
positive regulation of macromolecule biosynthetic process (GO:0010557)	102	1.69	4.1e-07	0.0001
intracellular signal transduction (GO:0035556)	89	1.68	3.3e-06	0.0005
programmed cell death (GO:0012501)	55	1.68	0.000291	0.022
regulation of cell differentiation (GO:0045595)	99	1.67	9.29e-07	0.000187
negative regulation of cell communication (GO:0010648)	74	1.66	3.04e-05	0.00326
regulation of protein localization (GO:0032880)	52	1.66	0.000582	0.0386
negative regulation of signaling (GO:0023057)	74	1.66	3.14e-05	0.00328
positive regulation of protein phosphorylation (GO:0001934)	53	1.65	0.000509	0.0349
regulation of immune system process (GO:0002682)	90	1.65	6.24e-06	0.00087
system development (GO:0048731)	234	1.65	7.24e-16	5.76e-12
positive regulation of biosynthetic process (GO:0009891)	106	1.64	8.75e-07	0.000181
cell surface receptor signaling pathway (GO:0007166)	130	1.64	3.22e-08	1.38e-05
positive regulation of cellular biosynthetic process (GO:0031328)	104	1.63	1.08e-06	0.000205
regulation of developmental process (GO:0050793)	137	1.63	1.29e-08	6.2e-06
positive regulation of signal transduction (GO:0009967)	85	1.62	1.7e-05	0.00198
negative regulation of response to stimulus (GO:0048585)	94	1.62	5.86e-06	0.000832
regulation of multicellular organismal process (GO:0051239)	165	1.62	4.42e-10	3.7e-07
regulation of signal transduction (GO:0009966)	159	1.6	2.3e-09	1.35e-06
cellular developmental process (GO:0048869)	192	1.59	2.85e-11	5.03e-08
multicellular organism development (GO:0007275)	256	1.59	8.54e-16	3.39e-12
regulation of transcription by RNA polymerase II (GO:0006357)	110	1.58	2.6e-06	0.000425
positive regulation of nitrogen compound metabolic process (GO:0051173)	162	1.58	3.52e-09	2e-06
positive regulation of cellular metabolic process (GO:0031325)	171	1.58	1.07e-09	7.73e-07
regulation of protein phosphorylation (GO:0001932)	73	1.58	0.000203	0.0165
cell differentiation (GO:0030154)	188	1.58	9.04e-11	1.11e-07
anatomical structure development (GO:0048856)	273	1.58	9.44e-17	1.5e-12
regulation of signaling (GO:0023051)	179	1.57	6.76e-10	5.11e-07
regulation of cell communication (GO:0010646)	177	1.57	1.1e-09	7.59e-07
positive regulation of macromolecule metabolic process (GO:0010604)	177	1.56	1.19e-09	7.89e-07
positive regulation of cell communication (GO:0010647)	91	1.56	4.2e-05	0.00425
positive regulation of signaling (GO:0023056)	91	1.55	4.47e-05	0.00447
positive regulation of gene expression (GO:0010628)	114	1.54	4.97e-06	0.000725
animal organ development (GO:0048513)	157	1.53	6.76e-08	2.5e-05
regulation of catalytic activity (GO:0050790)	115	1.53	7.75e-06	0.00104
developmental process (GO:0032502)	286	1.53	7.49e-16	3.97e-12
regulation of localization (GO:0032879)	134	1.52	1.06e-06	0.000202
regulation of response to stimulus (GO:0048583)	210	1.52	1.26e-10	1.25e-07
regulation of transport (GO:0051049)	88	1.52	0.000127	0.011
movement of cell or subcellular component (GO:0006928)	76	1.52	0.000459	0.0323
regulation of response to stress (GO:0080134)	78	1.52	0.000411	0.0294
vesicle-mediated transport (GO:0016192)	94	1.52	8.74e-05	0.00804
positive regulation of metabolic process (GO:0009893)	186	1.51	3.85e-09	2.11e-06
positive regulation of response to stimulus (GO:0048584)	115	1.51	1.16e-05	0.00142
regulation of molecular function (GO:0065009)	146	1.51	5.08e-07	0.000121
regulation of cellular component organization (GO:0051128)	115	1.5	1.64e-05	0.00193
regulation of intracellular signal transduction (GO:1902531)	85	1.48	0.000362	0.0264
cellular response to organic substance (GO:0071310)	110	1.48	4.88e-05	0.00481
positive regulation of protein metabolic process (GO:0051247)	80	1.48	0.000727	0.0455
regulation of protein modification process (GO:0031399)	87	1.47	0.000438	0.031
positive regulation of cellular process (GO:0048522)	260	1.45	3.17e-11	5.04e-08
regulation of biological quality (GO:0065008)	184	1.43	3.73e-07	9.27e-05
positive regulation of biological process (GO:0048518)	282	1.42	1.46e-11	2.9e-08
signaling (GO:0023052)	246	1.42	1.25e-09	7.95e-07
multicellular organismal process (GO:0032501)	318	1.42	1.61e-13	4.27e-10
cell communication (GO:0007154)	249	1.41	1.5e-09	9.18e-07
negative regulation of cellular metabolic process (GO:0031324)	114	1.38	0.000538	0.0364
signal transduction (GO:0007165)	223	1.37	1.64e-07	4.84e-05
immune system process (GO:0002376)	123	1.37	0.000357	0.0263
response to organic substance (GO:0010033)	130	1.37	0.000264	0.0206
cellular response to chemical stimulus (GO:0070887)	125	1.36	0.000512	0.0348
localization (GO:0051179)	249	1.35	7.18e-08	2.6e-05
negative regulation of cellular process (GO:0048523)	206	1.34	5.73e-06	0.000821
negative regulation of metabolic process (GO:0009892)	131	1.34	0.000708	0.045
establishment of localization (GO:0051234)	196	1.33	1.6e-05	0.00192
transport (GO:0006810)	190	1.32	3.05e-05	0.00326
negative regulation of biological process (GO:0048519)	230	1.32	3.14e-06	0.000484
cellular component organization (GO:0016043)	231	1.29	1.29e-05	0.00157
cellular response to stimulus (GO:0051716)	276	1.29	7.4e-07	0.000163
regulation of cellular metabolic process (GO:0031323)	251	1.27	1.03e-05	0.00129
cellular component organization or biogenesis (GO:0071840)	236	1.27	2.95e-05	0.00321
regulation of primary metabolic process (GO:0080090)	241	1.27	2.8e-05	0.00309
regulation of nitrogen compound metabolic process (GO:0051171)	232	1.26	7.2e-05	0.00681
response to stimulus (GO:0050896)	332	1.23	1.04e-06	0.000201
regulation of macromolecule metabolic process (GO:0060255)	249	1.23	0.000159	0.0135
regulation of metabolic process (GO:0019222)	270	1.23	6.56e-05	0.00636
regulation of cellular process (GO:0050794)	419	1.18	9.22e-07	0.000188
regulation of biological process (GO:0050789)	437	1.17	6.35e-07	0.000149
cellular process (GO:0009987)	571	1.16	5.81e-14	1.85e-10
biological regulation (GO:0065007)	457	1.16	7.06e-07	0.00016
biological_process (GO:0008150)	618	1.1	3.62e-11	5.23e-08

## Sheet: TableS2B
Table S3B. Enriched GO terms for CD21+ B cell LMR genes
GO biological process complete	No. genes	Fold Enrichment	p-value	FDR
regulation of alkaline phosphatase activity (GO:0010692)	8	4.83	0.00219	0.0442
regulation of B cell receptor signaling pathway (GO:0050855)	18	3.76	4.65e-05	0.00156
megakaryocyte development (GO:0035855)	11	3.52	0.00206	0.0424
positive regulation of phosphatidylinositol 3-kinase activity (GO:0043552)	23	3.47	1.12e-05	0.000441
interleukin-6-mediated signaling pathway (GO:0070102)	12	3.43	0.00152	0.0327
bone cell development (GO:0098751)	15	3.4	0.00044	0.0114
positive regulation of lipid kinase activity (GO:0090218)	25	3.4	6.24e-06	0.000259
vascular endothelial growth factor signaling pathway (GO:0038084)	13	3.21	0.00153	0.0328
platelet-derived growth factor receptor signaling pathway (GO:0048008)	21	3.17	7.11e-05	0.00227
mature B cell differentiation (GO:0002335)	15	3.02	0.00109	0.0249
positive regulation of multicellular organism growth (GO:0040018)	20	3.02	0.000249	0.00687
focal adhesion assembly (GO:0048041)	15	3.02	0.00109	0.0249
cellular response to interleukin-6 (GO:0071354)	20	2.94	0.000292	0.00795
regulation of epidermal growth factor-activated receptor activity (GO:0007176)	16	2.9	0.00146	0.0317
regulation of phosphatidylinositol 3-kinase activity (GO:0043551)	31	2.85	1.19e-05	0.000463
cell-substrate junction organization (GO:0150115)	23	2.84	0.000128	0.00377
positive regulation of phospholipid metabolic process (GO:1903727)	28	2.82	3.99e-05	0.00137
positive regulation of cell-substrate junction organization (GO:0150117)	15	2.81	0.00245	0.0488
response to interleukin-6 (GO:0070741)	21	2.78	0.000308	0.00831
cell-substrate junction assembly (GO:0007044)	22	2.78	0.000222	0.0062
regulation of focal adhesion assembly (GO:0051893)	32	2.76	1.12e-05	0.000442
regulation of cell-substrate junction assembly (GO:0090109)	32	2.76	1.12e-05	0.00044
regulation of cell-substrate junction organization (GO:0150116)	34	2.76	5.77e-06	0.000241
regulation of lipid kinase activity (GO:0043550)	34	2.72	7.06e-06	0.000291
peptidyl-tyrosine autophosphorylation (GO:0038083)	18	2.72	0.00103	0.0239
regulation of NMDA receptor activity (GO:2000310)	20	2.72	0.000531	0.0133
lamellipodium assembly (GO:0030032)	18	2.72	0.00103	0.0239
positive regulation of phosphatidylinositol 3-kinase signaling (GO:0014068)	43	2.69	6.08e-07	3.17e-05
regulation of antigen receptor-mediated signaling pathway (GO:0050854)	33	2.68	1.2e-05	0.000465
positive regulation of protein tyrosine kinase activity (GO:0061098)	30	2.67	3.16e-05	0.00111
epidermal growth factor receptor signaling pathway (GO:0007173)	25	2.66	0.00017	0.00485
semaphorin-plexin signaling pathway (GO:0071526)	19	2.65	0.000913	0.0213
Wnt signaling pathway, calcium modulating pathway (GO:0007223)	18	2.64	0.00127	0.0282
regulation of cell adhesion mediated by integrin (GO:0033628)	23	2.6	0.000395	0.0104
myeloid cell development (GO:0061515)	29	2.58	9.79e-05	0.00298
regulation of p38MAPK cascade (GO:1900744)	18	2.57	0.00236	0.047
regulation of interleukin-2 production (GO:0032663)	23	2.55	0.000461	0.0118
dendrite morphogenesis (GO:0048813)	28	2.54	0.000153	0.00444
integrin-mediated signaling pathway (GO:0007229)	47	2.53	9.45e-07	4.72e-05
regulation of protein tyrosine kinase activity (GO:0061097)	43	2.51	2.33e-06	0.000106
regulation of synaptic transmission, glutamatergic (GO:0051966)	33	2.49	3.84e-05	0.00132
regulation of glutamate receptor signaling pathway (GO:1900449)	31	2.48	7.32e-05	0.00232
regulation of actin filament depolymerization (GO:0030834)	25	2.47	0.000487	0.0124
lamellipodium organization (GO:0097581)	20	2.47	0.00149	0.0322
platelet activation (GO:0030168)	62	2.46	3.23e-08	2.04e-06
vascular endothelial growth factor receptor signaling pathway (GO:0048010)	32	2.45	9.29e-05	0.00286
positive regulation of axonogenesis (GO:0050772)	40	2.44	1.27e-05	0.000488
actin cytoskeleton reorganization (GO:0031532)	30	2.43	0.00012	0.00355
regulation of filopodium assembly (GO:0051489)	21	2.43	0.00125	0.028
positive regulation of cell-matrix adhesion (GO:0001954)	25	2.43	0.000541	0.0135
actin filament bundle assembly (GO:0051017)	25	2.43	0.000541	0.0134
ephrin receptor signaling pathway (GO:0048013)	38	2.4	2.74e-05	0.000969
actin filament bundle organization (GO:0061572)	26	2.39	0.00044	0.0114
glutamate receptor signaling pathway (GO:0007215)	21	2.38	0.00217	0.044
glomerulus development (GO:0032835)	23	2.36	0.0012	0.0268
negative regulation of response to endoplasmic reticulum stress (GO:1903573)	22	2.3	0.00189	0.0394
regulation of multicellular organism growth (GO:0040014)	30	2.26	0.000483	0.0123
regulation of phospholipid metabolic process (GO:1903725)	40	2.26	4.03e-05	0.00138
regulation of phosphatidylinositol 3-kinase signaling (GO:0014066)	52	2.24	3.46e-06	0.000153
adherens junction organization (GO:0034332)	26	2.24	0.00104	0.0239
dendrite development (GO:0016358)	47	2.24	9.74e-06	0.000391
regulation of neurotransmitter receptor activity (GO:0099601)	33	2.21	0.000243	0.00673
regulation of cell-matrix adhesion (GO:0001952)	49	2.2	9.91e-06	0.000396
cell-substrate adhesion (GO:0031589)	75	2.18	6.73e-08	4.04e-06
peptidyl-tyrosine modification (GO:0018212)	62	2.17	1.07e-06	5.32e-05
regulation of ERBB signaling pathway (GO:1901184)	38	2.17	0.000155	0.00446
regulation of epidermal growth factor receptor signaling pathway (GO:0042058)	35	2.16	0.000246	0.00678
positive regulation of cell-substrate adhesion (GO:0010811)	50	2.16	1.38e-05	0.000524
glycosaminoglycan biosynthetic process (GO:0006024)	40	2.15	9.67e-05	0.00297
positive regulation of neuron projection development (GO:0010976)	116	2.15	3.22e-11	2.94e-09
positive regulation of epithelial cell migration (GO:0010634)	58	2.14	3.81e-06	0.000166
ERBB signaling pathway (GO:0038127)	28	2.14	0.00118	0.0266
cellular response to drug (GO:0035690)	28	2.14	0.00118	0.0265
positive regulation of developmental growth (GO:0048639)	70	2.12	3.79e-07	2.04e-05
regulation of axonogenesis (GO:0050770)	75	2.12	1.51e-07	8.52e-06
regulation of axon extension (GO:0030516)	39	2.12	0.000147	0.00427
positive regulation of cell morphogenesis involved in differentiation (GO:0010770)	62	2.12	2.2e-06	0.000101
peptidyl-tyrosine phosphorylation (GO:0018108)	59	2.11	3.59e-06	0.000158
positive regulation of peptidyl-tyrosine phosphorylation (GO:0050731)	75	2.1	2.59e-07	1.41e-05
establishment of cell polarity (GO:0030010)	47	2.09	4.19e-05	0.00142
regulation of peptidyl-tyrosine phosphorylation (GO:0050730)	99	2.09	3.54e-09	2.52e-07
positive regulation of cell projection organization (GO:0031346)	152	2.09	1.75e-13	2.19e-11
positive regulation of GTPase activity (GO:0043547)	158	2.08	7.83e-14	9.96e-12
bone development (GO:0060348)	72	2.08	6.56e-07	3.4e-05
cell growth (GO:0016049)	36	2.08	0.000368	0.00975
regulation of muscle adaptation (GO:0043502)	31	2.08	0.000946	0.0221
regulation of protein-containing complex disassembly (GO:0043244)	48	2.07	5.18e-05	0.00172
peptidyl-tyrosine dephosphorylation (GO:0035335)	40	2.07	0.000196	0.00553
regulation of protein depolymerization (GO:1901879)	35	2.07	0.000501	0.0126
B cell activation (GO:0042113)	62	2.07	4.37e-06	0.000188
negative regulation of protein-containing complex disassembly (GO:0043242)	30	2.06	0.00129	0.0286
regulation of cell-substrate adhesion (GO:0010810)	81	2.06	1.58e-07	8.86e-06
positive regulation of Ras protein signal transduction (GO:0046579)	28	2.06	0.00223	0.0448
regulation of GTPase activity (GO:0043087)	182	2.04	4.24e-15	7.1e-13
cell-matrix adhesion (GO:0007160)	48	2.04	6.06e-05	0.00198
positive regulation of endothelial cell migration (GO:0010595)	39	2.04	0.000291	0.00794
regulation of extent of cell growth (GO:0061387)	43	2.03	0.000154	0.00445
negative regulation of cellular response to transforming growth factor beta stimulus (GO:1903845)	31	2.03	0.00161	0.0343
positive regulation of neuron differentiation (GO:0045666)	143	2.03	5.3e-12	5.26e-10
regulation of response to endoplasmic reticulum stress (GO:1905897)	35	2.02	0.000852	0.0201
positive regulation of lymphocyte differentiation (GO:0045621)	39	2.02	0.000453	0.0116
positive regulation of lipid metabolic process (GO:0045834)	59	2.02	1.23e-05	0.000476
cellular response to mechanical stimulus (GO:0071260)	30	2.01	0.0022	0.0443
aminoglycan biosynthetic process (GO:0006023)	40	2.01	0.000352	0.00936
negative regulation of transforming growth factor beta receptor signaling pathway (GO:0030512)	30	2.01	0.0022	0.0442
developmental cell growth (GO:0048588)	34	2.01	0.00116	0.0262
regulation of cell size (GO:0008361)	69	2	3.26e-06	0.000146
regulation of neurotransmitter transport (GO:0051588)	46	2	0.00012	0.00357
epithelial cell migration (GO:0010631)	32	2	0.00136	0.0297
positive regulation of stress-activated protein kinase signaling cascade (GO:0070304)	61	2	1.19e-05	0.000464
positive regulation of MAP kinase activity (GO:0043406)	98	1.99	2.3e-08	1.5e-06
regulation of small GTPase mediated signal transduction (GO:0051056)	120	1.99	6.03e-10	4.59e-08
epithelium migration (GO:0090132)	33	1.99	0.00158	0.0338
post-embryonic development (GO:0009791)	33	1.99	0.00158	0.0338
developmental growth involved in morphogenesis (GO:0060560)	44	1.99	0.0002	0.00563
positive regulation of cell junction assembly (GO:1901890)	37	1.99	0.000582	0.0142
positive regulation of stress-activated MAPK cascade (GO:0032874)	60	1.99	1.6e-05	0.0006
positive regulation of JNK cascade (GO:0046330)	50	1.98	9.7e-05	0.00297
central nervous system neuron development (GO:0021954)	31	1.98	0.00184	0.0387
neuron projection morphogenesis (GO:0048812)	184	1.98	2.99e-14	4.1e-12
cell morphogenesis involved in neuron differentiation (GO:0048667)	166	1.97	6.32e-13	7.12e-11
regulation of cell junction assembly (GO:1901888)	73	1.97	2.08e-06	9.58e-05
neuron projection guidance (GO:0097485)	102	1.97	2.07e-08	1.36e-06
activation of GTPase activity (GO:0090630)	41	1.97	0.000462	0.0118
plasma membrane bounded cell projection morphogenesis (GO:0120039)	185	1.97	3.58e-14	4.83e-12
cell projection morphogenesis (GO:0048858)	186	1.97	3.04e-14	4.13e-12
tissue migration (GO:0090130)	35	1.96	0.00105	0.0242
axon guidance (GO:0007411)	101	1.96	2.97e-08	1.89e-06
transforming growth factor beta receptor signaling pathway (GO:0007179)	36	1.96	0.00118	0.0266
negative regulation of cell morphogenesis involved in differentiation (GO:0010771)	36	1.96	0.00118	0.0265
axonogenesis (GO:0007409)	141	1.95	6.31e-11	5.51e-09
B cell differentiation (GO:0030183)	41	1.95	0.000487	0.0123
positive regulation of kinase activity (GO:0033674)	222	1.95	1.85e-16	3.77e-14
positive regulation of T cell differentiation (GO:0045582)	33	1.95	0.00176	0.0371
regulation of Ras protein signal transduction (GO:0046578)	71	1.95	4e-06	0.000174
negative regulation of supramolecular fiber organization (GO:1902904)	53	1.95	7.71e-05	0.00243
regulation of cell morphogenesis involved in differentiation (GO:0010769)	113	1.94	7.59e-09	5.18e-07
positive regulation of cell adhesion (GO:0045785)	154	1.94	1.36e-11	1.3e-09
cell part morphogenesis (GO:0032990)	191	1.94	4.17e-14	5.57e-12
cell morphogenesis involved in differentiation (GO:0000904)	202	1.93	8.74e-15	1.31e-12
positive regulation of protein kinase activity (GO:0045860)	192	1.93	5.14e-14	6.7e-12
regulation of neurotransmitter secretion (GO:0046928)	39	1.93	0.000878	0.0206
response to transforming growth factor beta (GO:0071559)	56	1.93	5.83e-05	0.00191
nephron development (GO:0072006)	45	1.92	0.000296	0.00802
sensory perception of sound (GO:0007605)	57	1.92	4.73e-05	0.00159
regulation of plasma membrane bounded cell projection organization (GO:0120035)	247	1.92	1.2e-17	2.73e-15
regulation of postsynaptic membrane potential (GO:0060078)	36	1.92	0.00132	0.0291
regulation of actin filament bundle assembly (GO:0032231)	36	1.92	0.00132	0.029
regulation of epithelial cell migration (GO:0010632)	80	1.91	2.29e-06	0.000104
regulation of cell projection organization (GO:0031344)	249	1.91	1.72e-17	3.85e-15
positive regulation of supramolecular fiber organization (GO:1902905)	70	1.91	8.81e-06	0.000358
positive regulation of neurogenesis (GO:0050769)	172	1.91	2.03e-12	2.09e-10
cell morphogenesis (GO:0000902)	256	1.91	6.66e-18	1.6e-15
sensory perception of mechanical stimulus (GO:0050954)	64	1.91	1.91e-05	0.0007
actin cytoskeleton organization (GO:0030036)	187	1.91	2.26e-13	2.81e-11
regulation of neuron projection development (GO:0010975)	183	1.91	4.28e-13	4.93e-11
cellular response to transforming growth factor beta stimulus (GO:0071560)	53	1.91	0.00013	0.00383
hemostasis (GO:0007599)	106	1.91	4.06e-08	2.53e-06
regulation of dendrite development (GO:0050773)	55	1.9	8.32e-05	0.00259
neuron projection development (GO:0031175)	244	1.9	7.26e-17	1.56e-14
establishment or maintenance of cell polarity (GO:0007163)	71	1.9	1.05e-05	0.000418
small GTPase mediated signal transduction (GO:0007264)	94	1.9	3.62e-07	1.95e-05
modulation of chemical synaptic transmission (GO:0050804)	159	1.89	2.74e-11	2.53e-09
positive regulation of protein serine/threonine kinase activity (GO:0071902)	122	1.89	5.67e-09	3.92e-07
axon development (GO:0061564)	149	1.89	1.12e-10	9.58e-09
positive regulation of leukocyte differentiation (GO:1902107)	55	1.89	0.000123	0.00365
regulation of trans-synaptic signaling (GO:0099177)	159	1.89	2.91e-11	2.68e-09
protein autophosphorylation (GO:0046777)	67	1.89	2.05e-05	0.000739
blood coagulation (GO:0007596)	103	1.88	1.36e-07	7.81e-06
myeloid leukocyte differentiation (GO:0002573)	43	1.88	0.000565	0.0139
stress-activated protein kinase signaling cascade (GO:0031098)	43	1.88	0.000565	0.0139
activation of protein kinase activity (GO:0032147)	114	1.88	2.91e-08	1.86e-06
regulation of cell morphogenesis (GO:0022604)	175	1.87	6.52e-12	6.4e-10
coagulation (GO:0050817)	103	1.87	1.5e-07	8.46e-06
regulation of JNK cascade (GO:0046328)	63	1.87	4.08e-05	0.00139
regulation of sequestering of calcium ion (GO:0051282)	43	1.87	0.000818	0.0194
positive regulation of cell development (GO:0010720)	195	1.87	3.46e-13	4.02e-11
wound healing (GO:0042060)	152	1.87	1.94e-10	1.59e-08
myeloid cell differentiation (GO:0030099)	80	1.87	4.31e-06	0.000186
positive regulation of hemopoiesis (GO:1903708)	69	1.86	2.02e-05	0.00073
ameboidal-type cell migration (GO:0001667)	61	1.86	6.73e-05	0.00216
regulation of lymphocyte differentiation (GO:0045619)	62	1.86	5.38e-05	0.00177
regulation of stress-activated MAPK cascade (GO:0032872)	78	1.86	7.15e-06	0.000294
regulation of stress-activated protein kinase signaling cascade (GO:0070302)	79	1.86	5.67e-06	0.000238
positive regulation of NF-kappaB transcription factor activity (GO:0051092)	56	1.86	0.00016	0.0046
cellular component morphogenesis (GO:0032989)	213	1.85	4.8e-14	6.31e-12
regulation of response to wounding (GO:1903034)	60	1.85	8.88e-05	0.00275
positive regulation of cell-cell adhesion (GO:0022409)	95	1.85	7.96e-07	4.05e-05
positive regulation of leukocyte cell-cell adhesion (GO:1903039)	80	1.85	6.7e-06	0.000277
positive regulation of nervous system development (GO:0051962)	189	1.85	1.9e-12	1.98e-10
positive regulation of transferase activity (GO:0051347)	237	1.84	2.95e-15	5.38e-13
stress-activated MAPK cascade (GO:0051403)	37	1.84	0.00189	0.0394
receptor metabolic process (GO:0043112)	37	1.84	0.00189	0.0394
ensheathment of neurons (GO:0007272)	38	1.84	0.00205	0.0423
axon ensheathment (GO:0008366)	38	1.84	0.00205	0.0422
positive regulation of angiogenesis (GO:0045766)	58	1.84	0.000108	0.00323
regulation of synaptic vesicle cycle (GO:0098693)	40	1.84	0.00131	0.0288
negative regulation of cell projection organization (GO:0031345)	62	1.84	8.28e-05	0.00258
Notch signaling pathway (GO:0007219)	42	1.84	0.00114	0.0258
regulation of cellular component size (GO:0032535)	133	1.84	5.56e-09	3.87e-07
positive regulation of growth (GO:0045927)	91	1.84	1.55e-06	7.34e-05
regulation of developmental growth (GO:0048638)	116	1.84	5.28e-08	3.24e-06
regulation of MAP kinase activity (GO:0043405)	117	1.84	5.86e-08	3.54e-06
response to organophosphorus (GO:0046683)	47	1.84	0.000515	0.0129
regulation of T cell differentiation (GO:0045580)	51	1.83	0.000394	0.0104
regulation of signaling receptor activity (GO:0010469)	60	1.83	9.91e-05	0.003
positive regulation of MAPK cascade (GO:0043410)	184	1.83	7.35e-12	7.12e-10
epithelial cell development (GO:0002064)	69	1.83	3.41e-05	0.00119
response to mechanical stimulus (GO:0009612)	73	1.83	1.93e-05	0.000704
regulation of wound healing (GO:0061041)	49	1.82	0.000471	0.012
regulation of tumor necrosis factor production (GO:0032680)	52	1.82	0.000329	0.00881
regulation of tumor necrosis factor superfamily cytokine production (GO:1903555)	53	1.82	0.000267	0.00732
regulation of cell shape (GO:0008360)	54	1.82	0.000288	0.00787
regulation of cell adhesion (GO:0030155)	242	1.82	5.2e-15	8.18e-13
positive regulation of vasculature development (GO:1904018)	64	1.82	7.98e-05	0.0025
actin filament-based process (GO:0030029)	203	1.82	1.14e-12	1.23e-10
neuron migration (GO:0001764)	42	1.81	0.00128	0.0285
negative regulation of cytoskeleton organization (GO:0051494)	52	1.81	0.00035	0.00934
memory (GO:0007613)	42	1.81	0.00128	0.0284
positive regulation of hydrolase activity (GO:0051345)	258	1.81	1.13e-15	2.16e-13
regulation of endothelial cell migration (GO:0010594)	55	1.81	0.000244	0.00674
transmembrane receptor protein tyrosine kinase signaling pathway (GO:0007169)	175	1.81	5.54e-11	4.9e-09
neuron development (GO:0048666)	282	1.81	4.83e-17	1.05e-14
actin filament organization (GO:0007015)	89	1.8	4.2e-06	0.000182
regulation of myeloid cell differentiation (GO:0045637)	79	1.8	1.5e-05	0.000568
regulation of synapse organization (GO:0050807)	76	1.8	2.13e-05	0.000765
regulation of protein binding (GO:0043393)	71	1.8	3.5e-05	0.00121
regulation of reactive oxygen species metabolic process (GO:2000377)	62	1.8	0.000137	0.00401
regulation of cell projection assembly (GO:0060491)	61	1.8	0.000126	0.00372
extracellular structure organization (GO:0043062)	120	1.8	7.71e-08	4.61e-06
response to wounding (GO:0009611)	179	1.8	4.6e-11	4.11e-09
response to purine-containing compound (GO:0014074)	51	1.8	0.000458	0.0117
negative regulation of protein-containing complex assembly (GO:0031333)	46	1.8	0.00101	0.0235
sodium ion transmembrane transport (GO:0035725)	40	1.8	0.00208	0.0426
locomotory behavior (GO:0007626)	66	1.79	8.03e-05	0.00251
regulation of plasma membrane bounded cell projection assembly (GO:0120032)	60	1.79	0.000165	0.00472
extracellular matrix organization (GO:0030198)	119	1.79	1.06e-07	6.19e-06
regulation of synapse structure or activity (GO:0050803)	79	1.79	1.65e-05	0.000613
positive regulation of T cell activation (GO:0050870)	71	1.79	5.16e-05	0.00171
regulation of actin filament organization (GO:0110053)	92	1.79	3.41e-06	0.000151
protein localization to plasma membrane (GO:0072659)	65	1.78	0.000105	0.00314
calcium ion transmembrane transport (GO:0070588)	62	1.78	0.00015	0.00434
cell-cell junction organization (GO:0045216)	61	1.78	0.000186	0.00529
positive regulation of cell differentiation (GO:0045597)	331	1.78	3.82e-19	1.03e-16
regulation of neuron differentiation (GO:0045664)	222	1.78	4.94e-13	5.61e-11
regulation of supramolecular fiber organization (GO:1902903)	123	1.78	9.24e-08	5.48e-06
positive regulation of cell migration (GO:0030335)	172	1.78	2.92e-10	2.3e-08
regulation of actin cytoskeleton organization (GO:0032956)	119	1.78	1.62e-07	9.06e-06
negative regulation of neuron projection development (GO:0010977)	50	1.78	0.000852	0.0201
regulation of actin filament-based process (GO:0032970)	133	1.78	3.62e-08	2.28e-06
regulation of synaptic plasticity (GO:0048167)	63	1.77	0.00017	0.00486
regulation of leukocyte differentiation (GO:1902105)	94	1.77	4.54e-06	0.000195
hemopoiesis (GO:0030097)	192	1.76	3.68e-11	3.3e-09
positive regulation of synaptic transmission (GO:0050806)	50	1.76	0.000882	0.0207
activation of MAPK activity (GO:0000187)	51	1.75	0.000749	0.0179
regulation of MAPK cascade (GO:0043408)	236	1.75	3.05e-13	3.62e-11
neurotransmitter transport (GO:0006836)	48	1.75	0.00145	0.0315
learning (GO:0007612)	48	1.75	0.00145	0.0314
regulation of interleukin-6 production (GO:0032675)	44	1.74	0.00191	0.0396
protein localization to cell periphery (GO:1990778)	78	1.74	3.64e-05	0.00126
positive regulation of cellular component movement (GO:0051272)	182	1.74	3.18e-10	2.49e-08
cognition (GO:0050890)	99	1.74	4.63e-06	0.000198
glycosaminoglycan metabolic process (GO:0030203)	49	1.74	0.0012	0.0268
leukocyte differentiation (GO:0002521)	113	1.74	7.91e-07	4.03e-05
lymphocyte differentiation (GO:0030098)	79	1.74	4.02e-05	0.00137
positive regulation of locomotion (GO:0040017)	181	1.74	4.11e-10	3.17e-08
regulation of ERK1 and ERK2 cascade (GO:0070372)	94	1.74	7.46e-06	0.000306
calcium ion transport (GO:0006816)	78	1.74	4.99e-05	0.00166
regulation of actin polymerization or depolymerization (GO:0008064)	62	1.74	0.000255	0.007
negative regulation of MAPK cascade (GO:0043409)	54	1.74	0.000758	0.0181
positive regulation of cell motility (GO:2000147)	176	1.74	6.76e-10	5.1e-08
regulation of insulin secretion (GO:0050796)	60	1.73	0.000386	0.0102
regulation of anatomical structure size (GO:0090066)	168	1.73	2.1e-09	1.53e-07
kidney development (GO:0001822)	87	1.73	1.87e-05	0.000686
plasma membrane bounded cell projection organization (GO:0120036)	366	1.73	2.36e-19	6.58e-17
regulation of cell migration (GO:0030334)	283	1.73	3.86e-15	6.74e-13
regulation of neurotransmitter levels (GO:0001505)	77	1.73	6.44e-05	0.00209
phosphatidylinositol metabolic process (GO:0046488)	56	1.73	0.000688	0.0166
renal system development (GO:0072001)	90	1.73	1.37e-05	0.000522
regulation of actin filament length (GO:0030832)	62	1.73	0.00035	0.00933
cell junction organization (GO:0034330)	162	1.73	4.48e-09	3.18e-07
T cell differentiation (GO:0030217)	46	1.72	0.00182	0.0382
enzyme linked receptor protein signaling pathway (GO:0007167)	233	1.72	1.7e-12	1.79e-10
positive regulation of catalytic activity (GO:0043085)	468	1.72	1.84e-24	9.74e-22
urogenital system development (GO:0001655)	101	1.72	4.66e-06	0.000198
regulation of kinase activity (GO:0043549)	290	1.72	3.32e-15	5.99e-13
regulation of protein polymerization (GO:0032271)	75	1.72	7.77e-05	0.00245
regulation of neurogenesis (GO:0050767)	268	1.72	4.73e-14	6.27e-12
calcium-mediated signaling (GO:0019722)	47	1.71	0.00201	0.0415
regulation of nervous system process (GO:0031644)	46	1.71	0.00251	0.0498
regulation of hemopoiesis (GO:1903706)	149	1.71	3.22e-08	2.04e-06
hematopoietic or lymphoid organ development (GO:0048534)	201	1.71	1.21e-10	1.02e-08
cell projection organization (GO:0030030)	376	1.71	3.68e-19	1.01e-16
regulation of protein kinase activity (GO:0045859)	253	1.71	4.45e-13	5.09e-11
positive regulation of cell growth (GO:0030307)	53	1.7	0.00107	0.0245
regulation of cell-cell adhesion (GO:0022407)	135	1.7	2.01e-07	1.11e-05
regulation of exocytosis (GO:0017157)	71	1.7	0.000195	0.00552
developmental growth (GO:0048589)	120	1.7	1.08e-06	5.33e-05
positive regulation of cytoskeleton organization (GO:0051495)	69	1.7	0.000224	0.00624
peptidyl-serine modification (GO:0018209)	64	1.7	0.000358	0.00947
negative regulation of locomotion (GO:0040013)	98	1.7	1.03e-05	0.000408
learning or memory (GO:0007611)	83	1.7	5.29e-05	0.00174
regulation of nervous system development (GO:0051960)	300	1.69	4.99e-15	8.1e-13
regulation of regulated secretory pathway (GO:1903305)	52	1.69	0.00137	0.0299
regulation of cell development (GO:0060284)	304	1.69	4.11e-15	7.03e-13
regulation of endocytosis (GO:0030100)	65	1.69	0.000394	0.0104
positive regulation of developmental process (GO:0051094)	438	1.69	1.46e-21	5.04e-19
intracellular receptor signaling pathway (GO:0030522)	59	1.69	0.000772	0.0184
growth (GO:0040007)	121	1.69	1.29e-06	6.19e-05
regulation of anatomical structure morphogenesis (GO:0022603)	344	1.68	7.83e-17	1.66e-14
regulation of cell motility (GO:2000145)	295	1.68	1.73e-14	2.48e-12
tissue homeostasis (GO:0001894)	70	1.68	0.000258	0.00707
immune system development (GO:0002520)	209	1.68	1.83e-10	1.52e-08
regulation of locomotion (GO:0040012)	307	1.68	4.74e-15	7.76e-13
peptidyl-serine phosphorylation (GO:0018105)	56	1.68	0.0011	0.0252
multicellular organismal homeostasis (GO:0048871)	111	1.68	4.37e-06	0.000188
chemotaxis (GO:0006935)	169	1.68	1.32e-08	8.87e-07
regulation of body fluid levels (GO:0050878)	156	1.67	4.56e-08	2.82e-06
signal transduction by protein phosphorylation (GO:0023014)	129	1.67	8.67e-07	4.38e-05
cell development (GO:0048468)	509	1.67	2.19e-24	1.12e-21
cellular response to biotic stimulus (GO:0071216)	68	1.67	0.000409	0.0107
taxis (GO:0042330)	169	1.67	1.43e-08	9.53e-07
regulation of cellular component movement (GO:0051270)	319	1.67	3.59e-15	6.41e-13
negative regulation of cellular component movement (GO:0051271)	97	1.67	1.99e-05	0.000721
negative regulation of intracellular signal transduction (GO:1902532)	158	1.67	5.73e-08	3.49e-06
cell junction assembly (GO:0034329)	87	1.66	6.46e-05	0.00209
lymphocyte activation (GO:0046649)	121	1.66	2.02e-06	9.29e-05
regulation of leukocyte cell-cell adhesion (GO:1903037)	98	1.66	2.17e-05	0.000776
positive regulation of ERK1 and ERK2 cascade (GO:0070374)	64	1.66	0.000548	0.0136
regulation of angiogenesis (GO:0045765)	94	1.66	2.83e-05	0.000996
regulation of protein serine/threonine kinase activity (GO:0071900)	161	1.66	4.29e-08	2.67e-06
regulation of vasculature development (GO:1901342)	104	1.66	1.16e-05	0.000453
generation of neurons (GO:0048699)	484	1.66	1.67e-22	6.63e-20
blood vessel morphogenesis (GO:0048514)	127	1.66	1.44e-06	6.89e-05
supramolecular fiber organization (GO:0097435)	152	1.66	1.19e-07	6.88e-06
regulation of dephosphorylation (GO:0035303)	65	1.66	0.000597	0.0145
blood vessel development (GO:0001568)	154	1.66	1.06e-07	6.19e-06
tube morphogenesis (GO:0035239)	204	1.66	7.04e-10	5.28e-08
regulation of Wnt signaling pathway (GO:0030111)	114	1.66	4.96e-06	0.00021
regulation of vesicle-mediated transport (GO:0060627)	171	1.66	1.9e-08	1.25e-06
divalent metal ion transport (GO:0070838)	88	1.65	7.38e-05	0.00233
epithelial tube morphogenesis (GO:0060562)	95	1.65	3.2e-05	0.00112
positive regulation of protein kinase B signaling (GO:0051897)	52	1.65	0.0021	0.043
negative regulation of cellular response to growth factor stimulus (GO:0090288)	52	1.65	0.0021	0.0429
divalent inorganic cation transport (GO:0072511)	90	1.65	6.64e-05	0.00214
gliogenesis (GO:0042063)	71	1.65	0.000431	0.0112
regulation of actin filament polymerization (GO:0030833)	54	1.65	0.00187	0.0392
regulation of cysteine-type endopeptidase activity (GO:2000116)	74	1.65	0.000312	0.00841
positive regulation of molecular function (GO:0044093)	557	1.65	1.95e-25	1.15e-22
vasculature development (GO:0001944)	160	1.65	8.07e-08	4.81e-06
regulation of transferase activity (GO:0051338)	313	1.65	2.48e-14	3.49e-12
MAPK cascade (GO:0000165)	123	1.65	2.68e-06	0.000121
positive regulation of phosphorylation (GO:0042327)	332	1.65	4.72e-15	7.82e-13
regulation of cation channel activity (GO:2001257)	56	1.64	0.00167	0.0354
regulation of T cell activation (GO:0050863)	101	1.64	2.36e-05	0.000837
neurogenesis (GO:0022008)	511	1.64	4.56e-23	2.07e-20
regulation of neuron apoptotic process (GO:0043523)	65	1.64	0.000844	0.02
regulation of cation transmembrane transport (GO:1904062)	107	1.64	1.27e-05	0.000487
neuron differentiation (GO:0030182)	316	1.64	2.55e-14	3.56e-12
regulation of peptide hormone secretion (GO:0090276)	67	1.64	0.000576	0.0141
locomotion (GO:0040011)	404	1.64	4.86e-18	1.19e-15
regulation of protein kinase B signaling (GO:0051896)	69	1.64	0.000512	0.0128
cellular response to tumor necrosis factor (GO:0071356)	74	1.63	0.000333	0.00892
connective tissue development (GO:0061448)	63	1.63	0.001	0.0233
skeletal system morphogenesis (GO:0048705)	69	1.63	0.000535	0.0133
regulation of membrane potential (GO:0042391)	132	1.63	1.98e-06	9.17e-05
positive regulation of proteolysis (GO:0045862)	110	1.63	1.32e-05	0.000504
positive regulation of phosphorus metabolic process (GO:0010562)	350	1.63	2.67e-15	5e-13
positive regulation of phosphate metabolic process (GO:0045937)	350	1.63	2.67e-15	4.94e-13
negative regulation of cell migration (GO:0030336)	80	1.63	0.000236	0.00656
positive regulation of cellular component organization (GO:0051130)	367	1.63	4.47e-16	8.78e-14
positive regulation of cellular component biogenesis (GO:0044089)	162	1.63	1.46e-07	8.32e-06
biological adhesion (GO:0022610)	285	1.63	1.4e-12	1.5e-10
cell adhesion (GO:0007155)	283	1.63	1.65e-12	1.75e-10
cell migration (GO:0016477)	291	1.62	1.04e-12	1.14e-10
regulation of cellular component biogenesis (GO:0044087)	293	1.62	9.18e-13	1.01e-10
skeletal system development (GO:0001501)	146	1.62	7.06e-07	3.63e-05
negative regulation of cell motility (GO:2000146)	84	1.62	0.000194	0.0055
negative regulation of neuron death (GO:1901215)	64	1.62	0.00113	0.0256
angiogenesis (GO:0001525)	96	1.61	7.32e-05	0.00232
intracellular signal transduction (GO:0035556)	500	1.61	3.39e-21	1.06e-18
positive regulation of multicellular organismal process (GO:0051240)	532	1.61	1.61e-22	6.55e-20
negative regulation of neuron differentiation (GO:0045665)	67	1.61	0.000853	0.0201
cytoskeleton organization (GO:0007010)	359	1.61	4.09e-15	7.06e-13
positive regulation of protein phosphorylation (GO:0001934)	302	1.61	7.11e-13	7.96e-11
cell surface receptor signaling pathway involved in cell-cell signaling (GO:1905114)	124	1.61	6.42e-06	0.000266
positive regulation of peptidase activity (GO:0010952)	58	1.61	0.0022	0.0443
regulation of canonical Wnt signaling pathway (GO:0060828)	87	1.61	0.000195	0.00552
cellular response to peptide (GO:1901653)	100	1.61	5.98e-05	0.00196
regulation of protein secretion (GO:0050708)	114	1.6	1.57e-05	0.00059
vascular process in circulatory system (GO:0003018)	77	1.6	0.000473	0.012
regulation of protein localization to membrane (GO:1905475)	59	1.6	0.00241	0.0481
positive regulation of DNA-binding transcription factor activity (GO:0051091)	81	1.6	0.000294	0.00798
protein phosphorylation (GO:0006468)	286	1.6	6.53e-12	6.37e-10
negative regulation of phosphorylation (GO:0042326)	133	1.6	3.54e-06	0.000156
negative regulation of phosphate metabolic process (GO:0045936)	168	1.6	2.21e-07	1.22e-05
regulation of neuron death (GO:1901214)	95	1.6	9.74e-05	0.00298
inner ear development (GO:0048839)	60	1.6	0.00202	0.0416
regulation of DNA-binding transcription factor activity (GO:0051090)	130	1.6	4.81e-06	0.000204
positive regulation of transmembrane transport (GO:0034764)	62	1.6	0.00179	0.0377
cell-cell adhesion (GO:0098609)	151	1.6	9.26e-07	4.64e-05
negative regulation of phosphorus metabolic process (GO:0010563)	168	1.6	2.26e-07	1.24e-05
negative regulation of protein phosphorylation (GO:0001933)	121	1.6	1.23e-05	0.000474
regulation of cellular localization (GO:0060341)	301	1.6	1.87e-12	1.95e-10
regulation of ion transmembrane transport (GO:0034765)	145	1.59	1.74e-06	8.17e-05
localization of cell (GO:0051674)	324	1.59	2.92e-13	3.51e-11
cell motility (GO:0048870)	324	1.59	2.92e-13	3.49e-11
regulation of multicellular organismal development (GO:2000026)	618	1.59	2.48e-25	1.41e-22
negative regulation of nervous system development (GO:0051961)	93	1.59	0.000145	0.00422
homeostasis of number of cells (GO:0048872)	63	1.59	0.00196	0.0405
negative regulation of cellular component organization (GO:0051129)	212	1.59	5.84e-09	4.02e-07
striated muscle cell differentiation (GO:0051146)	60	1.59	0.00209	0.0428
regulation of cell differentiation (GO:0045595)	550	1.59	4.63e-22	1.71e-19
regulation of growth (GO:0040008)	200	1.59	2.12e-08	1.39e-06
regulation of muscle system process (GO:0090257)	68	1.59	0.00129	0.0286
lipid modification (GO:0030258)	68	1.59	0.00129	0.0285
regulation of intracellular signal transduction (GO:1902531)	532	1.59	2.9e-21	9.23e-19
negative regulation of cell adhesion (GO:0007162)	82	1.59	0.00043	0.0112
protein dephosphorylation (GO:0006470)	63	1.58	0.002	0.0413
cellular response to organic cyclic compound (GO:0071407)	149	1.58	1.49e-06	7.06e-05
positive regulation of immune effector process (GO:0002699)	65	1.58	0.00178	0.0375
regulation of metal ion transport (GO:0010959)	116	1.58	2.62e-05	0.000929
regulation of cysteine-type endopeptidase activity involved in apoptotic process (GO:0043281)	64	1.58	0.0017	0.0359
positive regulation of intracellular transport (GO:0032388)	66	1.58	0.0015	0.0324
movement of cell or subcellular component (GO:0006928)	462	1.58	4.6e-18	1.14e-15
negative regulation of signal transduction (GO:0009968)	376	1.58	8.47e-15	1.28e-12
cell-cell signaling by wnt (GO:0198738)	101	1.58	9.76e-05	0.00298
Wnt signaling pathway (GO:0016055)	101	1.58	9.76e-05	0.00297
regulation of peptide secretion (GO:0002791)	121	1.58	1.8e-05	0.000662
ear development (GO:0043583)	67	1.58	0.00162	0.0344
regulation of ion transmembrane transporter activity (GO:0032412)	78	1.58	0.000577	0.0141
regulation of hydrolase activity (GO:0051336)	377	1.57	1.24e-14	1.85e-12
positive regulation of ion transport (GO:0043270)	83	1.57	0.000488	0.0124
synapse organization (GO:0050808)	85	1.57	0.000435	0.0113
tube development (GO:0035295)	251	1.57	6.07e-10	4.59e-08
cellular response to peptide hormone stimulus (GO:0071375)	80	1.57	0.000671	0.0162
regulation of cell growth (GO:0001558)	122	1.57	2.05e-05	0.000738
regulation of cytoskeleton organization (GO:0051493)	162	1.56	1.17e-06	5.7e-05
positive regulation of intracellular signal transduction (GO:1902533)	300	1.56	1.8e-11	1.67e-09
regulation of developmental process (GO:0050793)	765	1.56	2.3e-29	1.93e-26
regulation of transmembrane transport (GO:0034762)	166	1.56	9.61e-07	4.79e-05
negative regulation of neurogenesis (GO:0050768)	84	1.56	0.000552	0.0137
regulation of system process (GO:0044057)	171	1.56	6.4e-07	3.32e-05
developmental maturation (GO:0021700)	69	1.56	0.00157	0.0336
anatomical structure morphogenesis (GO:0009653)	629	1.55	1.49e-23	6.98e-21
negative regulation of cell communication (GO:0010648)	404	1.55	5.95e-15	9.28e-13
response to organonitrogen compound (GO:0010243)	288	1.55	8.73e-11	7.5e-09
regulation of calcium ion transport (GO:0051924)	74	1.55	0.00131	0.0289
in utero embryonic development (GO:0001701)	112	1.55	6.58e-05	0.00213
regulation of cellular response to growth factor stimulus (GO:0090287)	84	1.55	0.000566	0.0139
regulation of binding (GO:0051098)	107	1.55	0.000101	0.00305
negative regulation of signaling (GO:0023057)	404	1.55	8.15e-15	1.25e-12
response to hypoxia (GO:0001666)	99	1.55	0.000207	0.00581
glycerophospholipid metabolic process (GO:0006650)	93	1.55	0.000296	0.00803
cellular response to organonitrogen compound (GO:0071417)	172	1.55	7.44e-07	3.81e-05
trans-synaptic signaling (GO:0099537)	124	1.55	3.36e-05	0.00117
regulation of signal transduction (GO:0009966)	897	1.54	4.25e-34	7.51e-31
cellular response to nitrogen compound (GO:1901699)	188	1.54	2.93e-07	1.59e-05
regulation of phosphorylation (GO:0042325)	465	1.54	9.53e-17	1.99e-14
synaptic signaling (GO:0099536)	132	1.54	2.14e-05	0.000767
response to decreased oxygen levels (GO:0036293)	102	1.54	0.000207	0.00579
forebrain development (GO:0030900)	115	1.54	6.76e-05	0.00217
regulation of cell communication (GO:0010646)	1017	1.54	6.35e-39	3.37e-35
regulation of signaling (GO:0023051)	1028	1.54	1.65e-39	1.31e-35
morphogenesis of an epithelium (GO:0002009)	125	1.54	3.77e-05	0.0013
reproductive structure development (GO:0048608)	123	1.54	4.25e-05	0.00144
positive regulation of transport (GO:0051050)	272	1.54	7.64e-10	5.7e-08
negative regulation of cell development (GO:0010721)	95	1.54	0.000357	0.00948
regulation of ion transport (GO:0043269)	201	1.54	1.29e-07	7.45e-06
dephosphorylation (GO:0016311)	91	1.54	0.000454	0.0117
anatomical structure formation involved in morphogenesis (GO:0048646)	254	1.53	2.93e-09	2.1e-07
protein localization to membrane (GO:0072657)	150	1.53	6.12e-06	0.000255
reproductive system development (GO:0061458)	124	1.53	4.56e-05	0.00154
positive regulation of protein modification process (GO:0031401)	353	1.53	1.4e-12	1.5e-10
regulation of protein phosphorylation (GO:0001932)	414	1.53	1.26e-14	1.85e-12
regulation of transmembrane transporter activity (GO:0022898)	79	1.53	0.00119	0.0266
response to tumor necrosis factor (GO:0034612)	77	1.53	0.00134	0.0293
positive regulation of cellular protein localization (GO:1903829)	97	1.53	0.000324	0.00871
response to peptide (GO:1901652)	137	1.53	1.92e-05	0.000702
circulatory system development (GO:0072359)	248	1.53	5.59e-09	3.88e-07
negative regulation of growth (GO:0045926)	71	1.53	0.00195	0.0404
regulation of multicellular organismal process (GO:0051239)	913	1.53	1.43e-33	2.28e-30
regulation of cellular component organization (GO:0051128)	687	1.53	2.32e-24	1.15e-21
cellular response to hormone stimulus (GO:0032870)	150	1.53	8.07e-06	0.000329
response to drug (GO:0042493)	113	1.53	0.000103	0.00309
positive regulation of cellular catabolic process (GO:0031331)	111	1.53	0.000117	0.00347
regulation of intracellular transport (GO:0032386)	102	1.53	0.000223	0.00621
regulation of transporter activity (GO:0032409)	82	1.53	0.00115	0.0261
regulation of cytokine production (GO:0001817)	205	1.53	1.43e-07	8.17e-06
regulation of phosphate metabolic process (GO:0019220)	515	1.52	1.12e-17	2.61e-15
regulation of phosphorus metabolic process (GO:0051174)	515	1.52	1.14e-17	2.64e-15
positive regulation of programmed cell death (GO:0043068)	185	1.52	7.72e-07	3.95e-05
behavior (GO:0007610)	164	1.52	3.76e-06	0.000165
positive regulation of apoptotic process (GO:0043065)	183	1.52	1.12e-06	5.47e-05
response to nitrogen compound (GO:1901698)	305	1.52	1.88e-10	1.55e-08
response to steroid hormone (GO:0048545)	80	1.51	0.00136	0.0297
regulation of protein-containing complex assembly (GO:0043254)	127	1.51	6.15e-05	0.002
positive regulation of cell death (GO:0010942)	199	1.51	4.57e-07	2.42e-05
negative regulation of protein modification process (GO:0031400)	170	1.51	2.86e-06	0.000129
metal ion transport (GO:0030001)	180	1.51	1.58e-06	7.44e-05
regulation of catalytic activity (GO:0050790)	666	1.51	1.99e-22	7.73e-20
nervous system development (GO:0007399)	676	1.51	7.78e-23	3.34e-20
regulation of protein transport (GO:0051223)	186	1.51	1.14e-06	5.56e-05
plasma membrane bounded cell projection assembly (GO:0120031)	124	1.51	8.5e-05	0.00264
regulation of transport (GO:0051049)	510	1.51	1.12e-16	2.32e-14
cellular response to oxygen-containing compound (GO:1901701)	298	1.5	5.99e-10	4.57e-08
positive regulation of signal transduction (GO:0009967)	461	1.5	5.03e-15	8.08e-13
sensory organ development (GO:0007423)	160	1.5	8.49e-06	0.000345
regulation of secretion by cell (GO:1903530)	189	1.5	1.12e-06	5.47e-05
regulation of cellular protein localization (GO:1903827)	158	1.5	9.57e-06	0.000385
striated muscle tissue development (GO:0014706)	79	1.5	0.00215	0.0437
regulation of secretion (GO:0051046)	204	1.5	5.35e-07	2.82e-05
cell projection assembly (GO:0030031)	128	1.5	7.14e-05	0.00227
chemical synaptic transmission (GO:0007268)	115	1.5	0.00017	0.00488
anterograde trans-synaptic signaling (GO:0098916)	115	1.5	0.00017	0.00487
muscle tissue development (GO:0060537)	83	1.5	0.00172	0.0363
regulation of localization (GO:0032879)	770	1.5	2.97e-25	1.63e-22
negative regulation of cytokine production (GO:0001818)	76	1.5	0.00234	0.0467
tissue morphogenesis (GO:0048729)	152	1.5	1.79e-05	0.000659
positive regulation of signaling (GO:0023056)	514	1.5	2.16e-16	4.34e-14
glycerolipid metabolic process (GO:0046486)	109	1.5	0.000304	0.00821
regulation of establishment of protein localization (GO:0070201)	191	1.49	1.36e-06	6.55e-05
cellular response to lipid (GO:0071396)	137	1.49	4.92e-05	0.00164
regulation of peptide transport (GO:0090087)	193	1.49	1.23e-06	5.97e-05
circulatory system process (GO:0003013)	135	1.49	5.58e-05	0.00183
positive regulation of organelle organization (GO:0010638)	176	1.49	4.65e-06	0.000198
animal organ morphogenesis (GO:0009887)	268	1.49	1.4e-08	9.42e-07
positive regulation of cell communication (GO:0010647)	508	1.48	1.03e-15	1.99e-13
cell activation (GO:0001775)	295	1.48	2.57e-09	1.86e-07
positive regulation of protein transport (GO:0051222)	107	1.48	0.000452	0.0116
establishment of organelle localization (GO:0051656)	106	1.48	0.000439	0.0114
regulation of lipid metabolic process (GO:0019216)	117	1.48	0.00026	0.00713
negative regulation of catabolic process (GO:0009895)	87	1.48	0.00184	0.0386
response to organic cyclic compound (GO:0014070)	243	1.48	9.46e-08	5.59e-06
leukocyte migration (GO:0050900)	103	1.48	0.000591	0.0144
organelle localization (GO:0051640)	164	1.47	1.62e-05	0.000606
positive regulation of cellular protein metabolic process (GO:0032270)	442	1.47	3.41e-13	3.99e-11
cellular response to growth factor stimulus (GO:0071363)	136	1.47	0.000101	0.00305
regulation of protein localization (GO:0032880)	269	1.47	2.67e-08	1.72e-06
regulation of protein modification process (GO:0031399)	510	1.47	3.83e-15	6.77e-13
chordate embryonic development (GO:0043009)	177	1.47	8.85e-06	0.000358
response to oxygen levels (GO:0070482)	104	1.47	0.00065	0.0157
embryo development ending in birth or egg hatching (GO:0009792)	182	1.47	6.07e-06	0.000253
regulation of cellular response to stress (GO:0080135)	203	1.47	2.01e-06	9.29e-05
phosphorylation (GO:0016310)	353	1.47	1.95e-10	1.59e-08
response to growth factor (GO:0070848)	143	1.46	7.91e-05	0.00248
response to peptide hormone (GO:0043434)	109	1.46	0.000555	0.0137
visual system development (GO:0150063)	102	1.46	0.000916	0.0214
cellular response to external stimulus (GO:0071496)	95	1.46	0.00124	0.0277
positive regulation of protein metabolic process (GO:0051247)	463	1.46	2.44e-13	2.99e-11
negative regulation of cell population proliferation (GO:0008285)	188	1.46	5.65e-06	0.000238
regulation of molecular function (GO:0065009)	826	1.46	2.72e-24	1.31e-21
positive regulation of catabolic process (GO:0009896)	124	1.45	0.00034	0.00908
response to lipid (GO:0033993)	225	1.45	9.79e-07	4.86e-05
positive regulation of establishment of protein localization (GO:1904951)	109	1.45	0.000718	0.0173
negative regulation of response to stimulus (GO:0048585)	492	1.45	8.16e-14	1.03e-11
cellular response to cytokine stimulus (GO:0071345)	277	1.45	4.95e-08	3.05e-06
regulation of biological quality (GO:0065008)	1094	1.45	5.77e-33	7.65e-30
eye development (GO:0001654)	100	1.45	0.00134	0.0294
response to oxygen-containing compound (GO:1901700)	428	1.45	5.6e-12	5.53e-10
cellular response to endogenous stimulus (GO:0071495)	309	1.45	7.78e-09	5.29e-07
regulation of organelle organization (GO:0033043)	356	1.45	5.41e-10	4.16e-08
negative regulation of organelle organization (GO:0010639)	107	1.45	0.00101	0.0235
positive regulation of response to external stimulus (GO:0032103)	138	1.44	0.00016	0.00461
head development (GO:0060322)	218	1.44	1.74e-06	8.16e-05
brain development (GO:0007420)	206	1.44	3.46e-06	0.000153
cation transport (GO:0006812)	223	1.44	1.44e-06	6.9e-05
negative regulation of developmental process (GO:0051093)	261	1.44	1.64e-07	9.13e-06
central nervous system development (GO:0007417)	272	1.44	9.69e-08	5.71e-06
positive regulation of cytokine production (GO:0001819)	122	1.44	0.000494	0.0125
response to hormone (GO:0009725)	218	1.44	2.19e-06	0.0001
sensory system development (GO:0048880)	102	1.44	0.00154	0.033
regulation of protein catabolic process (GO:0042176)	107	1.44	0.00107	0.0245
regulation of apoptotic signaling pathway (GO:2001233)	108	1.43	0.00111	0.0254
cell surface receptor signaling pathway (GO:0007166)	666	1.43	7e-18	1.66e-15
negative regulation of cell differentiation (GO:0045596)	191	1.43	1.47e-05	0.000556
system development (GO:0048731)	1189	1.43	1.57e-34	3.57e-31
cation transmembrane transport (GO:0098655)	168	1.43	4.84e-05	0.00162
regulation of cell activation (GO:0050865)	175	1.43	3.63e-05	0.00126
regulation of cell population proliferation (GO:0042127)	439	1.43	1.57e-11	1.48e-09
blood circulation (GO:0008015)	105	1.43	0.00151	0.0327
negative regulation of multicellular organismal process (GO:0051241)	323	1.42	1.58e-08	1.05e-06
regulation of cellular catabolic process (GO:0031329)	230	1.42	2.35e-06	0.000106
anatomical structure homeostasis (GO:0060249)	99	1.42	0.00215	0.0437
muscle structure development (GO:0061061)	127	1.42	0.000549	0.0136
secretion by cell (GO:0032940)	258	1.42	5.97e-07	3.12e-05
anion transport (GO:0006820)	157	1.42	0.000129	0.00378
positive regulation of transcription, DNA-templated (GO:0045893)	412	1.42	1.85e-10	1.53e-08
exocytosis (GO:0006887)	207	1.42	9.78e-06	0.000392
cellular response to organic substance (GO:0071310)	616	1.42	1.2e-15	2.26e-13
phosphate-containing compound metabolic process (GO:0006796)	565	1.42	2.74e-14	3.79e-12
positive regulation of transcription by RNA polymerase II (GO:0045944)	328	1.42	1.7e-08	1.13e-06
export from cell (GO:0140352)	270	1.42	3.84e-07	2.06e-05
cell differentiation (GO:0030154)	986	1.42	3.78e-26	2.61e-23
gland development (GO:0048732)	110	1.42	0.00161	0.0343
regulation of response to stimulus (GO:0048583)	1142	1.42	3.73e-31	3.71e-28
phosphorus metabolic process (GO:0006793)	571	1.42	2.45e-14	3.48e-12
inorganic cation transmembrane transport (GO:0098662)	149	1.42	0.000205	0.00577
response to cytokine (GO:0034097)	293	1.41	1.45e-07	8.25e-06
positive regulation of cell population proliferation (GO:0008284)	244	1.41	1.76e-06	8.21e-05
cellular developmental process (GO:0048869)	996	1.41	6.63e-26	4.21e-23
response to endogenous stimulus (GO:0009719)	372	1.41	2.64e-09	1.9e-07
negative regulation of protein metabolic process (GO:0051248)	293	1.41	1.83e-07	1.02e-05
positive regulation of nucleic acid-templated transcription (GO:1903508)	432	1.41	1.17e-10	9.93e-09
Golgi vesicle transport (GO:0048193)	104	1.41	0.0023	0.0462
positive regulation of RNA biosynthetic process (GO:1902680)	432	1.41	1.19e-10	1e-08
cell population proliferation (GO:0008283)	129	1.41	0.000647	0.0157
response to abiotic stimulus (GO:0009628)	302	1.41	1.27e-07	7.33e-06
leukocyte activation (GO:0045321)	241	1.4	2.93e-06	0.000131
regulation of response to stress (GO:0080134)	423	1.4	2.86e-10	2.27e-08
embryonic organ development (GO:0048568)	117	1.4	0.00128	0.0284
regulation of catabolic process (GO:0009894)	269	1.4	9.18e-07	4.62e-05
vesicle-mediated transport (GO:0016192)	509	1.4	3.19e-12	3.19e-10
inorganic ion transmembrane transport (GO:0098660)	171	1.4	9.8e-05	0.00297
positive regulation of cellular metabolic process (GO:0031325)	885	1.4	8.05e-22	2.85e-19
ion transport (GO:0006811)	345	1.4	2.91e-08	1.86e-06
regulation of leukocyte activation (GO:0002694)	160	1.4	0.000203	0.00571
multicellular organism development (GO:0007275)	1312	1.39	2.83e-34	5.63e-31
positive regulation of nitrogen compound metabolic process (GO:0051173)	833	1.39	8.8e-20	2.5e-17
secretion (GO:0046903)	283	1.39	6.73e-07	3.47e-05
cytokine-mediated signaling pathway (GO:0019221)	179	1.39	9.91e-05	0.003
positive regulation of RNA metabolic process (GO:0051254)	449	1.39	2.53e-10	2.03e-08
organic anion transport (GO:0015711)	122	1.39	0.00166	0.0353
anatomical structure development (GO:0048856)	1403	1.39	1.23e-36	4.87e-33
negative regulation of cellular protein metabolic process (GO:0032269)	270	1.38	1.97e-06	9.17e-05
apoptotic process (GO:0006915)	232	1.38	1.1e-05	0.000435
ion transmembrane transport (GO:0034220)	233	1.38	1.14e-05	0.000445
calcium ion homeostasis (GO:0055074)	113	1.38	0.00251	0.0498
microtubule cytoskeleton organization (GO:0000226)	143	1.38	0.000717	0.0172
inflammatory response (GO:0006954)	131	1.38	0.00114	0.0259
regulation of apoptotic process (GO:0042981)	397	1.38	5.55e-09	3.89e-07
peptidyl-amino acid modification (GO:0018193)	228	1.38	1.67e-05	0.000617
animal organ development (GO:0048513)	830	1.38	8.54e-19	2.26e-16
regulation of response to external stimulus (GO:0032101)	308	1.38	4.38e-07	2.34e-05
regulation of proteolysis (GO:0030162)	189	1.38	0.000106	0.00318
regulation of inflammatory response (GO:0050727)	139	1.38	0.000906	0.0212
positive regulation of macromolecule metabolic process (GO:0010604)	914	1.38	1e-20	2.89e-18
regulation of programmed cell death (GO:0043067)	401	1.38	6.85e-09	4.7e-07
positive regulation of nucleobase-containing compound metabolic process (GO:0045935)	488	1.38	1.27e-10	1.07e-08
regulation of cell death (GO:0010941)	434	1.38	1.66e-09	1.22e-07
regulation of cellular protein metabolic process (GO:0032268)	678	1.37	1.37e-14	1.99e-12
positive regulation of metabolic process (GO:0009893)	985	1.37	5.92e-22	2.14e-19
positive regulation of macromolecule biosynthetic process (GO:0010557)	485	1.37	2.21e-10	1.79e-08
response to organic substance (GO:0010033)	762	1.37	2.79e-16	5.55e-14
myeloid leukocyte activation (GO:0002274)	147	1.37	0.000889	0.0208
positive regulation of cellular process (GO:0048522)	1437	1.37	4.69e-35	1.24e-31
response to inorganic substance (GO:0010035)	137	1.36	0.0013	0.0287
regulation of protein metabolic process (GO:0051246)	713	1.36	6.37e-15	9.83e-13
homeostatic process (GO:0042592)	421	1.36	9.5e-09	6.43e-07
negative regulation of apoptotic process (GO:0043066)	227	1.36	3.8e-05	0.00131
leukocyte activation involved in immune response (GO:0002366)	156	1.36	0.000749	0.0179
cell activation involved in immune response (GO:0002263)	157	1.36	0.000655	0.0158
developmental process (GO:0032502)	1488	1.36	1.61e-35	5.13e-32
positive regulation of response to stimulus (GO:0048584)	605	1.36	2.5e-12	2.51e-10
negative regulation of transcription by RNA polymerase II (GO:0000122)	220	1.36	6.13e-05	0.002
positive regulation of biosynthetic process (GO:0009891)	513	1.36	2.26e-10	1.82e-08
cell-cell signaling (GO:0007267)	285	1.35	4.27e-06	0.000185
chemical homeostasis (GO:0048878)	281	1.35	5.34e-06	0.000225
protein localization (GO:0008104)	548	1.35	5.85e-11	5.14e-09
embryo development (GO:0009790)	256	1.35	1.56e-05	0.000588
negative regulation of programmed cell death (GO:0043069)	230	1.35	4.42e-05	0.00149
negative regulation of cell death (GO:0060548)	253	1.35	2.02e-05	0.000731
regulated exocytosis (GO:0045055)	173	1.35	0.00049	0.0124
positive regulation of gene expression (GO:0010628)	584	1.35	1.57e-11	1.47e-09
response to extracellular stimulus (GO:0009991)	134	1.35	0.00211	0.043
regulation of defense response (GO:0031347)	215	1.35	9.28e-05	0.00286
localization (GO:0051179)	1450	1.35	1.09e-32	1.34e-29
negative regulation of cellular process (GO:0048523)	1212	1.35	1.5e-25	9.19e-23
positive regulation of cellular biosynthetic process (GO:0031328)	500	1.34	1.26e-09	9.3e-08
inorganic ion homeostasis (GO:0098771)	177	1.34	0.000496	0.0125
establishment of localization in cell (GO:0051649)	586	1.33	7.17e-11	6.23e-09
cellular response to chemical stimulus (GO:0070887)	719	1.33	2.57e-13	3.12e-11
macromolecule localization (GO:0033036)	626	1.33	1.73e-11	1.62e-09
cation homeostasis (GO:0055080)	173	1.33	0.000748	0.0179
tissue development (GO:0009888)	437	1.33	3.66e-08	2.29e-06
establishment of protein localization (GO:0045184)	391	1.33	2.27e-07	1.24e-05
establishment of localization (GO:0051234)	1149	1.33	2.17e-22	8.21e-20
positive regulation of biological process (GO:0048518)	1543	1.33	5.07e-33	7.33e-30
transport (GO:0006810)	1116	1.33	1.48e-21	5.01e-19
metal ion homeostasis (GO:0055065)	152	1.33	0.00207	0.0425
microtubule-based process (GO:0007017)	195	1.33	0.000406	0.0106
cellular localization (GO:0051641)	736	1.33	3.33e-13	3.92e-11
peptide transport (GO:0015833)	375	1.32	8.2e-07	4.15e-05
ion homeostasis (GO:0050801)	192	1.32	0.000623	0.0151
organic substance transport (GO:0071702)	539	1.32	2.26e-09	1.64e-07
negative regulation of nitrogen compound metabolic process (GO:0051172)	589	1.32	3.21e-10	2.5e-08
intracellular transport (GO:0046907)	371	1.32	1.22e-06	5.9e-05
cellular protein localization (GO:0034613)	400	1.32	4.66e-07	2.46e-05
protein transport (GO:0015031)	366	1.32	1.49e-06	7.07e-05
transmembrane transport (GO:0055085)	314	1.32	9.93e-06	0.000396
cellular macromolecule localization (GO:0070727)	401	1.31	5.84e-07	3.06e-05
negative regulation of molecular function (GO:0044092)	285	1.31	3.03e-05	0.00106
nitrogen compound transport (GO:0071705)	449	1.31	1.04e-07	6.1e-06
regulation of immune system process (GO:0002682)	419	1.31	3.19e-07	1.72e-05
amide transport (GO:0042886)	380	1.31	1.69e-06	7.94e-05
organophosphate metabolic process (GO:0019637)	215	1.31	0.000422	0.011
negative regulation of cellular metabolic process (GO:0031324)	631	1.31	2.64e-10	2.11e-08
cell death (GO:0008219)	259	1.3	0.000121	0.00359
regulation of transcription by RNA polymerase II (GO:0006357)	527	1.3	2.44e-08	1.58e-06
negative regulation of transcription, DNA-templated (GO:0045892)	294	1.29	7.01e-05	0.00225
cellular component organization (GO:0016043)	1351	1.29	9e-23	3.77e-20
negative regulation of RNA metabolic process (GO:0051253)	328	1.29	2.76e-05	0.000973
signaling (GO:0023052)	1307	1.29	2.08e-21	6.75e-19
programmed cell death (GO:0012501)	247	1.29	0.000375	0.00991
negative regulation of biological process (GO:0048519)	1315	1.29	2.07e-21	6.85e-19
cellular protein modification process (GO:0006464)	755	1.29	3.51e-11	3.19e-09
protein modification process (GO:0036211)	755	1.29	3.51e-11	3.17e-09
carbohydrate derivative metabolic process (GO:1901135)	240	1.28	0.000495	0.0125
membrane organization (GO:0061024)	222	1.28	0.000769	0.0183
negative regulation of metabolic process (GO:0009892)	737	1.28	7.18e-11	6.2e-09
intracellular protein transport (GO:0006886)	234	1.28	0.000579	0.0142
negative regulation of nucleic acid-templated transcription (GO:1903507)	302	1.28	9.02e-05	0.00279
negative regulation of RNA biosynthetic process (GO:1902679)	302	1.28	9.15e-05	0.00282
cell communication (GO:0007154)	1320	1.28	9.72e-21	2.86e-18
viral process (GO:0016032)	192	1.28	0.00218	0.0441
signal transduction (GO:0007165)	1211	1.28	2.63e-18	6.74e-16
organelle organization (GO:0006996)	836	1.27	8.72e-12	8.4e-10
negative regulation of cellular biosynthetic process (GO:0031327)	365	1.27	2.29e-05	0.000813
negative regulation of biosynthetic process (GO:0009890)	372	1.27	1.75e-05	0.000647
cellular homeostasis (GO:0019725)	213	1.27	0.00154	0.0331
cellular response to stress (GO:0033554)	411	1.27	7.64e-06	0.000312
positive regulation of immune system process (GO:0002684)	257	1.27	0.000518	0.013
cellular component organization or biogenesis (GO:0071840)	1380	1.27	7.09e-21	2.17e-18
negative regulation of macromolecule metabolic process (GO:0010605)	669	1.27	4.95e-09	3.48e-07
negative regulation of nucleobase-containing compound metabolic process (GO:0045934)	349	1.27	5.29e-05	0.00175
cellular lipid metabolic process (GO:0044255)	227	1.26	0.00144	0.0313
negative regulation of gene expression (GO:0010629)	461	1.26	3.27e-06	0.000146
symbiotic process (GO:0044403)	211	1.26	0.00234	0.0467
multicellular organismal process (GO:0032501)	1658	1.26	6.46e-26	4.28e-23
negative regulation of macromolecule biosynthetic process (GO:0010558)	347	1.26	7.97e-05	0.0025
negative regulation of cellular macromolecule biosynthetic process (GO:2000113)	332	1.26	0.000133	0.00389
macromolecule modification (GO:0043412)	787	1.25	1.02e-09	7.61e-08
response to external stimulus (GO:0009605)	584	1.25	4.46e-07	2.37e-05
regulation of immune response (GO:0050776)	264	1.25	0.00114	0.0259
organonitrogen compound catabolic process (GO:1901565)	248	1.24	0.00184	0.0386
lipid metabolic process (GO:0006629)	278	1.24	0.00105	0.0242
response to stress (GO:0006950)	832	1.24	2.03e-09	1.49e-07
cellular response to stimulus (GO:0051716)	1538	1.23	1.04e-18	2.71e-16
cellular protein metabolic process (GO:0044267)	862	1.22	4.91e-09	3.47e-07
protein metabolic process (GO:0019538)	990	1.22	3.59e-10	2.78e-08
organonitrogen compound metabolic process (GO:1901564)	1220	1.22	7.53e-13	8.37e-11
cellular macromolecule metabolic process (GO:0044260)	1144	1.21	4.84e-11	4.29e-09
regulation of cellular metabolic process (GO:0031323)	1391	1.21	5.23e-14	6.76e-12
regulation of nitrogen compound metabolic process (GO:0051171)	1296	1.2	1.99e-12	2.06e-10
catabolic process (GO:0009056)	463	1.2	0.000224	0.00622
cellular component assembly (GO:0022607)	528	1.2	7.09e-05	0.00227
regulation of primary metabolic process (GO:0080090)	1334	1.2	2.14e-12	2.18e-10
regulation of macromolecule metabolic process (GO:0060255)	1417	1.2	2.41e-13	2.97e-11
regulation of metabolic process (GO:0019222)	1535	1.19	1.45e-14	2.09e-12
cellular catabolic process (GO:0044248)	399	1.19	0.00101	0.0234
response to chemical (GO:0042221)	966	1.19	5.69e-08	3.48e-06
organic substance catabolic process (GO:1901575)	388	1.18	0.0019	0.0396
small molecule metabolic process (GO:0044281)	380	1.18	0.00213	0.0435
response to stimulus (GO:0050896)	1856	1.18	2.72e-17	6e-15
regulation of nucleic acid-templated transcription (GO:1903506)	749	1.17	1.56e-05	0.000588
regulation of transcription, DNA-templated (GO:0006355)	733	1.17	2.25e-05	0.000803
regulation of cellular process (GO:0050794)	2441	1.17	4e-27	3.03e-24
regulation of RNA biosynthetic process (GO:2001141)	749	1.17	1.94e-05	0.000706
macromolecule metabolic process (GO:0043170)	1366	1.17	2.68e-10	2.13e-08
organic substance metabolic process (GO:0071704)	1722	1.17	7.25e-14	9.3e-12
nitrogen compound metabolic process (GO:0006807)	1524	1.17	1.31e-11	1.26e-09
regulation of RNA metabolic process (GO:0051252)	803	1.17	1.48e-05	0.000559
metabolic process (GO:0008152)	1843	1.17	4.24e-15	7.17e-13
primary metabolic process (GO:0044238)	1624	1.17	2.27e-12	2.3e-10
cellular metabolic process (GO:0044237)	1668	1.16	1.04e-12	1.14e-10
regulation of macromolecule biosynthetic process (GO:0010556)	853	1.16	9.47e-06	0.000382
regulation of biological process (GO:0050789)	2536	1.16	2.01e-26	1.45e-23
regulation of gene expression (GO:0010468)	1031	1.16	1.1e-06	5.39e-05
biological regulation (GO:0065007)	2676	1.16	9.25e-30	8.65e-27
regulation of nucleobase-containing compound metabolic process (GO:0019219)	855	1.16	1.65e-05	0.000613
cellular component biogenesis (GO:0044085)	563	1.15	0.0011	0.0252
immune system process (GO:0002376)	604	1.15	0.00083	0.0197
regulation of cellular macromolecule biosynthetic process (GO:2000112)	816	1.15	7.18e-05	0.00228
regulation of cellular biosynthetic process (GO:0031326)	872	1.15	4.8e-05	0.00161
regulation of biosynthetic process (GO:0009889)	889	1.15	4.12e-05	0.0014
cellular process (GO:0009987)	3254	1.13	6.94e-43	1.1e-38
biological_process (GO:0008150)	3553	1.08	2.22e-32	2.52e-29

## Sheet: TableS2C
Table S3C. Enriched GO terms for Myeloid LMR genes
GO biological process complete	No. genes	Fold Enrichment	p-value	FDR
valyl-tRNA aminoacylation (GO:0006438)	6	6.86	0.00196	0.0416
macropinocytosis (GO:0044351)	7	6.86	0.000809	0.0201
TORC1 signaling (GO:0038202)	8	6.1	0.000566	0.0149
pinocytosis (GO:0006907)	9	5.62	0.000385	0.0108
regulation of store-operated calcium channel activity (GO:1901339)	7	5.34	0.00214	0.0449
growth hormone receptor signaling pathway via JAK-STAT (GO:0060397)	9	4.41	0.00131	0.0297
growth hormone receptor signaling pathway (GO:0060396)	12	3.92	0.000468	0.0126
cellular response to growth hormone stimulus (GO:0071378)	13	3.88	0.000296	0.00875
glucose 6-phosphate metabolic process (GO:0051156)	14	3.84	0.000188	0.00586
beta-catenin-TCF complex assembly (GO:1904837)	16	3.79	7.59e-05	0.00263
regulation of monocyte differentiation (GO:0045655)	11	3.77	0.00102	0.024
positive regulation of interleukin-2 production (GO:0032743)	14	3.56	0.000343	0.00982
carbohydrate phosphorylation (GO:0046835)	13	3.3	0.000944	0.0228
regulation of cellular response to vascular endothelial growth factor stimulus (GO:1902547)	11	3.28	0.00239	0.0489
regulation of platelet activation (GO:0010543)	17	3.24	0.000197	0.00607
regulation of homotypic cell-cell adhesion (GO:0034110)	14	3.2	0.000773	0.0193
clathrin-dependent endocytosis (GO:0072583)	14	3.2	0.000773	0.0193
cellular response to interleukin-6 (GO:0071354)	17	3.15	0.000253	0.0076
regulation of smooth muscle cell differentiation (GO:0051150)	14	3	0.00126	0.0287
regulation of interleukin-2 production (GO:0032663)	21	2.94	0.000181	0.00569
collagen catabolic process (GO:0030574)	18	2.87	0.000659	0.0169
osteoclast differentiation (GO:0030316)	18	2.87	0.000659	0.0169
platelet-derived growth factor receptor signaling pathway (GO:0048008)	15	2.86	0.00127	0.0288
aorta development (GO:0035904)	22	2.85	0.000146	0.0047
response to interleukin-6 (GO:0070741)	17	2.85	0.00102	0.024
epidermal growth factor receptor signaling pathway (GO:0007173)	21	2.83	0.000224	0.00681
positive regulation of substrate adhesion-dependent cell spreading (GO:1900026)	16	2.82	0.00157	0.0346
vascular endothelial growth factor receptor signaling pathway (GO:0048010)	29	2.8	1.33e-05	0.000543
glial cell migration (GO:0008347)	17	2.78	0.00112	0.026
positive regulation of smooth muscle cell migration (GO:0014911)	16	2.75	0.00173	0.0376
collagen metabolic process (GO:0032963)	25	2.72	7.48e-05	0.0026
regulation of phospholipase C activity (GO:1900274)	19	2.72	0.000612	0.0159
positive regulation of axonogenesis (GO:0050772)	35	2.7	4.04e-06	0.000183
positive regulation of phospholipase C activity (GO:0010863)	18	2.69	0.000943	0.0228
positive regulation of axon extension (GO:0045773)	17	2.65	0.00145	0.0325
cell-substrate junction organization (GO:0150115)	17	2.65	0.00145	0.0324
modulation by host of symbiont process (GO:0051851)	23	2.59	0.000383	0.0108
ephrin receptor signaling pathway (GO:0048013)	32	2.55	2.2e-05	0.000863
regulation of substrate adhesion-dependent cell spreading (GO:1900024)	20	2.54	0.00121	0.0276
activation of MAPKK activity (GO:0000186)	21	2.53	0.000864	0.0213
ERBB signaling pathway (GO:0038127)	26	2.51	0.000171	0.00542
positive regulation of protein binding (GO:0032092)	32	2.5	4.25e-05	0.00156
regulation of monooxygenase activity (GO:0032768)	21	2.49	0.000942	0.0228
regulation of nitric-oxide synthase activity (GO:0050999)	17	2.48	0.0023	0.0473
regulation of axon extension (GO:0030516)	36	2.47	1.33e-05	0.000542
regulation of cell-substrate junction organization (GO:0150116)	24	2.46	0.000389	0.0109
regulation of cardiac muscle hypertrophy (GO:0010611)	19	2.41	0.00213	0.0447
negative regulation of reactive oxygen species metabolic process (GO:2000378)	20	2.41	0.00157	0.0346
regulation of focal adhesion assembly (GO:0051893)	22	2.4	0.000882	0.0217
regulation of cell-substrate junction assembly (GO:0090109)	22	2.4	0.000882	0.0217
regulation of extent of cell growth (GO:0061387)	40	2.39	8.9e-06	0.000377
positive regulation of Notch signaling pathway (GO:0045747)	19	2.37	0.00236	0.0483
epithelial cell migration (GO:0010631)	30	2.37	0.00013	0.00426
positive regulation of JUN kinase activity (GO:0043507)	25	2.35	0.000619	0.016
positive regulation of cell morphogenesis involved in differentiation (GO:0010770)	54	2.33	4.53e-07	2.43e-05
regulation of myeloid leukocyte mediated immunity (GO:0002886)	20	2.33	0.00199	0.0422
artery morphogenesis (GO:0048844)	21	2.32	0.00151	0.0336
actin polymerization or depolymerization (GO:0008154)	21	2.32	0.00151	0.0335
integrin-mediated signaling pathway (GO:0007229)	34	2.31	7.44e-05	0.00259
regulation of nitric oxide biosynthetic process (GO:0045428)	20	2.29	0.00226	0.0467
epithelium migration (GO:0090132)	30	2.29	0.000263	0.00789
regulation of muscle adaptation (GO:0043502)	27	2.29	0.000428	0.0118
stress-activated protein kinase signaling cascade (GO:0031098)	41	2.27	1.83e-05	0.00073
response to vitamin (GO:0033273)	29	2.26	0.000385	0.0108
artery development (GO:0060840)	29	2.24	0.000417	0.0116
positive regulation of cell-substrate adhesion (GO:0010811)	41	2.23	3.2e-05	0.00121
modulation of process of other organism involved in symbiotic interaction (GO:0051817)	37	2.23	6.75e-05	0.00238
mucopolysaccharide metabolic process (GO:1903510)	35	2.22	0.000119	0.00391
regulation of lipid kinase activity (GO:0043550)	22	2.22	0.00217	0.0453
regulation of DNA-templated transcription, initiation (GO:2000142)	29	2.21	0.000458	0.0124
positive regulation of smooth muscle cell proliferation (GO:0048661)	29	2.21	0.000458	0.0124
regulation of transcription initiation from RNA polymerase II promoter (GO:0060260)	26	2.2	0.0011	0.0256
regulation of cell size (GO:0008361)	60	2.2	6.27e-07	3.29e-05
tissue migration (GO:0090130)	31	2.19	0.000425	0.0117
endothelial cell migration (GO:0043542)	22	2.19	0.0024	0.0489
regulation of axonogenesis (GO:0050770)	61	2.18	5.66e-07	2.99e-05
glycosaminoglycan biosynthetic process (GO:0006024)	32	2.17	0.000335	0.00964
peptidyl-tyrosine modification (GO:0018212)	49	2.17	1.07e-05	0.000443
regulation of plasma lipoprotein particle levels (GO:0097006)	24	2.17	0.00217	0.0453
myeloid leukocyte differentiation (GO:0002573)	39	2.16	7.78e-05	0.00268
positive regulation of endocytosis (GO:0045807)	33	2.16	0.000274	0.00817
regulation of cell-matrix adhesion (GO:0001952)	38	2.16	0.000103	0.00344
platelet activation (GO:0030168)	43	2.15	3.93e-05	0.00146
regulation of phospholipid metabolic process (GO:1903725)	30	2.14	0.000647	0.0167
regulation of receptor-mediated endocytosis (GO:0048259)	33	2.14	0.000302	0.00885
regulation of cell-substrate adhesion (GO:0010810)	66	2.12	4.92e-07	2.64e-05
T cell receptor signaling pathway (GO:0050852)	56	2.11	4.89e-06	0.000217
regulation of JUN kinase activity (GO:0043506)	27	2.11	0.00169	0.037
negative regulation of myeloid cell differentiation (GO:0045638)	26	2.1	0.0023	0.0474
regulation of blood coagulation (GO:0030193)	26	2.1	0.0023	0.0474
modulation of process of other organism (GO:0035821)	40	2.1	0.000115	0.00378
protein polymerization (GO:0051258)	29	2.1	0.000999	0.0238
regulation of phagocytosis (GO:0050764)	29	2.1	0.000999	0.0238
regulation of cell shape (GO:0008360)	49	2.09	2.38e-05	0.000927
positive regulation of tumor necrosis factor production (GO:0032760)	28	2.09	0.00133	0.03
regulation of actin filament bundle assembly (GO:0032231)	31	2.09	0.000917	0.0223
stress-activated MAPK cascade (GO:0051403)	33	2.08	0.000535	0.0142
peptidyl-tyrosine phosphorylation (GO:0018108)	46	2.08	3.86e-05	0.00144
regulation of hemostasis (GO:1900046)	26	2.07	0.0024	0.049
regulation of response to wounding (GO:1903034)	53	2.07	1.37e-05	0.000552
activation of GTPase activity (GO:0090630)	34	2.07	0.000437	0.0119
regulation of myeloid leukocyte differentiation (GO:0002761)	37	2.06	0.000288	0.00853
peptidyl-lysine acetylation (GO:0018394)	36	2.06	0.000385	0.0108
regulation of stress fiber assembly (GO:0051492)	27	2.06	0.0019	0.0407
positive regulation of JNK cascade (GO:0046330)	41	2.05	0.000155	0.00499
internal peptidyl-lysine acetylation (GO:0018393)	35	2.05	0.000517	0.0139
innate immune response-activating signal transduction (GO:0002758)	35	2.05	0.000517	0.0138
positive regulation of tumor necrosis factor superfamily cytokine production (GO:1903557)	28	2.04	0.00155	0.0344
leukocyte degranulation (GO:0043299)	150	2.04	2.93e-13	3.98e-11
regulation of coagulation (GO:0050818)	27	2.04	0.00205	0.0431
regulation of endocytosis (GO:0030100)	62	2.04	3.42e-06	0.000157
transmembrane receptor protein tyrosine kinase signaling pathway (GO:0007169)	156	2.04	1.05e-13	1.56e-11
aminoglycan biosynthetic process (GO:0006023)	32	2.03	0.000819	0.0203
myeloid cell activation involved in immune response (GO:0002275)	154	2.03	1.78e-13	2.55e-11
tumor necrosis factor-mediated signaling pathway (GO:0033209)	37	2.03	0.00033	0.00956
histone acetylation (GO:0016573)	33	2.02	0.000975	0.0233
neutrophil degranulation (GO:0043312)	142	2.02	2.16e-12	2.53e-10
neutrophil activation involved in immune response (GO:0002283)	143	2.02	2.47e-12	2.86e-10
internal protein amino acid acetylation (GO:0006475)	35	2.02	0.000573	0.0151
glycosaminoglycan metabolic process (GO:0030203)	45	2.02	9.35e-05	0.00316
positive regulation of cell adhesion (GO:0045785)	127	2.02	4.93e-11	4.78e-09
myeloid leukocyte mediated immunity (GO:0002444)	151	2.02	4.99e-13	6.51e-11
positive regulation of GTPase activity (GO:0043547)	121	2.02	1.12e-10	1.05e-08
regulation of protein depolymerization (GO:1901879)	27	2.01	0.00222	0.0463
innate immune response activating cell surface receptor signaling pathway (GO:0002220)	34	2.01	0.000761	0.0192
regulation of lipase activity (GO:0060191)	29	2.01	0.00191	0.0408
stimulatory C-type lectin receptor signaling pathway (GO:0002223)	33	2	0.00102	0.0241
positive regulation of leukocyte differentiation (GO:1902107)	46	2	0.000118	0.00388
neutrophil activation (GO:0042119)	144	2	3.74e-12	4.25e-10
regulation of GTPase activity (GO:0043087)	141	2	5.79e-12	6.35e-10
positive regulation of developmental growth (GO:0048639)	52	1.99	3.75e-05	0.0014
protein autophosphorylation (GO:0046777)	56	1.99	2.02e-05	0.000796
neutrophil mediated immunity (GO:0002446)	143	1.99	5.21e-12	5.83e-10
granulocyte activation (GO:0036230)	145	1.99	3.29e-12	3.79e-10
regulation of myeloid cell differentiation (GO:0045637)	69	1.99	2.42e-06	0.000116
positive regulation of stress-activated protein kinase signaling cascade (GO:0070304)	48	1.98	7.45e-05	0.00259
cellular response to tumor necrosis factor (GO:0071356)	71	1.98	1.53e-06	7.49e-05
positive regulation of plasma membrane bounded cell projection assembly (GO:0120034)	30	1.98	0.00165	0.0362
positive regulation of binding (GO:0051099)	51	1.98	5.22e-05	0.00189
myeloid leukocyte activation (GO:0002274)	168	1.97	1.12e-13	1.65e-11
regulation of wound healing (GO:0061041)	42	1.97	0.000241	0.00729
Fc receptor signaling pathway (GO:0038093)	69	1.97	2.63e-06	0.000124
regulation of small GTPase mediated signal transduction (GO:0051056)	94	1.97	3.4e-08	2.16e-06
regulation of dendrite development (GO:0050773)	45	1.97	0.00017	0.00542
positive regulation of stress-activated MAPK cascade (GO:0032874)	47	1.97	0.000104	0.00347
regulation of protein-containing complex disassembly (GO:0043244)	36	1.96	0.000791	0.0198
regulation of stress-activated protein kinase signaling cascade (GO:0070302)	66	1.96	6.07e-06	0.000264
regulation of stress-activated MAPK cascade (GO:0032872)	65	1.96	5.59e-06	0.000246
regulation of protein binding (GO:0043393)	61	1.96	1.49e-05	0.000598
regulation of cell morphogenesis involved in differentiation (GO:0010769)	90	1.95	1.04e-07	6.2e-06
hemostasis (GO:0007599)	86	1.95	1.95e-07	1.11e-05
positive regulation of MAP kinase activity (GO:0043406)	76	1.95	1.1e-06	5.58e-05
intracellular receptor signaling pathway (GO:0030522)	54	1.95	4.09e-05	0.00151
regulation of fat cell differentiation (GO:0045598)	38	1.95	0.000745	0.0189
Fc-epsilon receptor signaling pathway (GO:0038095)	49	1.94	0.000101	0.00337
positive regulation of protein serine/threonine kinase activity (GO:0071902)	99	1.94	2.76e-08	1.77e-06
wound healing (GO:0042060)	125	1.94	4.13e-10	3.57e-08
activation of protein kinase activity (GO:0032147)	93	1.94	8.14e-08	4.92e-06
regulation of ossification (GO:0030278)	56	1.93	3.95e-05	0.00146
regulation of stem cell differentiation (GO:2000736)	33	1.92	0.00192	0.041
positive regulation of cell migration (GO:0030335)	147	1.92	3.02e-11	3.02e-09
myeloid cell differentiation (GO:0030099)	65	1.91	1.02e-05	0.000425
regulation of JNK cascade (GO:0046328)	51	1.91	0.000102	0.00342
positive regulation of cell growth (GO:0030307)	47	1.91	0.000193	0.00598
cellular response to steroid hormone stimulus (GO:0071383)	40	1.91	0.000748	0.0189
regulation of cold-induced thermogenesis (GO:0120161)	40	1.91	0.000748	0.0189
response to wounding (GO:0009611)	150	1.91	2.4e-11	2.41e-09
positive regulation of cell projection organization (GO:0031346)	110	1.91	1.09e-08	7.42e-07
regulation of Ras protein signal transduction (GO:0046578)	55	1.91	5.74e-05	0.00205
regulation of cell morphogenesis (GO:0022604)	141	1.9	1.05e-10	9.9e-09
signal transduction by protein phosphorylation (GO:0023014)	116	1.9	5.43e-09	3.92e-07
regulation of leukocyte differentiation (GO:1902105)	80	1.9	1.27e-06	6.3e-05
positive regulation of supramolecular fiber organization (GO:1902905)	55	1.9	6.11e-05	0.00217
regulation of lymphocyte differentiation (GO:0045619)	50	1.9	0.000141	0.00456
blood coagulation (GO:0007596)	82	1.89	1.13e-06	5.7e-05
positive regulation of cell-cell adhesion (GO:0022409)	77	1.89	2.62e-06	0.000125
leukocyte activation involved in immune response (GO:0002366)	172	1.89	1.22e-12	1.5e-10
aminoglycan metabolic process (GO:0006022)	46	1.89	0.000266	0.00795
regulation of smooth muscle cell proliferation (GO:0048660)	38	1.89	0.000902	0.022
ameboidal-type cell migration (GO:0001667)	49	1.89	0.000183	0.00574
coagulation (GO:0050817)	82	1.88	1.27e-06	6.29e-05
liver development (GO:0001889)	37	1.88	0.00117	0.027
non-canonical Wnt signaling pathway (GO:0035567)	37	1.88	0.00117	0.027
regulation of developmental growth (GO:0048638)	94	1.88	2.15e-07	1.21e-05
cell activation involved in immune response (GO:0002263)	172	1.88	2.03e-12	2.4e-10
response to interleukin-1 (GO:0070555)	55	1.88	9.29e-05	0.00315
regulation of cell adhesion (GO:0030155)	197	1.87	6.52e-14	1.01e-11
regulation of reactive oxygen species metabolic process (GO:2000377)	51	1.87	0.000174	0.0055
cellular response to interleukin-1 (GO:0071347)	48	1.87	0.000251	0.00754
positive regulation of epithelial cell migration (GO:0010634)	40	1.87	0.00085	0.021
positive regulation of growth (GO:0045927)	73	1.86	8.22e-06	0.000352
regulation of tumor necrosis factor production (GO:0032680)	42	1.86	0.000767	0.0193
amino acid transport (GO:0006865)	36	1.86	0.00162	0.0356
cellular response to reactive oxygen species (GO:0034614)	36	1.86	0.00162	0.0355
interaction with host (GO:0051701)	46	1.86	0.000425	0.0117
positive regulation of lipid metabolic process (GO:0045834)	43	1.86	0.000615	0.016
cellular response to chemical stress (GO:0062197)	78	1.85	3.92e-06	0.000179
positive regulation of protein kinase activity (GO:0045860)	146	1.85	2.4e-10	2.13e-08
positive regulation of neuron projection development (GO:0010976)	79	1.85	4.35e-06	0.000196
positive regulation of hemopoiesis (GO:1903708)	54	1.84	0.000139	0.00451
positive regulation of locomotion (GO:0040017)	152	1.84	1.31e-10	1.21e-08
regulation of hemopoiesis (GO:1903706)	127	1.84	5.66e-09	4.07e-07
MAPK cascade (GO:0000165)	109	1.84	6.69e-08	4.1e-06
protein acetylation (GO:0006473)	37	1.84	0.00189	0.0406
hepaticobiliary system development (GO:0061008)	37	1.84	0.00189	0.0406
positive regulation of leukocyte cell-cell adhesion (GO:1903039)	63	1.84	4.81e-05	0.00176
positive regulation of peptidyl-tyrosine phosphorylation (GO:0050731)	52	1.84	0.000223	0.00677
vacuole organization (GO:0007033)	38	1.84	0.00151	0.0335
response to tumor necrosis factor (GO:0034612)	73	1.84	1.37e-05	0.000553
regulation of cellular component size (GO:0032535)	105	1.83	1.31e-07	7.59e-06
positive regulation of cell motility (GO:2000147)	147	1.83	4.76e-10	4.07e-08
negative regulation of DNA-binding transcription factor activity (GO:0043433)	45	1.83	0.000605	0.0157
positive regulation of cellular component movement (GO:0051272)	151	1.82	2.86e-10	2.49e-08
activation of MAPK activity (GO:0000187)	42	1.82	0.000889	0.0218
regulation of tumor necrosis factor superfamily cytokine production (GO:1903555)	42	1.82	0.000889	0.0218
histone modification (GO:0016570)	98	1.82	5.01e-07	2.67e-05
covalent chromatin modification (GO:0016569)	99	1.82	4.04e-07	2.18e-05
protein acylation (GO:0043543)	48	1.82	0.000436	0.0119
regulation of T cell differentiation (GO:0045580)	40	1.82	0.00141	0.0318
positive regulation of hydrolase activity (GO:0051345)	205	1.82	1.86e-13	2.62e-11
enzyme linked receptor protein signaling pathway (GO:0007167)	194	1.81	1.3e-12	1.58e-10
B cell activation (GO:0042113)	43	1.81	0.00102	0.0241
negative regulation of supramolecular fiber organization (GO:1902904)	39	1.81	0.00184	0.0396
leukocyte differentiation (GO:0002521)	93	1.81	1.25e-06	6.21e-05
activation of innate immune response (GO:0002218)	38	1.8	0.00239	0.0489
positive regulation of vasculature development (GO:1904018)	50	1.8	0.000424	0.0117
retina development in camera-type eye (GO:0060041)	39	1.8	0.00191	0.0408
actin cytoskeleton organization (GO:0030036)	139	1.79	4.4e-09	3.22e-07
positive regulation of neuron differentiation (GO:0045666)	100	1.79	7.77e-07	4.04e-05
establishment or maintenance of cell polarity (GO:0007163)	53	1.79	0.000304	0.00891
regulation of supramolecular fiber organization (GO:1902903)	98	1.79	9.05e-07	4.66e-05
positive regulation of kinase activity (GO:0033674)	161	1.79	2.39e-10	2.14e-08
regulation of MAP kinase activity (GO:0043405)	90	1.79	2.87e-06	0.000134
regulated exocytosis (GO:0045055)	181	1.78	1.94e-11	1.96e-09
negative regulation of cellular component movement (GO:0051271)	82	1.78	9.11e-06	0.000384
regulation of muscle cell differentiation (GO:0051147)	41	1.78	0.00177	0.0384
positive regulation of T cell activation (GO:0050870)	56	1.78	0.000229	0.00693
regulation of plasma membrane bounded cell projection assembly (GO:0120032)	47	1.77	0.000907	0.0221
regulation of dephosphorylation (GO:0035303)	55	1.77	0.000293	0.00868
phospholipid biosynthetic process (GO:0008654)	66	1.77	9.36e-05	0.00316
glycerophospholipid metabolic process (GO:0006650)	84	1.77	8.72e-06	0.000372
regulation of cell-cell adhesion (GO:0022407)	111	1.77	2.96e-07	1.65e-05
positive regulation of cell differentiation (GO:0045597)	260	1.77	1.44e-15	3.13e-13
positive regulation of angiogenesis (GO:0045766)	44	1.77	0.00132	0.0298
hemopoiesis (GO:0030097)	152	1.77	1.67e-09	1.3e-07
regulation of peptidyl-tyrosine phosphorylation (GO:0050730)	66	1.76	9.61e-05	0.00324
cellular response to lipopolysaccharide (GO:0071222)	48	1.76	0.000768	0.0193
cell-substrate adhesion (GO:0031589)	48	1.76	0.000768	0.0193
leukocyte activation (GO:0045321)	239	1.76	3.7e-14	5.82e-12
negative regulation of cytoskeleton organization (GO:0051494)	40	1.76	0.00237	0.0486
gliogenesis (GO:0042063)	60	1.76	0.000193	0.00598
cell chemotaxis (GO:0060326)	52	1.76	0.000601	0.0157
cellular lipid catabolic process (GO:0044242)	52	1.76	0.000601	0.0157
exocytosis (GO:0006887)	203	1.76	3.69e-12	4.22e-10
cell-cell signaling by wnt (GO:0198738)	89	1.76	5.97e-06	0.000261
Wnt signaling pathway (GO:0016055)	89	1.76	5.97e-06	0.00026
regulation of cell projection assembly (GO:0060491)	47	1.75	0.000982	0.0235
regulation of cell migration (GO:0030334)	227	1.75	2.36e-13	3.27e-11
bone development (GO:0060348)	48	1.75	0.00108	0.0254
cellular response to oxidative stress (GO:0034599)	62	1.75	0.000177	0.0056
positive regulation of catalytic activity (GO:0043085)	377	1.75	6.84e-22	2.79e-19
regulation of body fluid levels (GO:0050878)	129	1.75	4.56e-08	2.87e-06
regulation of T cell activation (GO:0050863)	85	1.75	1.1e-05	0.000454
regulation of Wnt signaling pathway (GO:0030111)	95	1.74	3.34e-06	0.000155
positive regulation of transferase activity (GO:0051347)	177	1.74	2.09e-10	1.88e-08
regulation of actin filament organization (GO:0110053)	71	1.74	6.77e-05	0.00238
hematopoietic or lymphoid organ development (GO:0048534)	162	1.74	1.18e-09	9.4e-08
positive regulation of cytoskeleton organization (GO:0051495)	56	1.74	0.000375	0.0106
response to nutrient (GO:0007584)	43	1.74	0.00184	0.0397
regulation of protein serine/threonine kinase activity (GO:0071900)	133	1.74	5.45e-08	3.38e-06
cytoskeleton-dependent intracellular transport (GO:0030705)	49	1.73	0.000937	0.0227
regulation of anatomical structure size (GO:0090066)	133	1.73	5.58e-08	3.45e-06
positive regulation of cell development (GO:0010720)	143	1.73	1.66e-08	1.1e-06
regulation of canonical Wnt signaling pathway (GO:0060828)	74	1.73	5.27e-05	0.0019
negative regulation of locomotion (GO:0040013)	79	1.73	3.3e-05	0.00124
positive regulation of neurogenesis (GO:0050769)	123	1.73	1.99e-07	1.13e-05
cellular carbohydrate metabolic process (GO:0044262)	45	1.73	0.00168	0.0367
neuron projection development (GO:0031175)	175	1.72	5.4e-10	4.57e-08
regulation of cell motility (GO:2000145)	239	1.72	2.39e-13	3.27e-11
lymphocyte differentiation (GO:0030098)	62	1.72	0.000275	0.0082
regulation of binding (GO:0051098)	94	1.72	6.46e-06	0.000278
actin filament-based process (GO:0030029)	152	1.72	9.25e-09	6.4e-07
immune system development (GO:0002520)	169	1.72	1.13e-09	9.09e-08
actin filament organization (GO:0007015)	67	1.72	0.000181	0.0057
positive regulation of catabolic process (GO:0009896)	116	1.72	5.33e-07	2.83e-05
glycerolipid metabolic process (GO:0046486)	99	1.72	4.22e-06	0.000191
regulation of neuron projection development (GO:0010975)	130	1.71	1.26e-07	7.36e-06
regulation of plasma membrane bounded cell projection organization (GO:0120035)	174	1.71	7.89e-10	6.47e-08
regulation of cellular component movement (GO:0051270)	259	1.71	4.34e-14	6.77e-12
positive regulation of MAPK cascade (GO:0043410)	136	1.71	6.71e-08	4.1e-06
cell activation (GO:0001775)	269	1.71	1.28e-14	2.23e-12
regulation of locomotion (GO:0040012)	247	1.71	1.81e-13	2.57e-11
regulation of protein polymerization (GO:0032271)	59	1.71	0.000411	0.0114
regulation of cell projection organization (GO:0031344)	176	1.71	7.1e-10	5.85e-08
cellular response to molecule of bacterial origin (GO:0071219)	49	1.71	0.00139	0.0312
positive regulation of endopeptidase activity (GO:0010950)	44	1.71	0.00223	0.0463
regulation of macroautophagy (GO:0016241)	44	1.71	0.00223	0.0462
positive regulation of molecular function (GO:0044093)	456	1.7	1.54e-24	1.06e-21
positive regulation of cellular catabolic process (GO:0031331)	98	1.7	5.73e-06	0.000251
regulation of peptide hormone secretion (GO:0090276)	55	1.7	0.00073	0.0185
vesicle localization (GO:0051648)	52	1.7	0.00102	0.0241
protein localization to plasma membrane (GO:0072659)	49	1.7	0.00144	0.0322
secretion by cell (GO:0032940)	244	1.7	5.52e-13	7.07e-11
negative regulation of canonical Wnt signaling pathway (GO:0090090)	46	1.7	0.00202	0.0426
regulation of leukocyte cell-cell adhesion (GO:1903037)	79	1.69	5.37e-05	0.00192
negative regulation of protein kinase activity (GO:0006469)	58	1.69	0.000541	0.0143
regulation of vesicle-mediated transport (GO:0060627)	138	1.69	9.76e-08	5.83e-06
regulation of anatomical structure morphogenesis (GO:0022603)	273	1.69	2.68e-14	4.26e-12
negative regulation of cell adhesion (GO:0007162)	69	1.69	0.000185	0.0058
cellular response to oxygen levels (GO:0071453)	54	1.68	0.000961	0.0231
negative regulation of Wnt signaling pathway (GO:0030178)	54	1.68	0.000961	0.0231
glycerophospholipid biosynthetic process (GO:0046474)	54	1.68	0.000961	0.023
export from cell (GO:0140352)	254	1.68	3.62e-13	4.88e-11
positive regulation of proteolysis (GO:0045862)	90	1.68	1.92e-05	0.000763
regulation of cellular response to growth factor stimulus (GO:0090287)	72	1.68	0.000138	0.00449
phospholipid metabolic process (GO:0006644)	96	1.68	1.34e-05	0.000543
response to reactive oxygen species (GO:0000302)	48	1.68	0.00189	0.0406
positive regulation of peptidase activity (GO:0010952)	48	1.68	0.00189	0.0406
regulation of neuron differentiation (GO:0045664)	166	1.68	5.95e-09	4.24e-07
lipid modification (GO:0030258)	57	1.68	0.000713	0.0182
regulation of actin cytoskeleton organization (GO:0032956)	89	1.68	2.42e-05	0.000938
cell morphogenesis (GO:0000902)	178	1.68	2.14e-09	1.65e-07
regulation of chemotaxis (GO:0050920)	55	1.68	0.00107	0.0251
cellular response to biotic stimulus (GO:0071216)	54	1.68	0.001	0.0238
regulation of DNA-binding transcription factor activity (GO:0051090)	108	1.68	3.71e-06	0.00017
cell projection morphogenesis (GO:0048858)	125	1.67	6.94e-07	3.63e-05
regulation of protein kinase activity (GO:0045859)	196	1.67	4.37e-10	3.76e-08
neuron projection morphogenesis (GO:0048812)	123	1.67	1.05e-06	5.33e-05
positive regulation of nervous system development (GO:0051962)	135	1.67	2.89e-07	1.62e-05
glycerolipid biosynthetic process (GO:0045017)	58	1.67	0.00081	0.0201
cellular response to lipid (GO:0071396)	121	1.66	1.22e-06	6.11e-05
regulation of epithelial cell migration (GO:0010632)	55	1.66	0.00113	0.0262
calcium ion transport (GO:0006816)	59	1.66	0.000901	0.022
small GTPase mediated signal transduction (GO:0007264)	65	1.66	0.000472	0.0127
positive regulation of cellular component organization (GO:0051130)	296	1.66	1.54e-14	2.63e-12
negative regulation of cell activation (GO:0050866)	49	1.66	0.00224	0.0462
plasma membrane bounded cell projection morphogenesis (GO:0120039)	123	1.66	1.17e-06	5.91e-05
negative regulation of cell motility (GO:2000146)	68	1.66	0.000347	0.00991
positive regulation of developmental process (GO:0051094)	340	1.66	1.57e-16	3.84e-14
regulation of cell growth (GO:0001558)	102	1.66	1.1e-05	0.000453
secretion (GO:0046903)	266	1.65	4.93e-13	6.48e-11
cellular response to external stimulus (GO:0071496)	85	1.65	6.25e-05	0.00222
regulation of actin filament-based process (GO:0032970)	98	1.65	1.87e-05	0.000745
regulation of cell differentiation (GO:0045595)	453	1.65	5.38e-22	2.25e-19
lymphocyte activation (GO:0046649)	95	1.65	2.61e-05	0.001
regulation of muscle system process (GO:0090257)	56	1.65	0.00129	0.0293
positive regulation of peptide secretion (GO:0002793)	55	1.65	0.0016	0.0352
positive regulation of DNA-binding transcription factor activity (GO:0051091)	66	1.65	0.00054	0.0143
regulation of neurogenesis (GO:0050767)	203	1.64	5.83e-10	4.88e-08
regulation of calcium ion transport (GO:0051924)	62	1.64	0.0007	0.0179
axon guidance (GO:0007411)	67	1.64	0.000449	0.0123
regulation of kinase activity (GO:0043549)	219	1.64	1.29e-10	1.2e-08
response to lipopolysaccharide (GO:0032496)	76	1.64	0.000176	0.00557
positive regulation of response to external stimulus (GO:0032103)	124	1.64	1.86e-06	9.04e-05
divalent metal ion transport (GO:0070838)	69	1.64	0.000404	0.0113
protein localization to cell periphery (GO:1990778)	58	1.64	0.00119	0.0274
cell surface receptor signaling pathway involved in cell-cell signaling (GO:1905114)	100	1.64	1.83e-05	0.00073
regulation of cell development (GO:0060284)	233	1.64	3.34e-11	3.3e-09
neuron projection guidance (GO:0097485)	67	1.64	0.000464	0.0126
neuron development (GO:0048666)	202	1.63	1.07e-09	8.63e-08
regulation of cytoskeleton organization (GO:0051493)	134	1.63	8.12e-07	4.21e-05
protein phosphorylation (GO:0006468)	231	1.63	5.22e-11	5e-09
regulation of cysteine-type endopeptidase activity (GO:2000116)	58	1.63	0.00123	0.0281
regulation of cellular protein catabolic process (GO:1903362)	62	1.63	0.000968	0.0232
protein deubiquitination (GO:0016579)	66	1.63	0.000582	0.0153
positive regulation of protein catabolic process (GO:0045732)	55	1.63	0.00172	0.0375
response to steroid hormone (GO:0048545)	68	1.63	0.000521	0.0139
cellular response to organic cyclic compound (GO:0071407)	121	1.63	3.75e-06	0.000171
protein modification by small protein removal (GO:0070646)	70	1.62	0.000468	0.0126
divalent inorganic cation transport (GO:0072511)	70	1.62	0.000468	0.0126
negative regulation of phosphate metabolic process (GO:0045936)	135	1.62	9.6e-07	4.93e-05
regulation of cysteine-type endopeptidase activity involved in apoptotic process (GO:0043281)	52	1.62	0.00242	0.0492
taxis (GO:0042330)	130	1.62	1.5e-06	7.38e-05
positive regulation of multicellular organismal process (GO:0051240)	424	1.62	2.55e-19	8.44e-17
regulation of MAPK cascade (GO:0043408)	173	1.62	2.52e-08	1.63e-06
tube morphogenesis (GO:0035239)	158	1.62	1.24e-07	7.22e-06
negative regulation of phosphorus metabolic process (GO:0010563)	135	1.62	9.9e-07	5.06e-05
negative regulation of cell population proliferation (GO:0008285)	165	1.62	7.29e-08	4.44e-06
blood vessel development (GO:0001568)	119	1.62	4.57e-06	0.000204
blood vessel morphogenesis (GO:0048514)	98	1.62	4.03e-05	0.00149
regulation of leukocyte proliferation (GO:0070663)	57	1.62	0.00159	0.0351
chemotaxis (GO:0006935)	129	1.62	1.93e-06	9.34e-05
negative regulation of kinase activity (GO:0033673)	60	1.61	0.00118	0.0271
cellular response to hormone stimulus (GO:0032870)	125	1.61	3.34e-06	0.000154
regulation of hydrolase activity (GO:0051336)	305	1.61	1.35e-13	1.95e-11
regulation of growth (GO:0040008)	160	1.6	1.7e-07	9.74e-06
lipid catabolic process (GO:0016042)	71	1.6	0.000552	0.0146
positive regulation of intracellular signal transduction (GO:1902533)	244	1.6	6.94e-11	6.61e-09
regulation of transferase activity (GO:0051338)	241	1.6	9.76e-11	9.24e-09
cell part morphogenesis (GO:0032990)	125	1.6	4.61e-06	0.000205
inflammatory response (GO:0006954)	120	1.6	7.17e-06	0.000308
negative regulation of protein phosphorylation (GO:0001933)	96	1.6	6.55e-05	0.00231
positive regulation of cellular component biogenesis (GO:0044089)	126	1.6	3.94e-06	0.000179
positive regulation of phosphorylation (GO:0042327)	255	1.6	3.31e-11	3.29e-09
regulation of lipid metabolic process (GO:0019216)	100	1.6	5.27e-05	0.0019
plasma membrane bounded cell projection organization (GO:0120036)	267	1.59	1.22e-11	1.27e-09
regulation of vasculature development (GO:1901342)	79	1.59	0.000357	0.0101
negative regulation of cell migration (GO:0030336)	62	1.59	0.00146	0.0326
response to molecule of bacterial origin (GO:0002237)	78	1.59	0.000335	0.00965
in utero embryonic development (GO:0001701)	91	1.59	0.000105	0.00348
regulation of protein catabolic process (GO:0042176)	94	1.59	7.77e-05	0.00268
negative regulation of neurogenesis (GO:0050768)	68	1.59	0.000794	0.0198
negative regulation of cell differentiation (GO:0045596)	168	1.59	1.2e-07	7.1e-06
response to oxygen levels (GO:0070482)	89	1.59	0.000157	0.00504
positive regulation of phosphorus metabolic process (GO:0010562)	270	1.59	1.7e-11	1.75e-09
positive regulation of phosphate metabolic process (GO:0045937)	270	1.59	1.7e-11	1.74e-09
regulation of metal ion transport (GO:0010959)	92	1.59	0.000116	0.00381
vasculature development (GO:0001944)	122	1.59	9.04e-06	0.000382
cell projection organization (GO:0030030)	276	1.58	9.48e-12	9.92e-10
skeletal system development (GO:0001501)	113	1.58	2.33e-05	0.000908
negative regulation of nervous system development (GO:0051961)	73	1.58	0.000701	0.0179
vesicle-mediated transport (GO:0016192)	454	1.58	6.26e-19	1.99e-16
cellular response to extracellular stimulus (GO:0031668)	64	1.58	0.00138	0.031
antigen receptor-mediated signaling pathway (GO:0050851)	69	1.58	0.000905	0.0221
regulation of multicellular organismal development (GO:2000026)	484	1.58	3.68e-20	1.27e-17
regulation of nervous system development (GO:0051960)	221	1.58	2.2e-09	1.69e-07
positive regulation of protein phosphorylation (GO:0001934)	234	1.58	6.82e-10	5.64e-08
positive regulation of cell death (GO:0010942)	164	1.57	2.97e-07	1.65e-05
negative regulation of protein modification process (GO:0031400)	140	1.57	2.65e-06	0.000125
intracellular signal transduction (GO:0035556)	386	1.57	8.59e-16	1.98e-13
tube development (GO:0035295)	199	1.57	1.92e-08	1.27e-06
axon development (GO:0061564)	98	1.57	8.88e-05	0.00303
supramolecular fiber organization (GO:0097435)	114	1.57	2.67e-05	0.00102
regulation of autophagy (GO:0010506)	80	1.57	0.000431	0.0118
cellular response to cytokine stimulus (GO:0071345)	237	1.57	9.32e-10	7.56e-08
negative regulation of phosphorylation (GO:0042326)	103	1.56	7.77e-05	0.00268
regulation of peptide secretion (GO:0002791)	95	1.56	0.000161	0.00515
neurogenesis (GO:0022008)	385	1.56	2.11e-15	4.36e-13
response to hypoxia (GO:0001666)	79	1.56	0.000533	0.0142
cell morphogenesis involved in neuron differentiation (GO:0048667)	104	1.56	6.6e-05	0.00233
cellular response to abiotic stimulus (GO:0071214)	71	1.56	0.0011	0.0257
cellular response to environmental stimulus (GO:0104004)	71	1.56	0.0011	0.0257
epithelial tube morphogenesis (GO:0060562)	71	1.56	0.0011	0.0257
regulation of cellular response to stress (GO:0080135)	171	1.56	3.17e-07	1.74e-05
negative regulation of intracellular signal transduction (GO:1902532)	117	1.56	2.73e-05	0.00104
extracellular matrix organization (GO:0030198)	82	1.56	0.000406	0.0113
regulation of catalytic activity (GO:0050790)	543	1.56	1.09e-21	4.22e-19
extracellular structure organization (GO:0043062)	82	1.55	0.000524	0.014
positive regulation of signal transduction (GO:0009967)	377	1.55	9.42e-15	1.66e-12
response to hormone (GO:0009725)	186	1.55	1.23e-07	7.21e-06
negative regulation of cell development (GO:0010721)	76	1.55	0.00076	0.0192
regulation of developmental process (GO:0050793)	603	1.55	6.84e-24	4.03e-21
positive regulation of apoptotic process (GO:0043065)	148	1.55	2.53e-06	0.00012
generation of neurons (GO:0048699)	358	1.55	6.65e-14	1.02e-11
neuron differentiation (GO:0030182)	236	1.55	2.33e-09	1.77e-07
positive regulation of transport (GO:0051050)	217	1.55	1.08e-08	7.41e-07
response to oxidative stress (GO:0006979)	89	1.55	0.000319	0.00928
gland development (GO:0048732)	95	1.55	0.000226	0.00686
regulation of cellular component biogenesis (GO:0044087)	221	1.54	8.88e-09	6.17e-07
response to decreased oxygen levels (GO:0036293)	81	1.54	0.000659	0.0169
regulation of intracellular signal transduction (GO:1902531)	410	1.54	1.16e-15	2.62e-13
regulation of angiogenesis (GO:0045765)	69	1.54	0.00172	0.0374
negative regulation of signal transduction (GO:0009968)	291	1.54	3.57e-11	3.5e-09
response to cytokine (GO:0034097)	253	1.54	7.91e-10	6.45e-08
regulation of cytokine production (GO:0001817)	164	1.54	1.05e-06	5.34e-05
chromatin organization (GO:0006325)	158	1.54	1.54e-06	7.5e-05
response to organonitrogen compound (GO:0010243)	226	1.54	7.91e-09	5.59e-07
cellular response to oxygen-containing compound (GO:1901701)	241	1.54	2.86e-09	2.13e-07
positive regulation of programmed cell death (GO:0043068)	148	1.54	4.58e-06	0.000205
regulation of epithelial cell proliferation (GO:0050678)	77	1.54	0.00111	0.0257
endocytosis (GO:0006897)	126	1.54	2.14e-05	0.000839
cytoskeleton organization (GO:0007010)	271	1.54	2.84e-10	2.48e-08
regulation of cellular component organization (GO:0051128)	546	1.54	1.14e-20	4.2e-18
modulation of chemical synaptic transmission (GO:0050804)	102	1.54	0.000141	0.00456
negative regulation of cell communication (GO:0010648)	316	1.53	7.35e-12	7.95e-10
positive regulation of protein modification process (GO:0031401)	279	1.53	1.83e-10	1.66e-08
regulation of trans-synaptic signaling (GO:0099177)	102	1.53	0.000144	0.00467
negative regulation of signaling (GO:0023057)	316	1.53	7.86e-12	8.38e-10
peptidyl-lysine modification (GO:0018205)	70	1.53	0.00192	0.0409
angiogenesis (GO:0001525)	72	1.53	0.00171	0.0373
regulation of neuron death (GO:1901214)	72	1.53	0.00171	0.0373
cytokine-mediated signaling pathway (GO:0019221)	156	1.53	3.02e-06	0.000141
positive regulation of secretion by cell (GO:1903532)	78	1.53	0.000952	0.023
regulation of protein secretion (GO:0050708)	86	1.53	0.000594	0.0155
cellular component morphogenesis (GO:0032989)	139	1.53	9.39e-06	0.000394
positive regulation of cell communication (GO:0010647)	414	1.53	3.33e-15	6.45e-13
regulation of phosphate metabolic process (GO:0019220)	409	1.53	5.28e-15	9.88e-13
regulation of phosphorus metabolic process (GO:0051174)	409	1.53	5.37e-15	9.93e-13
positive regulation of signaling (GO:0023056)	415	1.53	3.74e-15	7.16e-13
positive regulation of nucleobase-containing compound metabolic process (GO:0045935)	428	1.52	1.43e-15	3.15e-13
regulation of cellular catabolic process (GO:0031329)	195	1.52	1.74e-07	9.97e-06
axonogenesis (GO:0007409)	87	1.52	0.000651	0.0168
cell morphogenesis involved in differentiation (GO:0000904)	126	1.52	2.98e-05	0.00113
morphogenesis of an epithelium (GO:0002009)	98	1.52	0.000244	0.00734
regulation of catabolic process (GO:0009894)	231	1.52	1.3e-08	8.73e-07
cell migration (GO:0016477)	216	1.52	4.61e-08	2.89e-06
chordate embryonic development (GO:0043009)	145	1.52	8.85e-06	0.000376
positive regulation of RNA metabolic process (GO:0051254)	388	1.52	8.06e-14	1.22e-11
phosphorylation (GO:0016310)	289	1.52	2.02e-10	1.82e-08
peptidyl-amino acid modification (GO:0018193)	198	1.51	2.28e-07	1.28e-05
dephosphorylation (GO:0016311)	71	1.51	0.00218	0.0454
positive regulation of transcription by RNA polymerase II (GO:0045944)	277	1.51	5.61e-10	4.72e-08
regulation of cation transmembrane transport (GO:1904062)	78	1.51	0.0013	0.0294
regulation of multicellular organismal process (GO:0051239)	714	1.51	3.83e-26	4.06e-23
negative regulation of transcription by RNA polymerase II (GO:0000122)	194	1.51	3e-07	1.66e-05
cellular response to organonitrogen compound (GO:0071417)	133	1.51	2.41e-05	0.000936
regulation of response to stress (GO:0080134)	360	1.51	1.11e-12	1.4e-10
positive regulation of RNA biosynthetic process (GO:1902680)	366	1.51	7.97e-13	1.01e-10
positive regulation of organelle organization (GO:0010638)	141	1.51	1.55e-05	0.00062
cell junction organization (GO:0034330)	112	1.51	0.000147	0.00473
embryo development ending in birth or egg hatching (GO:0009792)	148	1.51	9.26e-06	0.00039
positive regulation of secretion (GO:0051047)	83	1.51	0.00111	0.0258
positive regulation of cytokine production (GO:0001819)	101	1.51	0.000311	0.0091
regulation of cell activation (GO:0050865)	146	1.51	1.3e-05	0.00053
regulation of protein-containing complex assembly (GO:0043254)	100	1.51	0.000299	0.00879
regulation of response to external stimulus (GO:0032101)	266	1.51	2.15e-09	1.65e-07
regulation of signal transduction (GO:0009966)	692	1.5	9.69e-25	7e-22
response to organic cyclic compound (GO:0014070)	196	1.5	3.56e-07	1.94e-05
positive regulation of nucleic acid-templated transcription (GO:1903508)	365	1.5	1.27e-12	1.55e-10
regulation of phosphorylation (GO:0042325)	359	1.5	1.88e-12	2.25e-10
leukocyte mediated immunity (GO:0002443)	167	1.5	2.77e-06	0.00013
positive regulation of transcription, DNA-templated (GO:0045893)	345	1.5	7.72e-12	8.29e-10
response to extracellular stimulus (GO:0009991)	118	1.5	0.000108	0.00358
regulation of small molecule metabolic process (GO:0062012)	100	1.5	0.000385	0.0108
negative regulation of multicellular organismal process (GO:0051241)	269	1.5	2.79e-09	2.1e-07
regulation of molecular function (GO:0065009)	671	1.5	2.62e-23	1.39e-20
negative regulation of developmental process (GO:0051093)	214	1.5	1.36e-07	7.84e-06
immune response-regulating cell surface receptor signaling pathway (GO:0002768)	106	1.49	0.000279	0.0083
cellular response to organic substance (GO:0071310)	513	1.49	2.9e-17	7.67e-15
response to lipid (GO:0033993)	183	1.49	1.51e-06	7.43e-05
regulation of cell communication (GO:0010646)	780	1.49	2.11e-27	3.04e-24
cellular response to growth factor stimulus (GO:0071363)	109	1.49	0.000217	0.00662
regulation of signaling (GO:0023051)	788	1.49	1.15e-27	2.03e-24
cell development (GO:0048468)	359	1.49	6.09e-12	6.64e-10
regulation of protein modification process (GO:0031399)	409	1.49	1.29e-13	1.88e-11
positive regulation of cellular metabolic process (GO:0031325)	744	1.49	1.11e-25	9.82e-23
regulation of protein phosphorylation (GO:0001932)	318	1.49	1.43e-10	1.31e-08
regulation of localization (GO:0032879)	606	1.49	2.58e-20	9.32e-18
phosphate-containing compound metabolic process (GO:0006796)	469	1.49	1.64e-15	3.48e-13
positive regulation of cellular biosynthetic process (GO:0031328)	438	1.49	1.81e-14	3e-12
nervous system development (GO:0007399)	526	1.49	1.99e-17	5.45e-15
immune response-regulating signaling pathway (GO:0002764)	106	1.48	0.000297	0.00875
positive regulation of biosynthetic process (GO:0009891)	444	1.48	1.67e-14	2.82e-12
response to peptide (GO:1901652)	105	1.48	0.000351	0.01
response to abiotic stimulus (GO:0009628)	252	1.48	2.06e-08	1.35e-06
response to nitrogen compound (GO:1901698)	236	1.48	5.38e-08	3.36e-06
locomotion (GO:0040011)	289	1.48	1.61e-09	1.26e-07
phosphorus metabolic process (GO:0006793)	473	1.48	2.27e-15	4.57e-13
positive regulation of macromolecule biosynthetic process (GO:0010557)	415	1.48	2.04e-13	2.84e-11
negative regulation of cellular component organization (GO:0051129)	156	1.48	1.39e-05	0.000561
positive regulation of protein metabolic process (GO:0051247)	371	1.48	5.46e-12	6.03e-10
organophosphate metabolic process (GO:0019637)	192	1.48	1.44e-06	7.13e-05
response to oxygen-containing compound (GO:1901700)	345	1.48	4.58e-11	4.46e-09
organelle localization (GO:0051640)	130	1.47	7.96e-05	0.00273
positive regulation of nitrogen compound metabolic process (GO:0051173)	698	1.47	5.64e-23	2.71e-20
regulation of mitotic cell cycle phase transition (GO:1901990)	90	1.47	0.0012	0.0274
anatomical structure morphogenesis (GO:0009653)	471	1.47	8.25e-15	1.49e-12
cellular response to stress (GO:0033554)	376	1.47	8.15e-12	8.63e-10
regulation of transport (GO:0051049)	394	1.47	2.15e-12	2.53e-10
positive regulation of cellular protein metabolic process (GO:0032270)	349	1.47	5.03e-11	4.84e-09
organophosphate biosynthetic process (GO:0090407)	114	1.47	0.000316	0.00922
localization of cell (GO:0051674)	236	1.47	1.21e-07	7.13e-06
cell motility (GO:0048870)	236	1.47	1.21e-07	7.1e-06
response to nutrient levels (GO:0031667)	108	1.46	0.000449	0.0122
establishment of localization in cell (GO:0051649)	509	1.46	7.5e-16	1.75e-13
cellular response to endogenous stimulus (GO:0071495)	247	1.46	7.4e-08	4.49e-06
cellular response to nitrogen compound (GO:1901699)	141	1.46	6.33e-05	0.00224
negative regulation of response to stimulus (GO:0048585)	392	1.46	5.43e-12	6.04e-10
response to growth factor (GO:0070848)	113	1.46	0.000386	0.0108
regulation of cell cycle phase transition (GO:1901987)	97	1.46	0.000956	0.023
positive regulation of metabolic process (GO:0009893)	831	1.46	6.99e-27	9.26e-24
anatomical structure formation involved in morphogenesis (GO:0048646)	191	1.46	3.05e-06	0.000142
regulation of secretion (GO:0051046)	157	1.46	2.62e-05	0.00101
regulation of transmembrane transport (GO:0034762)	123	1.46	0.000222	0.00677
response to peptide hormone (GO:0043434)	86	1.46	0.00201	0.0425
positive regulation of response to stimulus (GO:0048584)	514	1.46	1.4e-15	3.14e-13
cellular lipid metabolic process (GO:0044255)	207	1.46	1.23e-06	6.13e-05
negative regulation of transcription, DNA-templated (GO:0045892)	262	1.45	3.77e-08	2.38e-06
carbohydrate metabolic process (GO:0005975)	103	1.45	0.000702	0.0179
negative regulation of nucleic acid-templated transcription (GO:1903507)	271	1.45	2.46e-08	1.6e-06
regulation of organelle organization (GO:0033043)	283	1.45	1.22e-08	8.23e-07
regulation of inflammatory response (GO:0050727)	116	1.45	0.000376	0.0107
regulation of response to biotic stimulus (GO:0002831)	87	1.45	0.00215	0.0449
negative regulation of RNA biosynthetic process (GO:1902679)	271	1.45	2.54e-08	1.64e-06
immune effector process (GO:0002252)	232	1.45	3.4e-07	1.85e-05
response to endogenous stimulus (GO:0009719)	303	1.45	3.83e-09	2.82e-07
negative regulation of cellular protein metabolic process (GO:0032269)	224	1.45	5.45e-07	2.89e-05
lipid biosynthetic process (GO:0008610)	127	1.45	0.000189	0.0059
regulation of secretion by cell (GO:1903530)	144	1.45	8.05e-05	0.00276
apoptotic process (GO:0006915)	192	1.45	4.36e-06	0.000196
positive regulation of macromolecule metabolic process (GO:0010604)	759	1.45	4.69e-23	2.41e-20
cell surface receptor signaling pathway (GO:0007166)	531	1.44	1.64e-15	3.52e-13
divalent inorganic cation homeostasis (GO:0072507)	102	1.44	0.00107	0.0251
animal organ morphogenesis (GO:0009887)	206	1.44	2.49e-06	0.000119
immune response-activating cell surface receptor signaling pathway (GO:0002429)	95	1.44	0.00144	0.0322
immune response-activating signal transduction (GO:0002757)	95	1.44	0.00144	0.0322
calcium ion homeostasis (GO:0055074)	93	1.44	0.00201	0.0425
regulation of cell death (GO:0010941)	359	1.44	2.47e-10	2.18e-08
regulation of proteolysis (GO:0030162)	156	1.44	5.37e-05	0.00193
lipid metabolic process (GO:0006629)	255	1.44	1.77e-07	1.01e-05
central nervous system development (GO:0007417)	214	1.43	2.08e-06	0.0001
movement of cell or subcellular component (GO:0006928)	332	1.43	2.25e-09	1.71e-07
cellular response to chemical stimulus (GO:0070887)	611	1.43	2.4e-17	6.46e-15
regulation of response to stimulus (GO:0048583)	914	1.43	1.31e-27	2.08e-24
head development (GO:0060322)	171	1.43	2.67e-05	0.00102
negative regulation of cellular macromolecule biosynthetic process (GO:2000113)	299	1.43	1.46e-08	9.73e-07
regulation of programmed cell death (GO:0043067)	330	1.43	2.58e-09	1.94e-07
regulation of protein localization (GO:0032880)	207	1.43	3.54e-06	0.000163
symbiotic process (GO:0044403)	189	1.43	9.98e-06	0.000418
negative regulation of protein metabolic process (GO:0051248)	235	1.43	7.39e-07	3.85e-05
response to organic substance (GO:0010033)	629	1.43	1.55e-17	4.39e-15
regulation of cell population proliferation (GO:0042127)	347	1.43	1.36e-09	1.07e-07
brain development (GO:0007420)	161	1.43	5.93e-05	0.00211
negative regulation of cellular biosynthetic process (GO:0031327)	323	1.42	5.75e-09	4.12e-07
regulation of establishment of protein localization (GO:0070201)	144	1.42	0.000173	0.00548
negative regulation of RNA metabolic process (GO:0051253)	286	1.42	5.77e-08	3.55e-06
negative regulation of macromolecule biosynthetic process (GO:0010558)	310	1.42	1.43e-08	9.57e-07
regulation of leukocyte activation (GO:0002694)	129	1.42	0.000359	0.0102
protein catabolic process (GO:0030163)	142	1.42	0.000194	0.006
biological adhesion (GO:0022610)	197	1.42	1.01e-05	0.000422
regulation of apoptotic process (GO:0042981)	323	1.42	7.48e-09	5.31e-07
regulation of mitotic cell cycle (GO:0007346)	132	1.42	0.000338	0.00971
positive regulation of gene expression (GO:0010628)	486	1.42	4.99e-13	6.46e-11
cellular localization (GO:0051641)	622	1.42	8.59e-17	2.13e-14
regulation of peptide transport (GO:0090087)	145	1.42	0.000187	0.00583
regulation of transcription by RNA polymerase II (GO:0006357)	455	1.42	4.12e-12	4.65e-10
muscle structure development (GO:0061061)	100	1.42	0.00202	0.0427
cell adhesion (GO:0007155)	195	1.41	1.19e-05	0.000488
negative regulation of nucleobase-containing compound metabolic process (GO:0045934)	308	1.41	3.3e-08	2.11e-06
negative regulation of biosynthetic process (GO:0009890)	326	1.41	1.17e-08	7.92e-07
regulation of ion transport (GO:0043269)	146	1.41	0.000202	0.00622
regulation of biological quality (GO:0065008)	841	1.41	6.16e-23	2.88e-20
inorganic ion homeostasis (GO:0098771)	147	1.41	0.000213	0.00655
positive regulation of cellular process (GO:0048522)	1171	1.41	3.46e-35	1.1e-31
tissue morphogenesis (GO:0048729)	113	1.41	0.00115	0.0265
viral process (GO:0016032)	167	1.4	7.3e-05	0.00255
negative regulation of programmed cell death (GO:0043069)	189	1.4	2.63e-05	0.00101
negative regulation of cell death (GO:0060548)	208	1.4	1.02e-05	0.000423
regulation of ion transmembrane transport (GO:0034765)	101	1.4	0.00223	0.0462
negative regulation of cellular process (GO:0048523)	1000	1.4	5.78e-28	1.15e-24
metal ion homeostasis (GO:0055065)	127	1.4	0.000657	0.0169
regulation of defense response (GO:0031347)	177	1.4	5.2e-05	0.00189
negative regulation of nitrogen compound metabolic process (GO:0051172)	495	1.4	1.5e-12	1.81e-10
negative regulation of apoptotic process (GO:0043066)	185	1.4	3.4e-05	0.00128
establishment of protein localization (GO:0045184)	325	1.4	2.34e-08	1.53e-06
regulation of cellular protein metabolic process (GO:0032268)	547	1.4	8.8e-14	1.32e-11
regulation of protein metabolic process (GO:0051246)	577	1.39	2.57e-14	4.13e-12
regulation of immune system process (GO:0002682)	352	1.39	8.56e-09	6.02e-07
regulation of protein transport (GO:0051223)	136	1.39	0.000559	0.0148
cation homeostasis (GO:0055080)	143	1.39	0.000352	0.01
negative regulation of cellular metabolic process (GO:0031324)	532	1.39	4.35e-13	5.76e-11
circulatory system development (GO:0072359)	178	1.39	8.59e-05	0.00294
cell-cell signaling (GO:0007267)	231	1.39	6.33e-06	0.000274
negative regulation of molecular function (GO:0044092)	238	1.39	4.75e-06	0.000211
oxoacid metabolic process (GO:0043436)	200	1.39	2.64e-05	0.00101
organic acid metabolic process (GO:0006082)	204	1.39	2.55e-05	0.000983
regulation of cellular localization (GO:0060341)	207	1.39	1.98e-05	0.000781
system development (GO:0048731)	911	1.39	2.02e-23	1.11e-20
positive regulation of biological process (GO:0048518)	1270	1.38	5.34e-36	2.12e-32
nitrogen compound transport (GO:0071705)	373	1.38	8.69e-09	6.06e-07
sensory organ development (GO:0007423)	116	1.38	0.00213	0.0447
embryo development (GO:0009790)	206	1.38	3.57e-05	0.00134
chemical homeostasis (GO:0048878)	226	1.38	1.22e-05	0.000499
protein transport (GO:0015031)	302	1.37	3.9e-07	2.11e-05
small molecule metabolic process (GO:0044281)	349	1.37	3.69e-08	2.34e-06
ion homeostasis (GO:0050801)	158	1.37	0.000332	0.0096
transport (GO:0006810)	912	1.37	2.74e-22	1.18e-19
multicellular organism development (GO:0007275)	1022	1.37	1.4e-25	1.17e-22
anion transport (GO:0006820)	120	1.37	0.00178	0.0386
establishment of localization (GO:0051234)	937	1.37	7.28e-23	3.31e-20
localization (GO:0051179)	1166	1.37	3.22e-30	8.54e-27
cellular protein modification process (GO:0006464)	636	1.37	2.13e-14	3.48e-12
protein modification process (GO:0036211)	636	1.37	2.13e-14	3.45e-12
amide transport (GO:0042886)	314	1.37	3.07e-07	1.69e-05
negative regulation of gene expression (GO:0010629)	394	1.36	8.64e-09	6.05e-07
peptide transport (GO:0015833)	306	1.36	6e-07	3.16e-05
positive regulation of immune system process (GO:0002684)	218	1.36	3.57e-05	0.00134
anatomical structure development (GO:0048856)	1087	1.36	3.22e-26	3.66e-23
cell death (GO:0008219)	213	1.35	5.34e-05	0.00192
homeostatic process (GO:0042592)	331	1.35	3.78e-07	2.05e-05
response to stress (GO:0006950)	719	1.35	2.25e-15	4.58e-13
programmed cell death (GO:0012501)	205	1.35	9.95e-05	0.00334
protein localization (GO:0008104)	432	1.35	5.16e-09	3.75e-07
negative regulation of biological process (GO:0048519)	1090	1.35	3.55e-25	2.69e-22
organic substance transport (GO:0071702)	435	1.35	4.88e-09	3.56e-07
macromolecule localization (GO:0033036)	500	1.35	2.54e-10	2.23e-08
negative regulation of metabolic process (GO:0009892)	611	1.34	1.21e-12	1.5e-10
intracellular transport (GO:0046907)	299	1.34	2.35e-06	0.000113
negative regulation of macromolecule metabolic process (GO:0010605)	561	1.34	1.86e-11	1.89e-09
animal organ development (GO:0048513)	639	1.34	3.79e-13	5.07e-11
negative regulation of catalytic activity (GO:0043086)	160	1.34	0.000851	0.021
carbohydrate derivative metabolic process (GO:1901135)	198	1.34	0.000197	0.00608
positive regulation of cell population proliferation (GO:0008284)	183	1.34	0.000336	0.00967
cell differentiation (GO:0030154)	737	1.34	4.99e-15	9.44e-13
developmental process (GO:0032502)	1158	1.33	4.49e-26	4.46e-23
cellular developmental process (GO:0048869)	745	1.33	6.88e-15	1.26e-12
cellular chemical homeostasis (GO:0055082)	146	1.33	0.00181	0.039
cellular component organization (GO:0016043)	1103	1.33	5.52e-24	3.51e-21
intracellular protein transport (GO:0006886)	192	1.33	0.000334	0.00966
cellular protein metabolic process (GO:0044267)	740	1.33	1.72e-14	2.88e-12
carboxylic acid metabolic process (GO:0019752)	174	1.33	0.000724	0.0184
catabolic process (GO:0009056)	405	1.33	9.39e-08	5.65e-06
macromolecule modification (GO:0043412)	660	1.33	1.15e-12	1.44e-10
cation transport (GO:0006812)	162	1.33	0.00114	0.0264
organonitrogen compound catabolic process (GO:1901565)	209	1.32	0.000217	0.00661
regulation of immune response (GO:0050776)	222	1.32	0.000121	0.00397
positive regulation of immune response (GO:0050778)	145	1.32	0.00215	0.045
membrane organization (GO:0061024)	181	1.32	0.000563	0.0148
macromolecule catabolic process (GO:0009057)	203	1.32	0.000301	0.00884
chromosome organization (GO:0051276)	204	1.32	0.000316	0.0092
cellular component organization or biogenesis (GO:0071840)	1132	1.32	4.79e-23	2.38e-20
cellular homeostasis (GO:0019725)	174	1.31	0.00106	0.025
protein modification by small protein conjugation or removal (GO:0070647)	197	1.31	0.000503	0.0135
proteolysis (GO:0006508)	248	1.31	9.13e-05	0.0031
regulation of cell cycle (GO:0051726)	229	1.31	0.000163	0.0052
immune system process (GO:0002376)	544	1.31	1.26e-09	9.96e-08
protein metabolic process (GO:0019538)	842	1.31	2.04e-15	4.27e-13
organelle organization (GO:0006996)	677	1.3	8.92e-12	9.39e-10
organonitrogen compound metabolic process (GO:1901564)	1031	1.3	6.24e-19	2.02e-16
cellular catabolic process (GO:0044248)	344	1.3	5.58e-06	0.000246
organic substance catabolic process (GO:1901575)	336	1.3	8.64e-06	0.000369
ion transport (GO:0006811)	252	1.29	0.000215	0.00658
cellular protein localization (GO:0034613)	308	1.28	4.54e-05	0.00167
cellular macromolecule localization (GO:0070727)	309	1.28	4.76e-05	0.00174
tissue development (GO:0009888)	332	1.28	2.54e-05	0.000981
regulation of cellular metabolic process (GO:0031323)	1167	1.28	6.13e-20	2.07e-17
cellular component assembly (GO:0022607)	445	1.28	8.23e-07	4.25e-05
cell communication (GO:0007154)	1043	1.28	5.41e-17	1.37e-14
signal transduction (GO:0007165)	955	1.27	8.63e-15	1.54e-12
signaling (GO:0023052)	1021	1.27	5.78e-16	1.37e-13
cellular macromolecule metabolic process (GO:0044260)	952	1.27	1.42e-14	2.46e-12
regulation of nitrogen compound metabolic process (GO:0051171)	1082	1.27	4.49e-17	1.15e-14
regulation of primary metabolic process (GO:0080090)	1118	1.27	1e-17	2.94e-15
regulation of metabolic process (GO:0019222)	1283	1.26	1.12e-20	4.23e-18
regulation of RNA biosynthetic process (GO:2001141)	636	1.26	1.06e-08	7.32e-07
protein-containing complex assembly (GO:0065003)	239	1.26	0.00103	0.0243
regulation of nucleic acid-templated transcription (GO:1903506)	634	1.26	1.41e-08	9.45e-07
regulation of macromolecule metabolic process (GO:0060255)	1175	1.25	1.64e-17	4.57e-15
cellular response to stimulus (GO:0051716)	1242	1.25	8.82e-19	2.75e-16
regulation of cellular biosynthetic process (GO:0031326)	753	1.25	5.01e-10	4.26e-08
cellular metabolic process (GO:0044237)	1417	1.25	1.72e-22	7.58e-20
regulation of nucleobase-containing compound metabolic process (GO:0019219)	728	1.25	1.99e-09	1.54e-07
regulation of biosynthetic process (GO:0009889)	765	1.25	6.61e-10	5.5e-08
response to external stimulus (GO:0009605)	461	1.24	6.37e-06	0.000275
regulation of transcription, DNA-templated (GO:0006355)	615	1.24	9.7e-08	5.82e-06
regulation of macromolecule biosynthetic process (GO:0010556)	721	1.24	3.82e-09	2.82e-07
regulation of RNA metabolic process (GO:0051252)	676	1.24	2.01e-08	1.32e-06
primary metabolic process (GO:0044238)	1369	1.24	3.35e-20	1.18e-17
metabolic process (GO:0008152)	1551	1.24	1.63e-24	1.08e-21
cellular component biogenesis (GO:0044085)	479	1.24	5.35e-06	0.000236
organic substance metabolic process (GO:0071704)	1446	1.24	7.36e-22	2.93e-19
macromolecule metabolic process (GO:0043170)	1143	1.24	2.67e-15	5.25e-13
interspecies interaction between organisms (GO:0044419)	379	1.24	8.97e-05	0.00305
response to chemical (GO:0042221)	794	1.23	1.25e-09	9.94e-08
cell cycle (GO:0007049)	248	1.23	0.00203	0.0427
nitrogen compound metabolic process (GO:0006807)	1273	1.23	3.17e-17	8.25e-15
regulation of cellular macromolecule biosynthetic process (GO:2000112)	686	1.22	1.51e-07	8.7e-06
multicellular organismal process (GO:0032501)	1266	1.22	2.36e-15	4.7e-13
regulation of gene expression (GO:0010468)	855	1.21	3.39e-09	2.52e-07
response to stimulus (GO:0050896)	1500	1.2	3.11e-18	9.52e-16
biosynthetic process (GO:0009058)	502	1.2	5.11e-05	0.00186
immune response (GO:0006955)	338	1.2	0.00147	0.0328
organic substance biosynthetic process (GO:1901576)	489	1.2	0.000113	0.00375
regulation of cellular process (GO:0050794)	1951	1.18	2.51e-25	1.99e-22
cellular biosynthetic process (GO:0044249)	465	1.18	0.000426	0.0117
biological regulation (GO:0065007)	2149	1.18	6.18e-30	1.4e-26
regulation of biological process (GO:0050789)	2034	1.18	4.71e-26	4.41e-23
cellular process (GO:0009987)	2616	1.15	7.55e-46	1.2e-41
biological_process (GO:0008150)	2845	1.09	8.23e-37	4.36e-33

## Sheet: TableS2D
Table S3D. Enriched GO terms for Neutrophil LMR genes
GO biological process complete	No. genes	Fold Enrichment	p-value	FDR
negative regulation of cardiac muscle hypertrophy in response to stress (GO:1903243)	5	11.6	0.000441	0.0195
negative regulation of cardiac muscle adaptation (GO:0010616)	5	11.6	0.000441	0.0194
signal complex assembly (GO:0007172)	5	8.7	0.0011	0.0396
stress fiber assembly (GO:0043149)	7	6.09	0.000566	0.0234
contractile actin filament bundle assembly (GO:0030038)	7	6.09	0.000566	0.0233
megakaryocyte development (GO:0035855)	7	5.73	0.000753	0.0299
peptidyl-tyrosine autophosphorylation (GO:0038083)	14	5.41	3.3e-06	0.000263
growth hormone receptor signaling pathway (GO:0060396)	8	5.3	0.000481	0.0207
bone cell development (GO:0098751)	9	5.22	0.000236	0.0111
cellular response to low-density lipoprotein particle stimulus (GO:0071404)	7	5.13	0.00127	0.0444
interleukin-6-mediated signaling pathway (GO:0070102)	7	5.13	0.00127	0.0443
positive regulation of macrophage chemotaxis (GO:0010759)	7	5.13	0.00127	0.0442
megakaryocyte differentiation (GO:0030219)	8	5.06	0.000618	0.0251
cellular response to growth hormone stimulus (GO:0071378)	8	4.84	0.000784	0.0306
amyloid-beta clearance (GO:0097242)	8	4.84	0.000784	0.0306
glucose 6-phosphate metabolic process (GO:0051156)	8	4.45	0.00122	0.0432
vascular endothelial growth factor receptor signaling pathway (GO:0048010)	22	4.31	1.55e-07	1.65e-05
regulation of homotypic cell-cell adhesion (GO:0034110)	9	4.18	0.000901	0.034
dendritic spine development (GO:0060996)	9	4.18	0.000901	0.0339
positive regulation of telomere maintenance via telomerase (GO:0032212)	10	4.09	0.000539	0.0225
regulation of macrophage chemotaxis (GO:0010758)	9	4.04	0.00109	0.0395
toxin transport (GO:1901998)	12	3.98	0.000193	0.00951
positive regulation of telomerase activity (GO:0051973)	10	3.87	0.000783	0.0307
regulation of platelet activation (GO:0010543)	10	3.87	0.000783	0.0307
regulation of macrophage migration (GO:1905521)	12	3.8	0.000278	0.0129
cellular response to interleukin-6 (GO:0071354)	10	3.76	0.000936	0.035
positive regulation of telomere maintenance via telomere lengthening (GO:1904358)	10	3.76	0.000936	0.0349
regulation of telomerase activity (GO:0051972)	13	3.62	0.000233	0.0111
ephrin receptor signaling pathway (GO:0048013)	21	3.4	7.37e-06	0.00053
positive regulation of DNA biosynthetic process (GO:2000573)	17	3.38	5.64e-05	0.00326
regulation of cell-substrate junction organization (GO:0150116)	16	3.32	0.000109	0.00588
regulation of pri-miRNA transcription by RNA polymerase II (GO:1902893)	12	3.21	0.000995	0.0367
regulation of focal adhesion assembly (GO:0051893)	14	3.09	0.00054	0.0225
regulation of cell-substrate junction assembly (GO:0090109)	14	3.09	0.00054	0.0224
regulation of mononuclear cell migration (GO:0071675)	12	3.09	0.00132	0.0456
regulation of telomere maintenance via telomerase (GO:0032210)	12	3.09	0.00132	0.0455
myeloid cell development (GO:0061515)	13	2.97	0.00118	0.0418
neuron projection extension (GO:1990138)	14	2.95	0.000804	0.031
glycosaminoglycan biosynthetic process (GO:0006024)	21	2.89	5.81e-05	0.00333
epithelial cell migration (GO:0010631)	18	2.88	0.000202	0.00978
developmental cell growth (GO:0048588)	19	2.87	0.000139	0.00725
platelet activation (GO:0030168)	28	2.84	4.89e-06	0.00037
peptidyl-tyrosine phosphorylation (GO:0018108)	31	2.84	1.61e-06	0.000134
activation of GTPase activity (GO:0090630)	23	2.83	3.52e-05	0.00212
cell growth (GO:0016049)	19	2.81	0.000177	0.00889
protein autophosphorylation (GO:0046777)	39	2.81	9.52e-08	1.1e-05
myeloid leukocyte differentiation (GO:0002573)	25	2.81	1.89e-05	0.00124
stress-activated protein kinase signaling cascade (GO:0031098)	25	2.81	1.89e-05	0.00123
peptidyl-tyrosine modification (GO:0018212)	31	2.78	2.3e-06	0.00019
epithelium migration (GO:0090132)	18	2.78	0.00029	0.0133
regulation of plasma lipoprotein particle levels (GO:0097006)	15	2.75	0.00101	0.0371
aminoglycan biosynthetic process (GO:0006023)	21	2.71	0.000133	0.00699
regulation of blood coagulation (GO:0030193)	16	2.62	0.00109	0.0394
JNK cascade (GO:0007254)	16	2.59	0.00121	0.0428
regulation of hemostasis (GO:1900046)	16	2.59	0.00121	0.0427
tissue migration (GO:0090130)	18	2.58	0.000969	0.0361
stress-activated MAPK cascade (GO:0051403)	20	2.55	0.000496	0.0211
positive regulation of endothelial cell migration (GO:0010595)	19	2.54	0.000729	0.029
regulation of cell-matrix adhesion (GO:0001952)	22	2.53	0.000264	0.0123
tissue remodeling (GO:0048771)	18	2.53	0.00107	0.039
positive regulation of peptidyl-tyrosine phosphorylation (GO:0050731)	35	2.51	6.13e-06	0.000449
myeloid cell differentiation (GO:0030099)	42	2.51	5.7e-07	5.24e-05
transforming growth factor beta receptor signaling pathway (GO:0007179)	18	2.51	0.00114	0.0407
positive regulation of autophagy (GO:0010508)	24	2.49	0.000156	0.00799
regulation of DNA biosynthetic process (GO:2000278)	20	2.49	0.000604	0.0248
positive regulation of cell morphogenesis involved in differentiation (GO:0010770)	28	2.45	8.46e-05	0.00469
dendrite development (GO:0016358)	20	2.44	0.0007	0.0281
developmental growth involved in morphogenesis (GO:0060560)	21	2.44	0.00052	0.0219
transmembrane receptor protein tyrosine kinase signaling pathway (GO:0007169)	91	2.41	1.08e-12	4.31e-10
activation of MAPK activity (GO:0000187)	27	2.38	0.000147	0.00762
positive regulation of epithelial cell migration (GO:0010634)	25	2.37	0.000293	0.0134
positive regulation of cell-substrate adhesion (GO:0010811)	21	2.32	0.00123	0.0434
T cell differentiation (GO:0030217)	24	2.3	0.000495	0.0211
positive regulation of GTPase activity (GO:0043547)	68	2.3	4.95e-09	7.49e-07
regulation of GTPase activity (GO:0043087)	80	2.3	2.05e-10	4.23e-08
T cell receptor signaling pathway (GO:0050852)	30	2.29	0.000136	0.00711
regulation of wound healing (GO:0061041)	24	2.29	0.000525	0.0219
regulation of cell-substrate adhesion (GO:0010810)	35	2.28	3.13e-05	0.00195
positive regulation of cell migration (GO:0030335)	86	2.28	6.51e-11	1.5e-08
ameboidal-type cell migration (GO:0001667)	29	2.27	0.000201	0.00976
regulation of cell shape (GO:0008360)	26	2.25	0.000354	0.0159
axon guidance (GO:0007411)	45	2.24	3.31e-06	0.000262
neuron projection guidance (GO:0097485)	45	2.23	5.2e-06	0.00039
hemostasis (GO:0007599)	48	2.21	2.33e-06	0.000191
leukocyte differentiation (GO:0002521)	56	2.21	3.63e-07	3.52e-05
regulation of endocytosis (GO:0030100)	33	2.2	0.00013	0.0069
glycosaminoglycan metabolic process (GO:0030203)	24	2.18	0.00119	0.0424
positive regulation of cellular component movement (GO:0051272)	89	2.18	1.92e-10	4.02e-08
positive regulation of cell motility (GO:2000147)	86	2.17	4.95e-10	9.6e-08
positive regulation of locomotion (GO:0040017)	88	2.16	3.22e-10	6.48e-08
enzyme linked receptor protein signaling pathway (GO:0007167)	114	2.16	1.04e-12	4.25e-10
blood coagulation (GO:0007596)	46	2.16	9.28e-06	0.000647
regulation of epithelial cell migration (GO:0010632)	35	2.15	9.1e-05	0.00497
coagulation (GO:0050817)	46	2.14	9.81e-06	0.000681
interaction with host (GO:0051701)	26	2.13	0.000804	0.031
regulation of small GTPase mediated signal transduction (GO:0051056)	50	2.13	3.57e-06	0.000281
activation of protein kinase activity (GO:0032147)	50	2.12	5.82e-06	0.000429
myeloid leukocyte activation (GO:0002274)	87	2.07	2.61e-09	4.37e-07
bone development (GO:0060348)	28	2.07	0.000838	0.0319
cell projection morphogenesis (GO:0048858)	76	2.06	3.84e-08	4.8e-06
plasma membrane bounded cell projection morphogenesis (GO:0120039)	75	2.05	5.62e-08	6.93e-06
wound healing (GO:0042060)	65	2.05	5.24e-07	4.91e-05
neuron projection morphogenesis (GO:0048812)	74	2.04	8.24e-08	9.63e-06
myeloid cell activation involved in immune response (GO:0002275)	76	2.03	6.92e-08	8.33e-06
neutrophil activation involved in immune response (GO:0002283)	71	2.03	1.77e-07	1.83e-05
positive regulation of MAP kinase activity (GO:0043406)	39	2.03	0.000115	0.00615
granulocyte activation (GO:0036230)	73	2.03	1.09e-07	1.23e-05
positive regulation of cell adhesion (GO:0045785)	63	2.03	1.01e-06	8.84e-05
regulation of axonogenesis (GO:0050770)	28	2.03	0.001	0.0367
lymphocyte differentiation (GO:0030098)	36	2.03	0.000265	0.0124
neutrophil activation (GO:0042119)	72	2.02	1.52e-07	1.62e-05
neutrophil degranulation (GO:0043312)	70	2.02	2.56e-07	2.54e-05
neuron projection development (GO:0031175)	101	2.02	5.37e-10	1.03e-07
leukocyte degranulation (GO:0043299)	73	2.02	1.79e-07	1.83e-05
positive regulation of leukocyte cell-cell adhesion (GO:1903039)	34	2.01	0.000329	0.0148
regulation of MAP kinase activity (GO:0043405)	50	2.01	1.58e-05	0.00106
homeostasis of number of cells (GO:0048872)	31	2.01	0.000715	0.0286
regulation of peptidyl-tyrosine phosphorylation (GO:0050730)	37	2	0.000223	0.0107
positive regulation of T cell activation (GO:0050870)	31	2	0.000743	0.0295
axonogenesis (GO:0007409)	56	1.99	8.52e-06	0.000605
myeloid leukocyte mediated immunity (GO:0002444)	73	1.98	3.63e-07	3.5e-05
neutrophil mediated immunity (GO:0002446)	70	1.98	5.42e-07	5.04e-05
cell part morphogenesis (GO:0032990)	76	1.97	1.77e-07	1.84e-05
leukocyte activation involved in immune response (GO:0002366)	88	1.96	2.76e-08	3.59e-06
actin cytoskeleton organization (GO:0030036)	75	1.96	2.55e-07	2.55e-05
hemopoiesis (GO:0030097)	83	1.95	7.31e-08	8.67e-06
axon development (GO:0061564)	60	1.95	5.57e-06	0.000414
cell activation involved in immune response (GO:0002263)	88	1.95	3.13e-08	4.01e-06
regulation of cell morphogenesis (GO:0022604)	71	1.95	7.77e-07	6.98e-05
regulation of cell migration (GO:0030334)	124	1.94	4.93e-11	1.19e-08
regulation of cell morphogenesis involved in differentiation (GO:0010769)	44	1.94	0.00011	0.00589
positive regulation of cellular catabolic process (GO:0031331)	55	1.94	1.49e-05	0.00101
autophagy (GO:0006914)	42	1.94	0.000181	0.00906
process utilizing autophagic mechanism (GO:0061919)	42	1.94	0.000181	0.00904
response to wounding (GO:0009611)	75	1.93	4.58e-07	4.34e-05
regulation of stress-activated protein kinase signaling cascade (GO:0070302)	32	1.93	0.00109	0.0395
signal transduction by protein phosphorylation (GO:0023014)	58	1.93	1.08e-05	0.000745
cellular response to chemical stress (GO:0062197)	40	1.93	0.000316	0.0143
neuron development (GO:0048666)	117	1.92	3.82e-10	7.58e-08
positive regulation of catabolic process (GO:0009896)	64	1.92	3.82e-06	0.000299
cell morphogenesis involved in neuron differentiation (GO:0048667)	63	1.92	4.83e-06	0.000367
regulation of chemotaxis (GO:0050920)	31	1.92	0.00145	0.0498
glycoprotein biosynthetic process (GO:0009101)	42	1.91	0.000207	0.01
positive regulation of protein serine/threonine kinase activity (GO:0071902)	48	1.91	7.06e-05	0.00398
chemotaxis (GO:0006935)	75	1.91	8.18e-07	7.3e-05
regulation of cell motility (GO:2000145)	130	1.9	5.67e-11	1.33e-08
positive regulation of neuron projection development (GO:0010976)	40	1.9	0.00035	0.0157
positive regulation of cell projection organization (GO:0031346)	54	1.9	3.42e-05	0.00209
taxis (GO:0042330)	75	1.9	8.73e-07	7.75e-05
regulation of cellular component movement (GO:0051270)	141	1.89	1.25e-11	3.75e-09
regulation of vesicle-mediated transport (GO:0060627)	76	1.89	1.07e-06	9.24e-05
regulation of locomotion (GO:0040012)	134	1.88	5.65e-11	1.34e-08
regulation of leukocyte differentiation (GO:1902105)	39	1.88	0.000493	0.0211
positive regulation of transferase activity (GO:0051347)	94	1.87	6.23e-08	7.61e-06
phagocytosis (GO:0006909)	45	1.87	0.000248	0.0117
actin filament organization (GO:0007015)	36	1.87	0.00106	0.0387
cell activation (GO:0001775)	144	1.86	2.83e-11	7.37e-09
angiogenesis (GO:0001525)	43	1.85	0.000308	0.014
leukocyte activation (GO:0045321)	124	1.85	6.8e-10	1.29e-07
hematopoietic or lymphoid organ development (GO:0048534)	85	1.85	4.67e-07	4.39e-05
cellular component morphogenesis (GO:0032989)	83	1.85	5.44e-07	5.03e-05
positive regulation of kinase activity (GO:0033674)	82	1.85	7.11e-07	6.42e-05
positive regulation of cell-cell adhesion (GO:0022409)	37	1.85	0.000912	0.0343
positive regulation of catalytic activity (GO:0043085)	195	1.84	8.86e-15	7.42e-12
regulation of actin cytoskeleton organization (GO:0032956)	48	1.84	0.0002	0.00976
regulation of cell adhesion (GO:0030155)	95	1.83	1.47e-07	1.59e-05
regulation of leukocyte cell-cell adhesion (GO:1903037)	42	1.83	0.000606	0.0247
positive regulation of protein kinase activity (GO:0045860)	71	1.83	5.59e-06	0.000414
regulation of protein serine/threonine kinase activity (GO:0071900)	69	1.83	8.71e-06	0.000615
positive regulation of neuron differentiation (GO:0045666)	50	1.82	0.000194	0.00952
MAPK cascade (GO:0000165)	53	1.82	9.95e-05	0.0054
cell morphogenesis (GO:0000902)	95	1.82	1.74e-07	1.82e-05
endocytosis (GO:0006897)	73	1.8	7.9e-06	0.000566
positive regulation of hydrolase activity (GO:0051345)	100	1.8	1.26e-07	1.41e-05
lymphocyte activation (GO:0046649)	51	1.8	0.000174	0.00881
immune system development (GO:0002520)	87	1.79	9.56e-07	8.4e-05
regulation of T cell activation (GO:0050863)	43	1.79	0.000785	0.0305
protein phosphorylation (GO:0006468)	125	1.79	4.19e-09	6.47e-07
regulation of autophagy (GO:0010506)	45	1.79	0.000497	0.0211
protein modification by small protein removal (GO:0070646)	38	1.79	0.0013	0.045
positive regulation of proteolysis (GO:0045862)	47	1.78	0.000453	0.0199
regulation of transferase activity (GO:0051338)	132	1.78	1.92e-09	3.32e-07
regulation of cell-cell adhesion (GO:0022407)	55	1.78	0.000148	0.00763
dephosphorylation (GO:0016311)	41	1.77	0.000971	0.036
actin filament-based process (GO:0030029)	77	1.77	8.01e-06	0.000571
positive regulation of neurogenesis (GO:0050769)	62	1.76	6.3e-05	0.00359
regulation of kinase activity (GO:0043549)	116	1.76	3.3e-08	4.19e-06
regulation of body fluid levels (GO:0050878)	64	1.76	5.72e-05	0.00329
neuron differentiation (GO:0030182)	132	1.76	4.72e-09	7.21e-07
covalent chromatin modification (GO:0016569)	47	1.75	0.000524	0.022
growth (GO:0040007)	49	1.75	0.000466	0.0203
regulation of protein kinase activity (GO:0045859)	101	1.74	4.33e-07	4.12e-05
positive regulation of cell development (GO:0010720)	71	1.74	2.57e-05	0.00165
developmental growth (GO:0048589)	48	1.74	0.000605	0.0247
regulation of supramolecular fiber organization (GO:1902903)	47	1.74	0.000757	0.0299
cell morphogenesis involved in differentiation (GO:0000904)	71	1.74	2.63e-05	0.00168
peptidyl-amino acid modification (GO:0018193)	112	1.74	1.06e-07	1.2e-05
regulation of hemopoiesis (GO:1903706)	59	1.74	0.000143	0.00746
glycoprotein metabolic process (GO:0009100)	47	1.74	0.000769	0.0303
histone modification (GO:0016570)	46	1.74	0.00097	0.036
regulated exocytosis (GO:0045055)	86	1.72	5.49e-06	0.00041
regulation of protein catabolic process (GO:0042176)	50	1.72	0.00059	0.0242
regulation of MAPK cascade (GO:0043408)	90	1.71	4.56e-06	0.00035
regulation of actin filament-based process (GO:0032970)	50	1.71	0.000617	0.0251
negative regulation of protein modification process (GO:0031400)	75	1.71	3.44e-05	0.0021
tube morphogenesis (GO:0035239)	82	1.71	1.43e-05	0.000977
skeletal system development (GO:0001501)	60	1.7	0.000188	0.00932
positive regulation of transcription, DNA-templated (GO:0045893)	193	1.7	8.06e-12	2.51e-09
positive regulation of molecular function (GO:0044093)	224	1.7	1.3e-13	6.68e-11
positive regulation of organelle organization (GO:0010638)	78	1.69	2.73e-05	0.00172
vasculature development (GO:0001944)	64	1.69	0.00016	0.00814
exocytosis (GO:0006887)	96	1.69	3.85e-06	0.000299
positive regulation of MAPK cascade (GO:0043410)	66	1.68	0.000146	0.00756
tube development (GO:0035295)	105	1.68	1.45e-06	0.000122
positive regulation of cellular component organization (GO:0051130)	148	1.68	5.65e-09	8.4e-07
blood vessel development (GO:0001568)	61	1.68	0.000233	0.0111
regulation of anatomical structure morphogenesis (GO:0022603)	134	1.68	3.46e-08	4.36e-06
blood vessel morphogenesis (GO:0048514)	50	1.67	0.000981	0.0363
plasma membrane bounded cell projection organization (GO:0120036)	138	1.67	2.91e-08	3.76e-06
regulation of catabolic process (GO:0009894)	125	1.67	1.44e-07	1.57e-05
cell projection organization (GO:0030030)	143	1.66	1.99e-08	2.66e-06
positive regulation of nucleic acid-templated transcription (GO:1903508)	199	1.66	2.47e-11	6.77e-09
positive regulation of RNA biosynthetic process (GO:1902680)	199	1.66	2.5e-11	6.74e-09
positive regulation of transcription by RNA polymerase II (GO:0045944)	150	1.66	1.12e-08	1.58e-06
positive regulation of macromolecule biosynthetic process (GO:0010557)	229	1.66	7.57e-13	3.25e-10
export from cell (GO:0140352)	123	1.65	3.35e-07	3.26e-05
positive regulation of nervous system development (GO:0051962)	66	1.65	0.000229	0.011
regulation of lipid metabolic process (GO:0019216)	51	1.65	0.00117	0.0418
regulation of cellular catabolic process (GO:0031329)	104	1.65	3.15e-06	0.000253
phosphorylation (GO:0016310)	155	1.65	8.31e-09	1.21e-06
neurogenesis (GO:0022008)	200	1.65	4.62e-11	1.15e-08
cell migration (GO:0016477)	115	1.64	1.1e-06	9.47e-05
positive regulation of cell differentiation (GO:0045597)	119	1.64	8.76e-07	7.74e-05
positive regulation of nucleobase-containing compound metabolic process (GO:0045935)	227	1.64	2.14e-12	7.58e-10
vesicle-mediated transport (GO:0016192)	232	1.64	1.34e-12	5.2e-10
positive regulation of cellular biosynthetic process (GO:0031328)	236	1.62	1.7e-12	6.3e-10
positive regulation of RNA metabolic process (GO:0051254)	205	1.62	7.24e-11	1.62e-08
secretion by cell (GO:0032940)	115	1.62	1.73e-06	0.000143
locomotion (GO:0040011)	156	1.62	2.14e-08	2.81e-06
positive regulation of biosynthetic process (GO:0009891)	239	1.62	1.76e-12	6.34e-10
regulation of catalytic activity (GO:0050790)	278	1.62	1.64e-14	1.19e-11
generation of neurons (GO:0048699)	184	1.62	1.2e-09	2.14e-07
regulation of plasma membrane bounded cell projection organization (GO:0120035)	81	1.62	7.65e-05	0.0043
regulation of cell projection organization (GO:0031344)	82	1.61	8.21e-05	0.00456
regulation of intracellular signal transduction (GO:1902531)	211	1.61	7.79e-11	1.7e-08
negative regulation of cell population proliferation (GO:0008285)	81	1.61	0.000103	0.00553
negative regulation of phosphate metabolic process (GO:0045936)	66	1.61	0.000505	0.0213
regulation of cytoskeleton organization (GO:0051493)	65	1.61	0.000471	0.0204
negative regulation of phosphorus metabolic process (GO:0010563)	66	1.61	0.00051	0.0215
regulation of hydrolase activity (GO:0051336)	150	1.6	8.81e-08	1.02e-05
cell development (GO:0048468)	189	1.59	2.42e-09	4.09e-07
cellular protein modification process (GO:0006464)	364	1.59	3.67e-18	7.3e-15
protein modification process (GO:0036211)	364	1.59	3.67e-18	6.49e-15
positive regulation of intracellular signal transduction (GO:1902533)	119	1.59	3.25e-06	0.00026
intracellular signal transduction (GO:0035556)	191	1.58	3.27e-09	5.31e-07
regulation of neuron projection development (GO:0010975)	59	1.58	0.00133	0.0459
regulation of signal transduction (GO:0009966)	357	1.57	2.51e-17	3.63e-14
positive regulation of cellular metabolic process (GO:0031325)	388	1.57	5.4e-19	1.72e-15
regulation of organelle organization (GO:0033043)	151	1.57	2.22e-07	2.24e-05
cellular response to cytokine stimulus (GO:0071345)	117	1.57	6.98e-06	0.000507
macromolecule modification (GO:0043412)	384	1.56	2.32e-18	5.26e-15
animal organ morphogenesis (GO:0009887)	110	1.56	1.65e-05	0.0011
positive regulation of phosphorylation (GO:0042327)	123	1.56	5.14e-06	0.000387
positive regulation of developmental process (GO:0051094)	158	1.56	1.88e-07	1.91e-05
regulation of protein modification process (GO:0031399)	211	1.56	1.14e-09	2.06e-07
regulation of phosphorylation (GO:0042325)	183	1.56	2.11e-08	2.8e-06
positive regulation of apoptotic process (GO:0043065)	73	1.55	0.000653	0.0263
secretion (GO:0046903)	123	1.55	7.29e-06	0.000527
positive regulation of metabolic process (GO:0009893)	435	1.55	1.61e-20	6.38e-17
regulation of cell activation (GO:0050865)	74	1.55	0.000546	0.0226
anatomical structure formation involved in morphogenesis (GO:0048646)	100	1.55	5.53e-05	0.00321
positive regulation of nitrogen compound metabolic process (GO:0051173)	361	1.55	1.97e-16	2.24e-13
regulation of phosphate metabolic process (GO:0019220)	204	1.55	4.1e-09	6.45e-07
regulation of phosphorus metabolic process (GO:0051174)	204	1.54	4.14e-09	6.45e-07
regulation of growth (GO:0040008)	76	1.54	0.000497	0.0211
positive regulation of protein metabolic process (GO:0051247)	191	1.54	1.44e-08	1.99e-06
positive regulation of protein phosphorylation (GO:0001934)	113	1.54	1.82e-05	0.0012
regulation of cellular component organization (GO:0051128)	270	1.54	8.03e-12	2.55e-09
positive regulation of gene expression (GO:0010628)	260	1.54	2.13e-11	6.05e-09
protein modification by small protein conjugation or removal (GO:0070647)	114	1.54	1.99e-05	0.0013
positive regulation of cell death (GO:0010942)	79	1.54	0.000491	0.0211
positive regulation of programmed cell death (GO:0043068)	73	1.54	0.000699	0.0281
positive regulation of protein modification process (GO:0031401)	138	1.54	2.9e-06	0.000235
viral process (GO:0016032)	90	1.54	0.000179	0.00896
response to cytokine (GO:0034097)	124	1.53	9.03e-06	0.000635
regulation of cellular component biogenesis (GO:0044087)	108	1.53	3.9e-05	0.00233
regulation of signaling (GO:0023051)	399	1.53	1.34e-17	2.13e-14
regulation of cell communication (GO:0010646)	394	1.53	3.3e-17	4.37e-14
positive regulation of macromolecule metabolic process (GO:0010604)	395	1.53	3.68e-17	4.5e-14
nervous system development (GO:0007399)	266	1.52	3.06e-11	7.85e-09
positive regulation of cellular protein metabolic process (GO:0032270)	178	1.52	1.37e-07	1.5e-05
symbiotic process (GO:0044403)	99	1.52	0.000132	0.00701
regulation of localization (GO:0032879)	304	1.51	1.47e-12	5.57e-10
positive regulation of signal transduction (GO:0009967)	181	1.51	1.36e-07	1.5e-05
localization of cell (GO:0051674)	120	1.51	2.19e-05	0.00142
cell motility (GO:0048870)	120	1.51	2.19e-05	0.00141
anatomical structure morphogenesis (GO:0009653)	239	1.51	7.23e-10	1.35e-07
regulation of neurogenesis (GO:0050767)	92	1.51	0.000233	0.0111
regulation of cell development (GO:0060284)	106	1.51	8.14e-05	0.00454
regulation of protein phosphorylation (GO:0001932)	159	1.51	1.16e-06	9.87e-05
circulatory system development (GO:0072359)	95	1.5	0.000232	0.0111
chromatin organization (GO:0006325)	76	1.5	0.000999	0.0368
leukocyte mediated immunity (GO:0002443)	82	1.5	0.00072	0.0288
cytoskeleton organization (GO:0007010)	130	1.49	1.75e-05	0.00116
regulation of cell differentiation (GO:0045595)	202	1.49	5.14e-08	6.39e-06
negative regulation of protein metabolic process (GO:0051248)	121	1.49	4.28e-05	0.00255
cytokine-mediated signaling pathway (GO:0019221)	75	1.49	0.00126	0.0442
positive regulation of multicellular organismal process (GO:0051240)	192	1.49	1.61e-07	1.69e-05
positive regulation of phosphorus metabolic process (GO:0010562)	125	1.49	3.44e-05	0.00209
positive regulation of phosphate metabolic process (GO:0045937)	125	1.49	3.44e-05	0.00208
cellular response to oxygen-containing compound (GO:1901701)	115	1.49	7.93e-05	0.00444
regulation of molecular function (GO:0065009)	329	1.49	9.44e-13	3.95e-10
movement of cell or subcellular component (GO:0006928)	170	1.49	1.03e-06	8.98e-05
positive regulation of signaling (GO:0023056)	199	1.48	9.97e-08	1.14e-05
regulation of cellular response to stress (GO:0080135)	80	1.48	0.00111	0.0399
regulation of response to stimulus (GO:0048583)	466	1.48	1.68e-18	4.44e-15
negative regulation of transcription, DNA-templated (GO:0045892)	131	1.48	2.71e-05	0.00172
positive regulation of cell communication (GO:0010647)	197	1.48	1.96e-07	1.98e-05
cellular response to organic substance (GO:0071310)	250	1.47	2.88e-09	4.72e-07
phosphate-containing compound metabolic process (GO:0006796)	229	1.47	1.66e-08	2.26e-06
immune effector process (GO:0002252)	116	1.47	9.32e-05	0.00507
establishment of localization in cell (GO:0051649)	252	1.47	2.67e-09	4.42e-07
chemical homeostasis (GO:0048878)	119	1.47	8.9e-05	0.00491
phosphorus metabolic process (GO:0006793)	231	1.47	1.97e-08	2.66e-06
ion homeostasis (GO:0050801)	83	1.46	0.00143	0.0493
regulation of protein localization (GO:0032880)	104	1.46	0.000317	0.0143
negative regulation of cellular protein metabolic process (GO:0032269)	111	1.46	0.000191	0.00941
intracellular transport (GO:0046907)	160	1.46	6.19e-06	0.000451
negative regulation of transcription by RNA polymerase II (GO:0000122)	92	1.45	0.0008	0.031
cellular protein metabolic process (GO:0044267)	399	1.45	3.38e-14	2.24e-11
apoptotic process (GO:0006915)	95	1.45	0.00076	0.03
cellular response to stress (GO:0033554)	183	1.45	1.48e-06	0.000124
regulation of multicellular organismal development (GO:2000026)	219	1.45	1.32e-07	1.47e-05
negative regulation of developmental process (GO:0051093)	102	1.45	0.000473	0.0204
cell surface receptor signaling pathway (GO:0007166)	262	1.45	6.14e-09	9.04e-07
regulation of transcription by RNA polymerase II (GO:0006357)	229	1.44	7.24e-08	8.66e-06
regulation of protein metabolic process (GO:0051246)	295	1.44	4.87e-10	9.55e-08
regulation of cellular protein metabolic process (GO:0032268)	278	1.44	2.26e-09	3.87e-07
negative regulation of signal transduction (GO:0009968)	134	1.44	6.32e-05	0.00359
negative regulation of cell communication (GO:0010648)	146	1.44	3.18e-05	0.00196
membrane organization (GO:0061024)	97	1.44	0.000901	0.0341
negative regulation of nucleic acid-templated transcription (GO:1903507)	132	1.44	8.94e-05	0.00492
negative regulation of signaling (GO:0023057)	146	1.44	3.28e-05	0.00201
negative regulation of RNA biosynthetic process (GO:1902679)	132	1.43	9.09e-05	0.00498
intracellular protein transport (GO:0006886)	102	1.43	0.000629	0.0255
regulation of nervous system development (GO:0051960)	99	1.43	0.000825	0.0316
cellular response to endogenous stimulus (GO:0071495)	119	1.43	0.000271	0.0126
positive regulation of cellular process (GO:0048522)	585	1.43	6.31e-21	5.02e-17
regulation of cell population proliferation (GO:0042127)	171	1.43	9.08e-06	0.000636
regulation of developmental process (GO:0050793)	273	1.42	8.67e-09	1.25e-06
establishment of protein localization (GO:0045184)	163	1.42	1.81e-05	0.0012
response to organonitrogen compound (GO:0010243)	103	1.42	0.000856	0.0325
response to oxygen-containing compound (GO:1901700)	164	1.42	1.57e-05	0.00105
cellular response to chemical stimulus (GO:0070887)	299	1.42	1.63e-09	2.84e-07
response to organic substance (GO:0010033)	309	1.42	8.28e-10	1.53e-07
regulation of response to stress (GO:0080134)	167	1.42	1.46e-05	0.000993
central nervous system development (GO:0007417)	104	1.41	0.000935	0.0351
protein metabolic process (GO:0019538)	448	1.41	2.07e-14	1.43e-11
positive regulation of response to stimulus (GO:0048584)	245	1.41	1.49e-07	1.6e-05
cell death (GO:0008219)	109	1.4	0.000819	0.0315
negative regulation of RNA metabolic process (GO:0051253)	139	1.4	0.000156	0.008
negative regulation of nitrogen compound metabolic process (GO:0051172)	244	1.4	2.9e-07	2.86e-05
homeostatic process (GO:0042592)	169	1.4	2.84e-05	0.00179
regulation of programmed cell death (GO:0043067)	159	1.4	5.12e-05	0.003
negative regulation of cellular macromolecule biosynthetic process (GO:2000113)	144	1.4	0.000132	0.007
positive regulation of biological process (GO:0048518)	630	1.39	1.45e-20	7.71e-17
cellular localization (GO:0051641)	301	1.39	1.21e-08	1.69e-06
response to endogenous stimulus (GO:0009719)	143	1.39	0.000199	0.00976
protein transport (GO:0015031)	150	1.38	0.000153	0.00788
regulation of cell death (GO:0010941)	170	1.38	5.08e-05	0.00298
protein localization (GO:0008104)	218	1.38	3.84e-06	0.0003
regulation of transport (GO:0051049)	182	1.38	3.21e-05	0.00198
regulation of apoptotic process (GO:0042981)	154	1.37	0.000159	0.0081
regulation of multicellular organismal process (GO:0051239)	319	1.37	1.66e-08	2.28e-06
negative regulation of cellular metabolic process (GO:0031324)	258	1.37	6.98e-07	6.34e-05
negative regulation of multicellular organismal process (GO:0051241)	121	1.37	0.00112	0.0401
negative regulation of nucleobase-containing compound metabolic process (GO:0045934)	147	1.37	0.000325	0.0147
regulation of response to external stimulus (GO:0032101)	119	1.37	0.00125	0.0438
cellular macromolecule metabolic process (GO:0044260)	505	1.37	4.98e-14	2.93e-11
peptide transport (GO:0015833)	151	1.36	0.000263	0.0123
negative regulation of gene expression (GO:0010629)	194	1.36	3.17e-05	0.00197
negative regulation of metabolic process (GO:0009892)	305	1.36	6.68e-08	8.1e-06
cellular protein localization (GO:0034613)	161	1.36	0.000187	0.00929
negative regulation of cellular biosynthetic process (GO:0031327)	152	1.36	0.00028	0.0129
negative regulation of macromolecule biosynthetic process (GO:0010558)	146	1.36	0.000395	0.0175
immune system process (GO:0002376)	278	1.36	4.14e-07	3.96e-05
organonitrogen compound metabolic process (GO:1901564)	529	1.35	4.29e-14	2.73e-11
cellular macromolecule localization (GO:0070727)	161	1.35	0.000235	0.0111
transport (GO:0006810)	443	1.35	2.18e-11	6.08e-09
amide transport (GO:0042886)	153	1.35	0.000367	0.0163
negative regulation of macromolecule metabolic process (GO:0010605)	278	1.35	6.55e-07	5.99e-05
system development (GO:0048731)	436	1.34	6.92e-11	1.57e-08
establishment of localization (GO:0051234)	453	1.34	2.75e-11	7.29e-09
negative regulation of biosynthetic process (GO:0009890)	153	1.34	0.000461	0.0201
macromolecule localization (GO:0033036)	246	1.34	4.75e-06	0.000363
cell differentiation (GO:0030154)	364	1.34	1.03e-08	1.46e-06
negative regulation of cellular process (GO:0048523)	470	1.34	1.82e-11	5.35e-09
cellular developmental process (GO:0048869)	368	1.34	1.02e-08	1.46e-06
multicellular organism development (GO:0007275)	489	1.33	1.01e-11	3.07e-09
regulation of biological quality (GO:0065008)	392	1.33	3.97e-09	6.31e-07
localization (GO:0051179)	558	1.33	1.2e-13	6.58e-11
nitrogen compound transport (GO:0071705)	177	1.33	0.000278	0.0129
response to stress (GO:0006950)	348	1.32	7.34e-08	8.64e-06
regulation of immune system process (GO:0002682)	165	1.32	0.000454	0.0198
anatomical structure development (GO:0048856)	520	1.32	6.8e-12	2.21e-09
catabolic process (GO:0009056)	198	1.31	0.000174	0.00881
negative regulation of response to stimulus (GO:0048585)	174	1.31	0.000452	0.0198
macromolecule metabolic process (GO:0043170)	598	1.31	4.75e-14	2.9e-11
cellular catabolic process (GO:0044248)	170	1.3	0.000834	0.0319
regulation of cellular metabolic process (GO:0031323)	586	1.3	6.71e-13	2.96e-10
developmental process (GO:0032502)	556	1.3	6.09e-12	2.02e-09
regulation of primary metabolic process (GO:0080090)	565	1.3	3.41e-12	1.15e-09
interspecies interaction between organisms (GO:0044419)	196	1.3	0.000358	0.016
regulation of nitrogen compound metabolic process (GO:0051171)	545	1.3	2.04e-11	5.88e-09
organic substance transport (GO:0071702)	206	1.29	0.000296	0.0135
negative regulation of biological process (GO:0048519)	514	1.29	3.02e-10	6.15e-08
regulation of metabolic process (GO:0019222)	645	1.28	1.27e-13	6.76e-11
animal organ development (GO:0048513)	301	1.28	1.14e-05	0.000778
nitrogen compound metabolic process (GO:0006807)	652	1.28	1.88e-13	9.05e-11
primary metabolic process (GO:0044238)	696	1.28	9.08e-15	7.21e-12
cellular metabolic process (GO:0044237)	714	1.28	4.2e-15	3.71e-12
cellular component organization (GO:0016043)	521	1.27	8.62e-10	1.58e-07
organic substance metabolic process (GO:0071704)	732	1.27	2.41e-15	2.25e-12
regulation of macromolecule metabolic process (GO:0060255)	587	1.27	4.59e-11	1.16e-08
regulation of nucleobase-containing compound metabolic process (GO:0019219)	363	1.26	4.36e-06	0.000337
cellular component organization or biogenesis (GO:0071840)	534	1.26	3.28e-09	5.27e-07
response to chemical (GO:0042221)	399	1.26	1.21e-06	0.000102
organelle organization (GO:0006996)	322	1.26	2.23e-05	0.00144
regulation of transcription, DNA-templated (GO:0006355)	306	1.25	4.7e-05	0.00277
regulation of nucleic acid-templated transcription (GO:1903506)	312	1.25	4.62e-05	0.00274
regulation of RNA biosynthetic process (GO:2001141)	312	1.25	4.69e-05	0.00277
metabolic process (GO:0008152)	771	1.25	1.15e-14	8.69e-12
cellular response to stimulus (GO:0051716)	605	1.24	1.6e-09	2.82e-07
regulation of macromolecule biosynthetic process (GO:0010556)	353	1.23	3.6e-05	0.00216
regulation of cellular biosynthetic process (GO:0031326)	366	1.23	2.58e-05	0.00164
cellular biosynthetic process (GO:0044249)	239	1.23	0.00116	0.0416
regulation of cellular macromolecule biosynthetic process (GO:2000112)	341	1.23	6.08e-05	0.00348
biosynthetic process (GO:0009058)	253	1.23	0.000887	0.0336
organic substance biosynthetic process (GO:1901576)	248	1.23	0.00106	0.0387
regulation of RNA metabolic process (GO:0051252)	330	1.23	0.000102	0.00551
regulation of biosynthetic process (GO:0009889)	372	1.23	2.94e-05	0.00184
signal transduction (GO:0007165)	453	1.22	3.11e-06	0.000251
cell communication (GO:0007154)	488	1.21	2.74e-06	0.000224
response to stimulus (GO:0050896)	743	1.21	9.65e-11	2.07e-08
regulation of gene expression (GO:0010468)	417	1.2	5.29e-05	0.00308
signaling (GO:0023052)	476	1.2	1.03e-05	0.000709
multicellular organismal process (GO:0032501)	607	1.18	1.13e-06	9.65e-05
regulation of cellular process (GO:0050794)	959	1.18	1.54e-13	7.65e-11
regulation of biological process (GO:0050789)	994	1.17	6.58e-13	2.99e-10
biological regulation (GO:0065007)	1043	1.16	2.23e-13	1.04e-10
cellular process (GO:0009987)	1278	1.14	2.95e-21	4.69e-17
biological_process (GO:0008150)	1393	1.08	1.97e-16	2.09e-13

## Sheet: TableS2E
Table S3E. Enriched GO terms for NK Cell LMR genes
GO biological process complete	No. genes	Fold Enrichment	p-value	FDR
regulation of negative chemotaxis (GO:0050923)	4	12.56	0.00162	0.0402
positive regulation of Fc-gamma receptor signaling pathway involved in phagocytosis (GO:1905451)	5	12.56	0.000399	0.0124
positive regulation of Fc receptor mediated stimulatory signaling pathway (GO:0060369)	6	10.77	0.000174	0.00614
regulation of Fc-gamma receptor signaling pathway involved in phagocytosis (GO:1905449)	5	8.97	0.00111	0.0292
signal complex assembly (GO:0007172)	5	7.85	0.00169	0.0414
regulation of neutrophil degranulation (GO:0043313)	5	7.85	0.00169	0.0413
netrin-activated signaling pathway (GO:0038007)	6	7.54	0.000669	0.019
regulation of Fc receptor mediated stimulatory signaling pathway (GO:0060368)	6	6.85	0.00097	0.026
regulation of neutrophil activation (GO:1902563)	7	6.76	0.000385	0.0121
actin crosslink formation (GO:0051764)	7	6.76	0.000385	0.0121
regulation of long-term synaptic depression (GO:1900452)	7	6.28	0.000541	0.016
megakaryocyte development (GO:0035855)	8	5.91	0.000298	0.00971
negative regulation of sodium ion transmembrane transporter activity (GO:2000650)	6	5.8	0.00187	0.0445
regulation of postsynaptic cytosolic calcium ion concentration (GO:0099566)	6	5.8	0.00187	0.0444
sialylation (GO:0097503)	9	5.65	0.000163	0.00588
regulation of inositol phosphate biosynthetic process (GO:0010919)	7	5.5	0.001	0.0268
activation of protein kinase A activity (GO:0034199)	8	5.29	0.000536	0.0158
barbed-end actin filament capping (GO:0051016)	8	4.79	0.000908	0.0247
negative regulation of T cell receptor signaling pathway (GO:0050860)	9	4.71	0.00048	0.0146
bone cell development (GO:0098751)	9	4.71	0.00048	0.0145
megakaryocyte differentiation (GO:0030219)	8	4.57	0.00116	0.0302
negative regulation of antigen receptor-mediated signaling pathway (GO:0050858)	11	4.46	0.000171	0.0061
heterophilic cell-cell adhesion via plasma membrane cell adhesion molecules (GO:0007157)	17	4.45	3.21e-06	0.000183
positive regulation of lipid kinase activity (GO:0090218)	14	4.4	2.61e-05	0.00117
regulation of cellular response to vascular endothelial growth factor stimulus (GO:1902547)	8	4.37	0.00146	0.0368
positive regulation of dendrite extension (GO:1903861)	8	4.37	0.00146	0.0368
regulation of AMPA receptor activity (GO:2000311)	9	4.35	0.000768	0.0214
regulation of phosphatidylinositol 3-kinase activity (GO:0043551)	20	4.26	7.86e-07	4.98e-05
regulation of lipid kinase activity (GO:0043550)	23	4.25	1.24e-07	9.06e-06
peptidyl-tyrosine autophosphorylation (GO:0038083)	12	4.19	0.000142	0.00526
positive regulation of phosphatidylinositol 3-kinase activity (GO:0043552)	12	4.19	0.000142	0.00524
regulation of platelet activation (GO:0010543)	12	4.19	0.000142	0.00523
positive regulation of alcohol biosynthetic process (GO:1902932)	9	4.19	0.000958	0.0257
cellular response to interleukin-6 (GO:0071354)	12	4.07	0.000176	0.00618
neurotrophin signaling pathway (GO:0038179)	9	4.04	0.00118	0.0308
positive regulation of receptor internalization (GO:0002092)	9	4.04	0.00118	0.0308
regulation of homotypic cell-cell adhesion (GO:0034110)	9	3.77	0.00177	0.0428
negative regulation of osteoclast differentiation (GO:0045671)	9	3.77	0.00177	0.0427
negative regulation of GTPase activity (GO:0034260)	14	3.74	0.000111	0.00419
regulation of glutamate receptor signaling pathway (GO:1900449)	20	3.69	4.8e-06	0.000263
response to interleukin-6 (GO:0070741)	12	3.68	0.000387	0.0121
negative regulation of myeloid leukocyte differentiation (GO:0002762)	15	3.62	8.66e-05	0.00343
positive regulation of phosphatidylinositol 3-kinase signaling (GO:0014068)	25	3.61	4.71e-07	3.12e-05
positive regulation of myeloid leukocyte mediated immunity (GO:0002888)	10	3.59	0.00136	0.0347
macrophage activation (GO:0042116)	15	3.55	0.000104	0.00397
lamellipodium assembly (GO:0030032)	10	3.49	0.00162	0.0402
epidermal growth factor receptor signaling pathway (GO:0007173)	14	3.45	0.000228	0.00768
receptor internalization (GO:0031623)	18	3.43	3.31e-05	0.00144
actin filament bundle organization (GO:0061572)	16	3.41	9.42e-05	0.00369
regulation of cell adhesion mediated by integrin (GO:0033628)	13	3.4	0.000422	0.013
glutamate receptor signaling pathway (GO:0007215)	13	3.4	0.000422	0.0129
regulation of phospholipase C activity (GO:1900274)	13	3.4	0.000422	0.0129
central nervous system neuron axonogenesis (GO:0021955)	10	3.39	0.00193	0.0453
actin filament bundle assembly (GO:0051017)	15	3.36	0.000173	0.00614
vascular endothelial growth factor receptor signaling pathway (GO:0048010)	19	3.36	2.52e-05	0.00113
dendrite morphogenesis (GO:0048813)	16	3.35	0.000111	0.00418
modulation of excitatory postsynaptic potential (GO:0098815)	12	3.35	0.00078	0.0216
positive regulation of receptor-mediated endocytosis (GO:0048260)	15	3.31	0.000204	0.00703
receptor localization to synapse (GO:0097120)	11	3.29	0.00144	0.0365
regulation of neuron migration (GO:2001222)	12	3.28	0.000918	0.025
positive regulation of phospholipase C activity (GO:0010863)	12	3.28	0.000918	0.0249
positive regulation of phospholipase activity (GO:0010518)	16	3.24	0.000154	0.00558
integrin-mediated signaling pathway (GO:0007229)	26	3.23	1.63e-06	9.69e-05
peptidyl-tyrosine dephosphorylation (GO:0035335)	27	3.23	1.05e-06	6.56e-05
positive regulation of Ras protein signal transduction (GO:0046579)	19	3.23	4.08e-05	0.00175
positive regulation of small GTPase mediated signal transduction (GO:0051057)	21	3.22	1.69e-05	0.000792
regulation of phosphatidylinositol 3-kinase signaling (GO:0014066)	32	3.19	1.4e-07	1.02e-05
regulation of antigen receptor-mediated signaling pathway (GO:0050854)	17	3.19	0.000115	0.00432
ERBB signaling pathway (GO:0038127)	18	3.18	7.41e-05	0.00297
regulation of sodium ion transmembrane transporter activity (GO:2000649)	14	3.14	0.000511	0.0153
lamellipodium organization (GO:0097581)	11	3.14	0.00198	0.0463
regulation of phospholipid metabolic process (GO:1903725)	24	3.14	6.18e-06	0.000323
regulation of neurotransmitter receptor activity (GO:0099601)	20	3.1	4.15e-05	0.00177
regulation of phospholipase activity (GO:0010517)	18	3.1	0.0001	0.00387
chondrocyte differentiation (GO:0002062)	17	3.09	0.000156	0.00565
dendrite development (GO:0016358)	28	3.09	1.45e-06	8.7e-05
negative regulation of ERBB signaling pathway (GO:1901185)	13	3.08	0.000931	0.0252
visual learning (GO:0008542)	12	3.08	0.00146	0.0367
regulation of sodium ion transport (GO:0002028)	22	3.07	2e-05	0.000915
positive regulation of phospholipid metabolic process (GO:1903727)	13	3.02	0.00108	0.0285
adherens junction organization (GO:0034332)	15	2.99	0.000508	0.0152
visual behavior (GO:0007632)	13	2.97	0.00124	0.0321
central nervous system neuron development (GO:0021954)	20	2.96	7.38e-05	0.00299
negative regulation of peptidyl-tyrosine phosphorylation (GO:0050732)	12	2.96	0.00195	0.0459
peptidyl-tyrosine modification (GO:0018212)	36	2.92	1.6e-07	1.16e-05
calcium ion transmembrane import into cytosol (GO:0097553)	15	2.9	0.000672	0.0191
peptidyl-tyrosine phosphorylation (GO:0018108)	35	2.89	2.81e-07	1.93e-05
proteoglycan biosynthetic process (GO:0030166)	14	2.88	0.00105	0.028
positive regulation of carbohydrate metabolic process (GO:0045913)	19	2.88	0.000151	0.00552
regulation of sodium ion transmembrane transport (GO:1902305)	15	2.85	0.00077	0.0214
proteoglycan metabolic process (GO:0006029)	20	2.85	0.000111	0.00419
platelet activation (GO:0030168)	31	2.84	1.81e-06	0.000107
regulation of postsynaptic membrane potential (GO:0060078)	23	2.83	3.91e-05	0.00168
localization within membrane (GO:0051668)	20	2.82	0.000127	0.00472
neuromuscular process controlling balance (GO:0050885)	13	2.82	0.00188	0.0445
regulation of synaptic transmission, glutamatergic (GO:0051966)	16	2.79	0.000643	0.0185
negative regulation of ERK1 and ERK2 cascade (GO:0070373)	16	2.79	0.000643	0.0185
negative regulation of leukocyte differentiation (GO:1902106)	23	2.78	5.06e-05	0.00213
regulation of ERBB signaling pathway (GO:1901184)	21	2.78	0.000106	0.00406
ephrin receptor signaling pathway (GO:0048013)	19	2.78	0.000223	0.00754
regulation of myeloid leukocyte mediated immunity (GO:0002886)	13	2.77	0.00214	0.0497
receptor metabolic process (GO:0043112)	24	2.77	3.73e-05	0.00161
protein localization to synapse (GO:0035418)	14	2.75	0.00156	0.0388
epithelial cell migration (GO:0010631)	19	2.74	0.000253	0.00847
endothelial cell migration (GO:0043542)	15	2.73	0.00114	0.0298
negative regulation of protein polymerization (GO:0032272)	16	2.72	0.00083	0.0228
regulation of epidermal growth factor receptor signaling pathway (GO:0042058)	19	2.71	0.000287	0.0094
regulation of actin filament bundle assembly (GO:0032231)	22	2.71	0.0001	0.00388
regulation of protein tyrosine kinase activity (GO:0061097)	20	2.7	0.000211	0.00718
positive regulation of lipase activity (GO:0060193)	16	2.68	0.000939	0.0254
adult locomotory behavior (GO:0008344)	17	2.67	0.000686	0.0194
regulation of GTPase activity (GO:0043087)	103	2.67	1.28e-16	3.71e-14
negative regulation of myeloid cell differentiation (GO:0045638)	18	2.66	0.000501	0.0151
regulation of stress fiber assembly (GO:0051492)	19	2.65	0.000598	0.0174
epithelium migration (GO:0090132)	19	2.65	0.000598	0.0174
phosphatidylinositol-mediated signaling (GO:0048015)	17	2.64	0.000774	0.0215
positive regulation of endocytosis (GO:0045807)	22	2.63	0.000202	0.00697
protein localization to cell junction (GO:1902414)	19	2.62	0.000628	0.0181
positive regulation of peptidyl-serine phosphorylation (GO:0033138)	23	2.6	0.000153	0.00556
regulation of Ras protein signal transduction (GO:0046578)	41	2.6	5.36e-07	3.52e-05
memory (GO:0007613)	26	2.59	5.53e-05	0.0023
positive regulation of GTPase activity (GO:0043547)	85	2.59	2.37e-13	4.1e-11
regulation of peptidyl-serine phosphorylation (GO:0033135)	30	2.58	1.5e-05	0.000719
sensory perception of sound (GO:0007605)	33	2.57	5.76e-06	0.000303
regulation of small GTPase mediated signal transduction (GO:0051056)	67	2.57	1.34e-10	1.65e-08
adenylate cyclase-inhibiting G protein-coupled receptor signaling pathway (GO:0007193)	17	2.57	0.00144	0.0365
positive regulation of neuron projection development (GO:0010976)	60	2.57	1.61e-09	1.51e-07
regulation of axonogenesis (GO:0050770)	39	2.55	1.33e-06	8.11e-05
positive regulation of axonogenesis (GO:0050772)	18	2.54	0.00107	0.0284
negative regulation of cell migration (GO:0030336)	54	2.54	1.6e-08	1.29e-06
regulation of synaptic plasticity (GO:0048167)	39	2.54	1.42e-06	8.54e-05
positive regulation of neuron death (GO:1901216)	20	2.54	0.000534	0.0158
learning (GO:0007612)	30	2.53	2.02e-05	0.000923
positive regulation of synaptic transmission (GO:0050806)	31	2.53	1.47e-05	0.000712
neuromuscular process (GO:0050905)	23	2.51	0.000212	0.0072
inositol lipid-mediated signaling (GO:0048017)	17	2.51	0.00163	0.0402
developmental growth involved in morphogenesis (GO:0060560)	24	2.51	0.000153	0.00555
negative regulation of cellular component movement (GO:0051271)	63	2.5	1.04e-09	1.04e-07
negative regulation of cell motility (GO:2000146)	56	2.49	1.09e-08	9.24e-07
sensory perception of mechanical stimulus (GO:0050954)	36	2.48	5.14e-06	0.000277
regulation of cation transmembrane transport (GO:1904062)	70	2.48	1.93e-10	2.23e-08
modulation of chemical synaptic transmission (GO:0050804)	90	2.48	4.55e-13	7.61e-11
regulation of trans-synaptic signaling (GO:0099177)	90	2.47	4.93e-13	8.17e-11
regulation of synapse assembly (GO:0051963)	21	2.47	0.000488	0.0148
response to transforming growth factor beta (GO:0071559)	31	2.46	2.96e-05	0.00131
tissue migration (GO:0090130)	19	2.46	0.000949	0.0255
calcium ion transmembrane transport (GO:0070588)	37	2.46	4.35e-06	0.000242
regulation of smoothened signaling pathway (GO:0008589)	17	2.45	0.00187	0.0445
activation of GTPase activity (GO:0090630)	22	2.45	0.000385	0.0121
regulation of peptidyl-tyrosine phosphorylation (GO:0050730)	50	2.44	1.14e-07	8.53e-06
negative regulation of locomotion (GO:0040013)	61	2.44	5.43e-09	4.75e-07
regulation of neuron projection development (GO:0010975)	101	2.44	3.89e-14	8.02e-12
positive regulation of vasculature development (GO:1904018)	37	2.43	5.17e-06	0.000278
positive regulation of calcium ion transport (GO:0051928)	24	2.43	0.000222	0.00752
sphingolipid biosynthetic process (GO:0030148)	18	2.43	0.00144	0.0365
positive regulation of neuron differentiation (GO:0045666)	74	2.43	1.52e-10	1.83e-08
central nervous system neuron differentiation (GO:0021953)	37	2.42	5.65e-06	0.000299
fat cell differentiation (GO:0045444)	21	2.42	0.000583	0.0171
cellular response to transforming growth factor beta stimulus (GO:0071560)	29	2.41	7.02e-05	0.00285
regulation of sequestering of calcium ion (GO:0051282)	24	2.41	0.000372	0.0118
regulation of actomyosin structure organization (GO:0110020)	19	2.41	0.00112	0.0295
regulation of lipase activity (GO:0060191)	19	2.41	0.00112	0.0295
protein autophosphorylation (GO:0046777)	37	2.41	9.65e-06	0.000486
glial cell development (GO:0021782)	22	2.4	0.000463	0.0141
ameboidal-type cell migration (GO:0001667)	34	2.4	1.6e-05	0.00076
positive regulation of peptidyl-tyrosine phosphorylation (GO:0050731)	37	2.4	1e-05	0.000499
neuron migration (GO:0001764)	24	2.39	0.000388	0.0121
synapse organization (GO:0050808)	56	2.39	3.94e-08	3.08e-06
positive regulation of cell-substrate adhesion (GO:0010811)	24	2.39	0.000388	0.0121
cell morphogenesis involved in neuron differentiation (GO:0048667)	87	2.39	5.9e-12	8.68e-10
regulation of protein localization to membrane (GO:1905475)	38	2.39	7.44e-06	0.000383
adenylate cyclase-activating G protein-coupled receptor signaling pathway (GO:0007189)	26	2.38	0.000205	0.00704
positive regulation of cell projection organization (GO:0031346)	75	2.38	3e-10	3.34e-08
axon guidance (GO:0007411)	53	2.38	1.13e-07	8.45e-06
neuron projection guidance (GO:0097485)	53	2.37	1.2e-07	8.89e-06
establishment of cell polarity (GO:0030010)	23	2.37	0.000575	0.0169
cell-cell adhesion via plasma-membrane adhesion molecules (GO:0098742)	49	2.37	4.27e-07	2.86e-05
positive regulation of cell junction assembly (GO:1901890)	19	2.36	0.00134	0.0342
regulation of myeloid leukocyte differentiation (GO:0002761)	23	2.35	0.000604	0.0175
positive regulation of ion transmembrane transporter activity (GO:0032414)	20	2.35	0.00165	0.0406
regulation of postsynapse organization (GO:0099175)	20	2.35	0.00165	0.0406
regulation of cell shape (GO:0008360)	30	2.34	7.4e-05	0.00298
transmembrane receptor protein tyrosine kinase signaling pathway (GO:0007169)	98	2.34	8.62e-13	1.4e-10
regulation of neuron differentiation (GO:0045664)	126	2.33	3.97e-16	1.09e-13
lysosomal transport (GO:0007041)	20	2.33	0.00171	0.0416
locomotory behavior (GO:0007626)	37	2.32	1.4e-05	0.00068
regulation of calcium ion transmembrane transport (GO:1903169)	29	2.32	0.000111	0.00418
positive regulation of small molecule metabolic process (GO:0062013)	28	2.31	0.000152	0.00556
learning or memory (GO:0007611)	49	2.31	6.22e-07	4.05e-05
regulation of cell junction assembly (GO:1901888)	37	2.31	1.5e-05	0.000721
regulation of cation channel activity (GO:2001257)	34	2.31	3.74e-05	0.00161
axonogenesis (GO:0007409)	72	2.31	1.57e-09	1.49e-07
kidney epithelium development (GO:0072073)	24	2.3	0.000517	0.0154
positive regulation of protein localization to membrane (GO:1905477)	24	2.3	0.000517	0.0154
regulation of protein localization to cell periphery (GO:1904375)	23	2.29	0.000719	0.0201
regulation of cell projection organization (GO:0031344)	129	2.29	7.42e-16	1.9e-13
regulation of ion transmembrane transporter activity (GO:0032412)	49	2.29	1.18e-06	7.21e-05
regulation of plasma membrane bounded cell projection organization (GO:0120035)	127	2.29	1.53e-15	3.57e-13
regulation of cell-matrix adhesion (GO:0001952)	22	2.28	0.001	0.0268
negative regulation of epithelial cell proliferation (GO:0050680)	24	2.28	0.000554	0.0163
positive regulation of angiogenesis (GO:0045766)	31	2.28	0.000106	0.00406
negative regulation of hemopoiesis (GO:1903707)	26	2.27	0.000338	0.0108
regulation of ERK1 and ERK2 cascade (GO:0070372)	53	2.26	4.07e-07	2.74e-05
regulation of ion transmembrane transport (GO:0034765)	89	2.26	5.44e-11	7.04e-09
homophilic cell adhesion via plasma membrane adhesion molecules (GO:0007156)	30	2.26	0.000156	0.00565
cAMP-mediated signaling (GO:0019933)	28	2.25	0.000289	0.00943
regulation of synapse organization (GO:0050807)	41	2.25	9.86e-06	0.000493
cell-cell adhesion (GO:0098609)	92	2.25	2.77e-11	3.74e-09
positive regulation of developmental growth (GO:0048639)	32	2.25	9.23e-05	0.00363
regulation of actin filament organization (GO:0110053)	50	2.24	1.13e-06	6.99e-05
regulation of transmembrane transporter activity (GO:0022898)	50	2.24	1.13e-06	6.96e-05
regulation of neurogenesis (GO:0050767)	151	2.24	1.4e-17	4.74e-15
cell morphogenesis involved in differentiation (GO:0000904)	101	2.23	5.4e-12	8.02e-10
regulation of cell-substrate adhesion (GO:0010810)	38	2.23	2.59e-05	0.00116
negative regulation of MAPK cascade (GO:0043409)	30	2.23	0.000176	0.00618
stress-activated protein kinase signaling cascade (GO:0031098)	22	2.23	0.00122	0.0315
positive regulation of chemotaxis (GO:0050921)	26	2.22	0.00059	0.0172
positive regulation of lipid metabolic process (GO:0045834)	28	2.21	0.000336	0.0108
regulation of metal ion transport (GO:0010959)	70	2.21	1.6e-08	1.29e-06
positive regulation of neurogenesis (GO:0050769)	86	2.21	3.8e-10	4.11e-08
actin filament organization (GO:0007015)	47	2.2	3.54e-06	0.000199
axon development (GO:0061564)	75	2.2	6.54e-09	5.62e-07
actin filament-based movement (GO:0030048)	21	2.2	0.00181	0.0435
regulation of JNK cascade (GO:0046328)	32	2.2	0.000178	0.00623
positive regulation of kinase activity (GO:0033674)	108	2.2	1.83e-12	2.82e-10
cognition (GO:0050890)	54	2.2	7.59e-07	4.85e-05
regulation of transporter activity (GO:0032409)	51	2.19	1.78e-06	0.000106
plasma membrane bounded cell projection morphogenesis (GO:0120039)	89	2.19	1.93e-10	2.24e-08
neurotransmitter transport (GO:0006836)	26	2.19	0.000647	0.0185
positive regulation of nervous system development (GO:0051962)	97	2.19	2.94e-11	3.93e-09
regulation of transmembrane transport (GO:0034762)	101	2.19	1.41e-11	1.99e-09
regulation of actin filament length (GO:0030832)	34	2.19	9.99e-05	0.00387
regulation of cell migration (GO:0030334)	155	2.19	2.54e-17	7.91e-15
regulation of actin filament polymerization (GO:0030833)	31	2.19	0.000248	0.00833
neuron projection morphogenesis (GO:0048812)	88	2.18	2.82e-10	3.17e-08
regulation of nervous system development (GO:0051960)	167	2.18	2.11e-18	8.18e-16
activation of protein kinase activity (GO:0032147)	57	2.18	5.59e-07	3.66e-05
cell projection morphogenesis (GO:0048858)	89	2.17	3.51e-10	3.82e-08
negative regulation of cytoskeleton organization (GO:0051494)	27	2.17	0.000522	0.0155
regulation of protein polymerization (GO:0032271)	41	2.17	2.26e-05	0.00102
positive regulation of ion transmembrane transport (GO:0034767)	28	2.17	0.000404	0.0125
regulation of membrane potential (GO:0042391)	76	2.17	6.43e-09	5.56e-07
establishment or maintenance of cell polarity (GO:0007163)	35	2.17	8.53e-05	0.00339
T cell differentiation (GO:0030217)	25	2.17	0.000943	0.0254
positive regulation of ERK1 and ERK2 cascade (GO:0070374)	36	2.16	6.63e-05	0.00272
calcium ion transport (GO:0006816)	42	2.16	1.82e-05	0.000846
adenylate cyclase-modulating G protein-coupled receptor signaling pathway (GO:0007188)	38	2.16	5.74e-05	0.00238
enzyme linked receptor protein signaling pathway (GO:0007167)	126	2.15	9.7e-14	1.77e-11
positive regulation of cell adhesion (GO:0045785)	74	2.15	1.36e-08	1.12e-06
positive regulation of supramolecular fiber organization (GO:1902905)	34	2.15	0.000124	0.00465
regulation of synapse structure or activity (GO:0050803)	41	2.15	2.64e-05	0.00117
positive regulation of transmembrane transport (GO:0034764)	36	2.14	0.00011	0.00419
cell junction organization (GO:0034330)	87	2.14	8.74e-10	8.9e-08
positive regulation of hydrolase activity (GO:0051345)	132	2.14	3.14e-14	6.57e-12
negative regulation of protein serine/threonine kinase activity (GO:0071901)	23	2.14	0.00182	0.0434
regulation of actin cytoskeleton organization (GO:0032956)	62	2.14	2.73e-07	1.89e-05
regulation of actin polymerization or depolymerization (GO:0008064)	33	2.14	0.00017	0.00609
positive regulation of cell morphogenesis involved in differentiation (GO:0010770)	27	2.13	0.000631	0.0182
cell part morphogenesis (GO:0032990)	91	2.13	4.76e-10	5.05e-08
regulation of endothelial cell migration (GO:0010594)	28	2.13	0.000712	0.0201
divalent metal ion transport (GO:0070838)	49	2.13	4.92e-06	0.000269
import into cell (GO:0098657)	30	2.13	0.0004	0.0124
regulation of cell morphogenesis (GO:0022604)	86	2.13	1.42e-09	1.38e-07
actin cytoskeleton organization (GO:0030036)	90	2.12	6.84e-10	7.16e-08
regulation of cell motility (GO:2000145)	161	2.12	5.83e-17	1.75e-14
cell morphogenesis (GO:0000902)	123	2.12	3.82e-13	6.47e-11
negative regulation of supramolecular fiber organization (GO:1902904)	25	2.12	0.00111	0.0294
divalent inorganic cation transport (GO:0072511)	50	2.12	5.71e-06	0.000302
negative regulation of kinase activity (GO:0033673)	43	2.12	2.63e-05	0.00117
calcium-mediated signaling (GO:0019722)	25	2.11	0.00118	0.0309
regulation of tumor necrosis factor production (GO:0032680)	26	2.11	0.00137	0.035
regulation of cell morphogenesis involved in differentiation (GO:0010769)	53	2.11	2.8e-06	0.000161
regulation of epithelial cell migration (GO:0010632)	38	2.1	7.54e-05	0.00301
positive regulation of cell migration (GO:0030335)	88	2.1	1.57e-09	1.48e-07
telencephalon development (GO:0021537)	45	2.1	1.69e-05	0.000794
positive regulation of cytosolic calcium ion concentration (GO:0007204)	48	2.1	1.12e-05	0.000552
positive regulation of MAPK cascade (GO:0043410)	91	2.09	1.1e-09	1.09e-07
protein dephosphorylation (GO:0006470)	36	2.09	0.000134	0.00495
connective tissue development (GO:0061448)	35	2.09	0.000175	0.00618
gliogenesis (GO:0042063)	39	2.09	6.23e-05	0.00256
positive regulation of protein kinase activity (GO:0045860)	90	2.09	1.5e-09	1.44e-07
regulation of locomotion (GO:0040012)	165	2.09	8.67e-17	2.55e-14
negative regulation of protein kinase activity (GO:0006469)	39	2.08	9.46e-05	0.0037
negative regulation of phosphorylation (GO:0042326)	75	2.08	4.15e-08	3.24e-06
regulation of cell size (GO:0008361)	31	2.08	0.00038	0.012
positive regulation of cell growth (GO:0030307)	28	2.08	0.000829	0.0228
cartilage development (GO:0051216)	26	2.08	0.00145	0.0367
regulation of cellular component size (GO:0032535)	65	2.08	4.49e-07	3e-05
regulation of cytosolic calcium ion concentration (GO:0051480)	54	2.07	3.84e-06	0.000215
negative regulation of protein phosphorylation (GO:0001933)	68	2.07	2.02e-07	1.45e-05
neuron projection development (GO:0031175)	115	2.07	1.01e-11	1.47e-09
regulation of supramolecular fiber organization (GO:1902903)	62	2.07	6.94e-07	4.47e-05
regulation of cell development (GO:0060284)	161	2.07	5.47e-16	1.43e-13
phosphatidylinositol metabolic process (GO:0046488)	29	2.07	0.000668	0.019
negative regulation of phosphate metabolic process (GO:0045936)	94	2.07	9.63e-10	9.76e-08
regulation of tumor necrosis factor superfamily cytokine production (GO:1903555)	26	2.07	0.00151	0.0377
regulation of chemotaxis (GO:0050920)	37	2.07	0.000179	0.00626
negative regulation of phosphorus metabolic process (GO:0010563)	94	2.06	1.01e-09	1.02e-07
positive regulation of cell development (GO:0010720)	93	2.06	1.37e-09	1.34e-07
regulation of MAPK cascade (GO:0043408)	120	2.06	4.73e-12	7.1e-10
negative regulation of cell projection organization (GO:0031345)	30	2.06	0.000549	0.0162
regulation of kinase activity (GO:0043549)	150	2.06	9.74e-15	2.06e-12
regulation of cellular component movement (GO:0051270)	170	2.06	1.32e-16	3.76e-14
generation of neurons (GO:0048699)	259	2.05	2.64e-25	3.23e-22
neurogenesis (GO:0022008)	276	2.05	6.29e-27	1.43e-23
actin filament-based process (GO:0030029)	99	2.05	4.8e-10	5.05e-08
positive regulation of cytoskeleton organization (GO:0051495)	36	2.05	0.000252	0.00844
negative regulation of cell activation (GO:0050866)	33	2.04	0.000376	0.0118
regulation of actin filament-based process (GO:0032970)	66	2.04	6.96e-07	4.46e-05
regulation of cell adhesion (GO:0030155)	117	2.04	2.16e-11	2.96e-09
lymphocyte differentiation (GO:0030098)	40	2.03	9.24e-05	0.00363
taxis (GO:0042330)	89	2.03	5.41e-09	4.75e-07
inner ear development (GO:0048839)	33	2.03	0.000394	0.0122
neuron development (GO:0048666)	137	2.03	3.56e-13	6.08e-11
positive regulation of locomotion (GO:0040017)	91	2.02	5.27e-09	4.66e-07
chemotaxis (GO:0006935)	88	2.02	1.21e-08	1.02e-06
protein localization to cell periphery (GO:1990778)	39	2.02	0.000132	0.00489
second-messenger-mediated signaling (GO:0019932)	55	2.01	6.46e-06	0.000334
negative regulation of cell adhesion (GO:0007162)	45	2.01	4.22e-05	0.0018
positive regulation of phosphorus metabolic process (GO:0010562)	187	2.01	2.19e-17	7.1e-15
positive regulation of phosphate metabolic process (GO:0045937)	187	2.01	2.19e-17	6.96e-15
positive regulation of cell motility (GO:2000147)	88	2.01	1.32e-08	1.1e-06
cell adhesion (GO:0007155)	151	2	4.18e-14	8.4e-12
glial cell differentiation (GO:0010001)	29	2	0.00125	0.0322
regulation of response to wounding (GO:1903034)	28	2	0.00166	0.0407
positive regulation of transferase activity (GO:0051347)	111	2	1.69e-10	2.03e-08
regulation of MAP kinase activity (GO:0043405)	55	2	7.45e-06	0.000382
regulation of ion transport (GO:0043269)	113	2	1.06e-10	1.33e-08
supramolecular fiber organization (GO:0097435)	79	1.99	1.05e-07	7.95e-06
biological adhesion (GO:0022610)	151	1.99	7.27e-14	1.36e-11
cyclic-nucleotide-mediated signaling (GO:0019935)	28	1.99	0.00171	0.0416
regulation of endocytosis (GO:0030100)	33	1.98	0.000698	0.0198
regulation of developmental growth (GO:0048638)	54	1.98	1.54e-05	0.000737
positive regulation of MAP kinase activity (GO:0043406)	42	1.98	0.000109	0.00415
regulation of signaling receptor activity (GO:0010469)	28	1.98	0.00177	0.0427
cellular component morphogenesis (GO:0032989)	98	1.97	4.44e-09	3.94e-07
lymphocyte activation (GO:0046649)	62	1.97	3.05e-06	0.000174
positive regulation of phosphorylation (GO:0042327)	172	1.97	2.73e-15	6.19e-13
positive regulation of ion transport (GO:0043270)	45	1.97	7.39e-05	0.00298
positive regulation of cellular component movement (GO:0051272)	89	1.97	2.18e-08	1.72e-06
regulation of protein kinase activity (GO:0045859)	126	1.96	2.46e-11	3.34e-09
blood vessel morphogenesis (GO:0048514)	65	1.96	2.19e-06	0.000127
small GTPase mediated signal transduction (GO:0007264)	42	1.96	0.000165	0.00594
positive regulation of growth (GO:0045927)	42	1.96	0.000165	0.00593
regulation of vasculature development (GO:1901342)	53	1.96	2.2e-05	0.001
ear development (GO:0043583)	36	1.96	0.00053	0.0157
cellular response to hormone stimulus (GO:0032870)	83	1.96	7.89e-08	6.09e-06
regulation of leukocyte differentiation (GO:1902105)	45	1.96	8.05e-05	0.00321
regulation of anatomical structure size (GO:0090066)	82	1.95	1.01e-07	7.7e-06
pallium development (GO:0021543)	28	1.95	0.00191	0.045
extracellular matrix organization (GO:0030198)	56	1.95	1.62e-05	0.000768
T cell activation (GO:0042110)	38	1.95	0.000328	0.0105
neuron differentiation (GO:0030182)	162	1.95	6.02e-14	1.18e-11
extracellular structure organization (GO:0043062)	56	1.94	1.66e-05	0.000782
regulation of calcium ion transport (GO:0051924)	40	1.94	0.000302	0.00983
sensory organ morphogenesis (GO:0090596)	42	1.94	0.000181	0.0063
positive regulation of protein serine/threonine kinase activity (GO:0071902)	54	1.94	1.97e-05	0.000907
negative regulation of neurogenesis (GO:0050768)	45	1.93	0.000131	0.00486
regulation of protein kinase B signaling (GO:0051896)	35	1.92	0.000778	0.0216
regulation of cytoskeleton organization (GO:0051493)	86	1.92	1.06e-07	7.97e-06
forebrain development (GO:0030900)	62	1.92	6.44e-06	0.000335
divalent inorganic cation homeostasis (GO:0072507)	74	1.92	9.92e-07	6.21e-05
positive regulation of protein phosphorylation (GO:0001934)	155	1.91	6.48e-13	1.06e-10
protein localization to plasma membrane (GO:0072659)	30	1.9	0.00198	0.0463
regulation of stress-activated protein kinase signaling cascade (GO:0070302)	35	1.9	0.000832	0.0228
negative regulation of nervous system development (GO:0051961)	48	1.9	0.000103	0.00395
trans-synaptic signaling (GO:0099537)	66	1.9	5.52e-06	0.000294
chemical synaptic transmission (GO:0007268)	63	1.9	8.09e-06	0.000412
anterograde trans-synaptic signaling (GO:0098916)	63	1.9	8.09e-06	0.000411
nervous system development (GO:0007399)	367	1.9	1.73e-30	2.74e-26
calcium ion homeostasis (GO:0055074)	67	1.9	4.44e-06	0.000246
positive regulation of catalytic activity (GO:0043085)	223	1.9	5.59e-18	1.98e-15
G protein-coupled receptor signaling pathway, coupled to cyclic nucleotide second messenger (GO:0007187)	38	1.89	0.000592	0.0172
regulation of dephosphorylation (GO:0035303)	32	1.89	0.00185	0.0442
behavior (GO:0007610)	88	1.89	1.77e-07	1.28e-05
positive regulation of intracellular transport (GO:0032388)	34	1.88	0.00116	0.0303
regulation of leukocyte migration (GO:0002685)	32	1.88	0.0019	0.0448
locomotion (GO:0040011)	200	1.88	1.03e-15	2.45e-13
regulation of stress-activated MAPK cascade (GO:0032872)	34	1.87	0.0012	0.0312
cellular divalent inorganic cation homeostasis (GO:0072503)	69	1.87	4.76e-06	0.000262
positive regulation of cellular component organization (GO:0051130)	182	1.87	3.94e-14	8.02e-12
cellular calcium ion homeostasis (GO:0006874)	64	1.87	1.12e-05	0.00055
synaptic signaling (GO:0099536)	69	1.86	4.92e-06	0.000267
regulation of protein serine/threonine kinase activity (GO:0071900)	78	1.86	1.18e-06	7.22e-05
regulation of hydrolase activity (GO:0051336)	193	1.86	8.07e-15	1.73e-12
cell development (GO:0048468)	245	1.86	7.78e-19	3.25e-16
regulation of transferase activity (GO:0051338)	153	1.86	6.65e-12	9.7e-10
positive regulation of cellular component biogenesis (GO:0044089)	80	1.86	1.07e-06	6.64e-05
central nervous system development (GO:0007417)	151	1.85	1.22e-11	1.74e-09
positive regulation of protein modification process (GO:0031401)	184	1.85	6.7e-14	1.3e-11
intracellular signal transduction (GO:0035556)	248	1.85	9.88e-19	3.93e-16
brain development (GO:0007420)	114	1.85	5.85e-09	5.08e-07
regulation of blood circulation (GO:1903522)	43	1.84	0.000448	0.0137
regulation of angiogenesis (GO:0045765)	45	1.84	0.000287	0.00939
blood vessel development (GO:0001568)	74	1.84	3.53e-06	0.000199
tube morphogenesis (GO:0035239)	98	1.84	1e-07	7.67e-06
negative regulation of transferase activity (GO:0051348)	43	1.84	0.00046	0.014
dephosphorylation (GO:0016311)	47	1.83	0.000258	0.00861
regulation of protein phosphorylation (GO:0001932)	214	1.83	9.01e-16	2.24e-13
negative regulation of immune system process (GO:0002683)	91	1.83	2.83e-07	1.93e-05
negative regulation of protein modification process (GO:0031400)	89	1.83	4.53e-07	3.01e-05
angiogenesis (GO:0001525)	47	1.83	0.000266	0.0088
regulation of cellular protein localization (GO:1903827)	83	1.83	1.35e-06	8.22e-05
regulation of phosphate metabolic process (GO:0019220)	267	1.83	1.19e-19	6.76e-17
regulation of phosphorus metabolic process (GO:0051174)	267	1.82	1.7e-19	9.01e-17
renal system development (GO:0072001)	41	1.82	0.000792	0.0219
positive regulation of molecular function (GO:0044093)	266	1.82	2.52e-19	1.25e-16
regulation of phosphorylation (GO:0042325)	237	1.82	3.41e-17	1.04e-14
cell migration (GO:0016477)	141	1.82	2.2e-10	2.49e-08
regulation of cellular component biogenesis (GO:0044087)	142	1.82	1.75e-10	2.07e-08
positive regulation of cell differentiation (GO:0045597)	146	1.82	9.62e-11	1.21e-08
cell junction assembly (GO:0034329)	41	1.81	0.00081	0.0223
vasculature development (GO:0001944)	76	1.81	5.57e-06	0.000296
head development (GO:0060322)	118	1.81	9.83e-09	8.36e-07
hemopoiesis (GO:0030097)	85	1.81	1.38e-06	8.34e-05
positive regulation of cell-cell adhesion (GO:0022409)	40	1.8	0.00107	0.0284
kidney development (GO:0001822)	39	1.79	0.00139	0.0353
movement of cell or subcellular component (GO:0006928)	227	1.79	9.45e-16	2.31e-13
positive regulation of intracellular signal transduction (GO:1902533)	149	1.79	1.34e-10	1.64e-08
positive regulation of cellular protein localization (GO:1903829)	49	1.79	0.000286	0.0094
hematopoietic or lymphoid organ development (GO:0048534)	91	1.79	7.86e-07	5e-05
regulation of anatomical structure morphogenesis (GO:0022603)	158	1.79	4.51e-11	5.93e-09
vascular process in circulatory system (GO:0003018)	37	1.78	0.00168	0.0412
negative regulation of cell population proliferation (GO:0008285)	99	1.78	3.85e-07	2.6e-05
positive regulation of developmental process (GO:0051094)	199	1.77	2.09e-13	3.65e-11
urogenital system development (GO:0001655)	45	1.77	0.000754	0.0211
plasma membrane bounded cell projection organization (GO:0120036)	162	1.77	4.43e-11	5.88e-09
signal transduction by protein phosphorylation (GO:0023014)	59	1.77	9.01e-05	0.00356
localization of cell (GO:0051674)	155	1.76	1.76e-10	2.07e-08
cell motility (GO:0048870)	155	1.76	1.76e-10	2.05e-08
negative regulation of cell development (GO:0010721)	47	1.76	0.000715	0.0201
negative regulation of intracellular signal transduction (GO:1902532)	72	1.76	1.94e-05	0.000896
regulation of multicellular organismal development (GO:2000026)	294	1.75	2.15e-19	1.1e-16
cellular response to growth factor stimulus (GO:0071363)	70	1.75	3.07e-05	0.00135
response to growth factor (GO:0070848)	74	1.75	1.76e-05	0.000822
metal ion transport (GO:0030001)	90	1.75	1.96e-06	0.000115
hemostasis (GO:0007599)	42	1.75	0.00119	0.0309
leukocyte differentiation (GO:0002521)	49	1.74	0.000488	0.0147
skeletal system development (GO:0001501)	68	1.74	5.04e-05	0.00213
sensory organ development (GO:0007423)	80	1.74	9.68e-06	0.000485
metal ion homeostasis (GO:0055065)	86	1.74	4.94e-06	0.000267
positive regulation of multicellular organismal process (GO:0051240)	248	1.74	7.8e-16	1.97e-13
tube development (GO:0035295)	120	1.73	5.05e-08	3.92e-06
blood coagulation (GO:0007596)	41	1.73	0.00156	0.0389
cell projection organization (GO:0030030)	165	1.73	1.38e-10	1.68e-08
regulation of T cell activation (GO:0050863)	46	1.73	0.000983	0.0263
regulation of vesicle-mediated transport (GO:0060627)	77	1.72	2.04e-05	0.000929
positive regulation of transport (GO:0051050)	132	1.72	1.43e-08	1.17e-06
regulation of lipid metabolic process (GO:0019216)	59	1.72	0.000211	0.00719
cellular response to endogenous stimulus (GO:0071495)	159	1.72	4.4e-10	4.72e-08
regulation of cell differentiation (GO:0045595)	258	1.72	5.13e-16	1.36e-13
positive regulation of cellular protein metabolic process (GO:0032270)	223	1.72	1.04e-13	1.86e-11
regulation of epithelial cell proliferation (GO:0050678)	47	1.72	0.000856	0.0234
immune system development (GO:0002520)	92	1.71	4.13e-06	0.00023
regulation of catalytic activity (GO:0050790)	326	1.71	3.96e-20	2.33e-17
anatomical structure morphogenesis (GO:0009653)	299	1.71	2.87e-18	1.06e-15
regulation of protein modification process (GO:0031399)	256	1.71	1.59e-15	3.66e-13
regulation of intracellular signal transduction (GO:1902531)	247	1.7	7.27e-15	1.58e-12
MAPK cascade (GO:0000165)	55	1.7	0.000408	0.0126
positive regulation of protein metabolic process (GO:0051247)	233	1.7	7.17e-14	1.36e-11
glycoprotein metabolic process (GO:0009100)	51	1.7	0.000709	0.02
regulation of localization (GO:0032879)	378	1.7	4.05e-23	3.39e-20
glycerophospholipid metabolic process (GO:0006650)	44	1.7	0.00173	0.0422
regulation of cell-cell adhesion (GO:0022407)	58	1.69	0.000313	0.0101
cellular metal ion homeostasis (GO:0006875)	75	1.69	5.31e-05	0.00223
regulation of cellular component organization (GO:0051128)	327	1.68	3.22e-19	1.55e-16
regulation of protein-containing complex assembly (GO:0043254)	61	1.68	0.000315	0.0101
wound healing (GO:0042060)	59	1.68	0.000361	0.0114
cellular response to peptide (GO:1901653)	45	1.67	0.00207	0.0482
negative regulation of cell communication (GO:0010648)	188	1.67	8.52e-11	1.08e-08
protein phosphorylation (GO:0006468)	129	1.67	1.18e-07	8.78e-06
negative regulation of signal transduction (GO:0009968)	172	1.67	8.3e-10	8.56e-08
negative regulation of signaling (GO:0023057)	188	1.67	1.2e-10	1.49e-08
negative regulation of response to external stimulus (GO:0032102)	75	1.67	6.12e-05	0.00252
negative regulation of cell differentiation (GO:0045596)	96	1.66	6.31e-06	0.000329
regulation of cell growth (GO:0001558)	56	1.66	0.000718	0.0201
circulatory system development (GO:0072359)	116	1.66	8.22e-07	5.19e-05
regulation of cellular localization (GO:0060341)	135	1.65	9.37e-08	7.19e-06
regulation of multicellular organismal process (GO:0051239)	425	1.65	8.24e-24	7.7e-21
regulation of protein localization (GO:0032880)	130	1.64	2.19e-07	1.55e-05
regulation of signaling (GO:0023051)	474	1.64	8.14e-27	1.62e-23
regulation of molecular function (GO:0065009)	402	1.64	4.15e-22	3e-19
cell population proliferation (GO:0008283)	65	1.64	0.000305	0.00991
cytoskeleton organization (GO:0007010)	158	1.64	1.26e-08	1.05e-06
regulation of transport (GO:0051049)	240	1.64	9.64e-13	1.55e-10
regulation of cell communication (GO:0010646)	468	1.64	3.04e-26	5.37e-23
developmental growth (GO:0048589)	50	1.64	0.00156	0.0388
regulation of signal transduction (GO:0009966)	410	1.63	2.76e-22	2.09e-19
sensory system development (GO:0048880)	50	1.63	0.00208	0.0484
response to wounding (GO:0009611)	70	1.63	0.00021	0.00718
heart development (GO:0007507)	68	1.63	0.00031	0.01
visual system development (GO:0150063)	49	1.62	0.00199	0.0465
regulation of system process (GO:0044057)	77	1.62	0.000125	0.00465
regulation of developmental process (GO:0050793)	343	1.61	1.15e-17	3.97e-15
regulation of growth (GO:0040008)	88	1.61	4.46e-05	0.00189
response to endogenous stimulus (GO:0009719)	184	1.61	1.86e-09	1.72e-07
inorganic ion homeostasis (GO:0098771)	92	1.61	3.54e-05	0.00154
cell differentiation (GO:0030154)	484	1.61	1.32e-25	1.91e-22
positive regulation of cellular metabolic process (GO:0031325)	439	1.61	7.84e-23	6.24e-20
cation homeostasis (GO:0055080)	90	1.6	4.27e-05	0.00181
inorganic cation transmembrane transport (GO:0098662)	73	1.6	0.000232	0.0078
cation transport (GO:0006812)	107	1.6	7.95e-06	0.000407
cellular response to organonitrogen compound (GO:0071417)	77	1.6	0.000181	0.0063
positive regulation of nitrogen compound metabolic process (GO:0051173)	414	1.6	4.33e-21	2.75e-18
positive regulation of catabolic process (GO:0009896)	59	1.6	0.00121	0.0313
negative regulation of cellular component organization (GO:0051129)	92	1.6	5.15e-05	0.00217
cellular developmental process (GO:0048869)	487	1.59	4.69e-25	5.32e-22
positive regulation of cell communication (GO:0010647)	236	1.59	1.48e-11	2.06e-09
positive regulation of signaling (GO:0023056)	237	1.59	1.56e-11	2.16e-09
embryonic morphogenesis (GO:0048598)	74	1.59	0.000259	0.00861
regulation of protein transport (GO:0051223)	85	1.59	9.06e-05	0.00358
regulation of establishment of protein localization (GO:0070201)	88	1.59	6.83e-05	0.00279
animal organ morphogenesis (GO:0009887)	124	1.59	2.09e-06	0.000122
response to hormone (GO:0009725)	104	1.59	1.55e-05	0.000736
regulation of body fluid levels (GO:0050878)	64	1.59	0.000816	0.0224
cellular ion homeostasis (GO:0006873)	82	1.58	0.000172	0.0061
negative regulation of response to stimulus (GO:0048585)	232	1.58	5.29e-11	6.9e-09
cell activation (GO:0001775)	136	1.58	8.23e-07	5.17e-05
anatomical structure formation involved in morphogenesis (GO:0048646)	113	1.58	8.51e-06	0.000431
cell surface receptor signaling pathway (GO:0007166)	317	1.58	5.98e-15	1.32e-12
negative regulation of catalytic activity (GO:0043086)	103	1.58	2.64e-05	0.00117
system development (GO:0048731)	567	1.58	3.34e-29	1.33e-25
cellular cation homeostasis (GO:0030003)	80	1.58	0.000199	0.00688
positive regulation of signal transduction (GO:0009967)	209	1.58	6.85e-10	7.12e-08
negative regulation of cellular protein metabolic process (GO:0032269)	133	1.58	1.53e-06	9.15e-05
cellular response to organic cyclic compound (GO:0071407)	64	1.57	0.000892	0.0243
regulation of peptide transport (GO:0090087)	88	1.57	9.93e-05	0.00386
positive regulation of metabolic process (GO:0009893)	489	1.57	5.28e-24	5.25e-21
tissue morphogenesis (GO:0048729)	69	1.57	0.000592	0.0173
cellular chemical homeostasis (GO:0055082)	94	1.57	6.97e-05	0.00284
positive regulation of transcription by RNA polymerase II (GO:0045944)	157	1.57	1.71e-07	1.24e-05
negative regulation of multicellular organismal process (GO:0051241)	154	1.57	2.35e-07	1.64e-05
positive regulation of transcription, DNA-templated (GO:0045893)	197	1.57	3.69e-09	3.3e-07
regulation of hemopoiesis (GO:1903706)	59	1.57	0.00179	0.0432
cellular response to lipid (GO:0071396)	62	1.56	0.00136	0.0347
positive regulation of macromolecule metabolic process (GO:0010604)	447	1.56	8.49e-21	5.19e-18
circulatory system process (GO:0003013)	61	1.56	0.00166	0.0407
cation transmembrane transport (GO:0098655)	79	1.56	0.000349	0.0111
positive regulation of nucleic acid-templated transcription (GO:1903508)	206	1.55	2.84e-09	2.6e-07
inorganic ion transmembrane transport (GO:0098660)	82	1.55	0.000261	0.00867
positive regulation of RNA biosynthetic process (GO:1902680)	206	1.55	2.89e-09	2.63e-07
embryo development (GO:0009790)	127	1.55	4.61e-06	0.000254
regulation of cell activation (GO:0050865)	82	1.55	0.00027	0.00894
negative regulation of developmental process (GO:0051093)	121	1.55	1.12e-05	0.00055
negative regulation of protein metabolic process (GO:0051248)	139	1.55	2.31e-06	0.000133
positive regulation of organelle organization (GO:0010638)	79	1.55	0.000372	0.0118
cellular response to organic substance (GO:0071310)	290	1.54	1.44e-12	2.24e-10
ion homeostasis (GO:0050801)	97	1.54	0.000102	0.00392
regulation of organelle organization (GO:0033043)	164	1.54	2.77e-07	1.91e-05
positive regulation of RNA metabolic process (GO:0051254)	215	1.54	2.91e-09	2.63e-07
cellular response to nitrogen compound (GO:1901699)	81	1.54	0.00044	0.0134
regulation of cytokine production (GO:0001817)	89	1.53	0.000222	0.00753
cell-cell signaling (GO:0007267)	139	1.53	3.49e-06	0.000198
regulation of cell population proliferation (GO:0042127)	203	1.53	1.52e-08	1.24e-06
phosphorylation (GO:0016310)	159	1.53	6.51e-07	4.22e-05
regulation of cellular protein metabolic process (GO:0032268)	326	1.53	1.23e-13	2.18e-11
positive regulation of nucleobase-containing compound metabolic process (GO:0045935)	233	1.52	1.49e-09	1.43e-07
cellular response to oxygen-containing compound (GO:1901701)	130	1.52	1.19e-05	0.00058
multicellular organism development (GO:0007275)	618	1.52	4.25e-28	1.35e-24
cellular response to cytokine stimulus (GO:0071345)	125	1.51	1.86e-05	0.000864
regulation of protein metabolic process (GO:0051246)	342	1.51	8.36e-14	1.55e-11
leukocyte activation (GO:0045321)	112	1.51	5.85e-05	0.00242
response to organonitrogen compound (GO:0010243)	121	1.51	3.1e-05	0.00136
anatomical structure development (GO:0048856)	659	1.51	1.05e-29	8.38e-26
phosphate-containing compound metabolic process (GO:0006796)	259	1.5	3.41e-10	3.74e-08
regulation of response to external stimulus (GO:0032101)	145	1.5	4.92e-06	0.000268
phosphorus metabolic process (GO:0006793)	262	1.5	3.21e-10	3.55e-08
positive regulation of biosynthetic process (GO:0009891)	245	1.5	1.51e-09	1.44e-07
animal organ development (GO:0048513)	389	1.5	3.1e-15	6.94e-13
negative regulation of molecular function (GO:0044092)	140	1.49	1.01e-05	0.0005
positive regulation of cellular biosynthetic process (GO:0031328)	240	1.49	3.29e-09	2.96e-07
positive regulation of macromolecule biosynthetic process (GO:0010557)	227	1.48	1.54e-08	1.25e-06
positive regulation of gene expression (GO:0010628)	277	1.48	3e-10	3.36e-08
cellular homeostasis (GO:0019725)	107	1.48	0.000171	0.0061
regulation of immune system process (GO:0002682)	204	1.48	1.21e-07	8.93e-06
regulation of biological quality (GO:0065008)	482	1.48	2.12e-18	8.01e-16
developmental process (GO:0032502)	699	1.47	1.23e-29	6.52e-26
response to cytokine (GO:0034097)	132	1.47	3.72e-05	0.00161
regulation of response to stimulus (GO:0048583)	513	1.47	1.57e-19	8.59e-17
positive regulation of cellular process (GO:0048522)	668	1.47	2.79e-27	7.39e-24
tissue development (GO:0009888)	207	1.46	2.17e-07	1.54e-05
cellular response to chemical stimulus (GO:0070887)	339	1.45	1.09e-11	1.56e-09
ion transport (GO:0006811)	155	1.45	1.3e-05	0.000633
response to nitrogen compound (GO:1901698)	126	1.45	9.75e-05	0.0038
positive regulation of cell population proliferation (GO:0008284)	108	1.44	0.000344	0.011
regulation of apoptotic process (GO:0042981)	178	1.43	5.38e-06	0.000288
negative regulation of cellular process (GO:0048523)	557	1.43	5.07e-19	2.18e-16
peptidyl-amino acid modification (GO:0018193)	102	1.43	0.000797	0.022
regulation of programmed cell death (GO:0043067)	180	1.43	6.08e-06	0.000319
ion transmembrane transport (GO:0034220)	104	1.43	0.000715	0.0201
chemical homeostasis (GO:0048878)	128	1.43	0.000188	0.00652
positive regulation of biological process (GO:0048518)	714	1.42	7.12e-26	1.13e-22
positive regulation of response to stimulus (GO:0048584)	274	1.42	1.41e-08	1.16e-06
response to organic substance (GO:0010033)	341	1.42	2.16e-10	2.47e-08
regulation of cell death (GO:0010941)	192	1.41	6.73e-06	0.000347
regulation of response to stress (GO:0080134)	183	1.41	1.28e-05	0.000622
response to oxygen-containing compound (GO:1901700)	179	1.4	1.67e-05	0.000786
signaling (GO:0023052)	613	1.4	3.66e-19	1.71e-16
vesicle-mediated transport (GO:0016192)	219	1.39	2.09e-06	0.000122
negative regulation of cellular metabolic process (GO:0031324)	291	1.39	2.71e-08	2.13e-06
negative regulation of gene expression (GO:0010629)	219	1.39	2.75e-06	0.000158
negative regulation of biological process (GO:0048519)	614	1.39	9.66e-19	3.94e-16
export from cell (GO:0140352)	114	1.38	0.00114	0.0299
negative regulation of nitrogen compound metabolic process (GO:0051172)	267	1.38	2.44e-07	1.69e-05
negative regulation of metabolic process (GO:0009892)	343	1.38	2.11e-09	1.94e-07
response to abiotic stimulus (GO:0009628)	128	1.38	0.000663	0.019
cell communication (GO:0007154)	615	1.38	5.4e-18	1.95e-15
signal transduction (GO:0007165)	563	1.37	1.01e-15	2.43e-13
homeostatic process (GO:0042592)	183	1.37	5.44e-05	0.00227
multicellular organismal process (GO:0032501)	777	1.37	4.68e-24	4.96e-21
epithelium development (GO:0060429)	122	1.36	0.00146	0.0367
cellular protein modification process (GO:0006464)	344	1.35	1.89e-08	1.51e-06
protein modification process (GO:0036211)	344	1.35	1.89e-08	1.5e-06
localization (GO:0051179)	628	1.35	1.54e-16	4.29e-14
negative regulation of macromolecule metabolic process (GO:0010605)	307	1.35	2.27e-07	1.59e-05
regulation of immune response (GO:0050776)	123	1.34	0.00196	0.046
negative regulation of transcription, DNA-templated (GO:0045892)	132	1.34	0.00134	0.0342
system process (GO:0003008)	221	1.34	2.4e-05	0.00108
regulation of transcription by RNA polymerase II (GO:0006357)	234	1.33	1.91e-05	0.000884
negative regulation of nucleic acid-templated transcription (GO:1903507)	135	1.33	0.00189	0.0447
negative regulation of RNA biosynthetic process (GO:1902679)	135	1.32	0.00191	0.045
negative regulation of biosynthetic process (GO:0009890)	167	1.32	0.000504	0.0151
establishment of localization in cell (GO:0051649)	251	1.32	1.48e-05	0.000714
cellular localization (GO:0051641)	317	1.32	6.9e-07	4.46e-05
cellular response to stimulus (GO:0051716)	715	1.32	2.06e-17	6.82e-15
negative regulation of RNA metabolic process (GO:0051253)	145	1.32	0.00138	0.035
response to external stimulus (GO:0009605)	266	1.31	1.06e-05	0.000526
nervous system process (GO:0050877)	147	1.31	0.00181	0.0435
negative regulation of cellular biosynthetic process (GO:0031327)	162	1.31	0.00107	0.0284
macromolecule modification (GO:0043412)	355	1.3	3.46e-07	2.35e-05
establishment of localization (GO:0051234)	486	1.3	8.57e-10	8.79e-08
transport (GO:0006810)	472	1.3	1.84e-09	1.71e-07
regulation of nitrogen compound metabolic process (GO:0051171)	603	1.29	2.94e-12	4.45e-10
regulation of primary metabolic process (GO:0080090)	622	1.29	1.43e-12	2.25e-10
regulation of cellular metabolic process (GO:0031323)	641	1.28	1.05e-12	1.67e-10
cellular component organization (GO:0016043)	580	1.28	5.48e-11	7.02e-09
regulation of macromolecule metabolic process (GO:0060255)	653	1.27	2.26e-12	3.45e-10
regulation of metabolic process (GO:0019222)	709	1.27	6.82e-14	1.31e-11
protein metabolic process (GO:0019538)	444	1.26	2.16e-07	1.54e-05
cellular protein metabolic process (GO:0044267)	384	1.26	2.82e-06	0.000161
cellular component organization or biogenesis (GO:0071840)	592	1.26	4.71e-10	5.02e-08
response to stimulus (GO:0050896)	851	1.25	4.84e-16	1.3e-13
response to chemical (GO:0042221)	436	1.24	2.03e-06	0.000119
protein localization (GO:0008104)	217	1.24	0.00174	0.0422
regulation of cellular process (GO:0050794)	1109	1.23	1.31e-23	1.16e-20
organonitrogen compound metabolic process (GO:1901564)	532	1.23	2.27e-07	1.6e-05
regulation of RNA biosynthetic process (GO:2001141)	337	1.22	0.000181	0.0063
regulation of nucleic acid-templated transcription (GO:1903506)	336	1.22	0.000205	0.00705
biological regulation (GO:0065007)	1209	1.21	2.31e-25	3.06e-22
regulation of biological process (GO:0050789)	1143	1.21	8.73e-22	6.04e-19
immune system process (GO:0002376)	274	1.21	0.0017	0.0416
regulation of transcription, DNA-templated (GO:0006355)	326	1.21	0.00052	0.0155
cellular macromolecule metabolic process (GO:0044260)	493	1.2	8.69e-06	0.000439
regulation of gene expression (GO:0010468)	462	1.2	2.21e-05	0.001
regulation of RNA metabolic process (GO:0051252)	357	1.2	0.000354	0.0113
regulation of nucleobase-containing compound metabolic process (GO:0019219)	381	1.19	0.000308	0.00999
regulation of biosynthetic process (GO:0009889)	395	1.18	0.000637	0.0183
regulation of cellular biosynthetic process (GO:0031326)	386	1.17	0.000924	0.025
regulation of macromolecule biosynthetic process (GO:0010556)	371	1.17	0.00154	0.0386
macromolecule metabolic process (GO:0043170)	587	1.16	2.99e-05	0.00132
organic substance metabolic process (GO:0071704)	724	1.14	3.13e-05	0.00137
cellular process (GO:0009987)	1410	1.13	1.17e-21	7.72e-19
nitrogen compound metabolic process (GO:0006807)	638	1.13	0.000286	0.0094
primary metabolic process (GO:0044238)	680	1.13	0.000171	0.0061
metabolic process (GO:0008152)	767	1.12	7.45e-05	0.00298
cellular metabolic process (GO:0044237)	695	1.12	0.00028	0.00922
biological_process (GO:0008150)	1547	1.08	3.71e-19	1.64e-16

## Sheet: TableS2F
Table S3F. Enriched GO terms for CD4+ T cell LMR genes
GO biological process complete	No. genes	Fold Enrichment	p-value	FDR
somatic diversification of T cell receptor genes (GO:0002568)	4	20.98	0.000196	0.00843
T cell receptor V(D)J recombination (GO:0033153)	4	20.98	0.000196	0.00841
activated T cell proliferation (GO:0050798)	4	20.98	0.000196	0.00839
somatic recombination of T cell receptor gene segments (GO:0002681)	4	20.98	0.000196	0.00837
positive regulation of fibroblast apoptotic process (GO:2000271)	4	13.11	0.000706	0.0244
acute inflammatory response to antigenic stimulus (GO:0002438)	4	10.49	0.00135	0.042
positive regulation of antigen receptor-mediated signaling pathway (GO:0050857)	8	9.12	1.19e-05	0.0007
positive regulation of extrinsic apoptotic signaling pathway via death domain receptors (GO:1902043)	5	8.74	0.000646	0.0229
thymic T cell selection (GO:0045061)	6	8.28	0.000234	0.00958
CD4-positive, alpha-beta T cell differentiation involved in immune response (GO:0002294)	9	8.14	7.27e-06	0.000443
T-helper cell differentiation (GO:0042093)	9	8.14	7.27e-06	0.000441
alpha-beta T cell differentiation (GO:0046632)	17	7.96	8.73e-10	1.32e-07
alpha-beta T cell differentiation involved in immune response (GO:0002293)	9	7.87	9.14e-06	0.000551
alpha-beta T cell activation involved in immune response (GO:0002287)	9	7.87	9.14e-06	0.000548
CD4-positive, alpha-beta T cell differentiation (GO:0043367)	11	7.4	1.54e-06	0.00012
peptidyl-tyrosine autophosphorylation (GO:0038083)	10	7.29	5.18e-06	0.000327
regulation of defense response to virus by virus (GO:0050690)	8	7.24	4.79e-05	0.00241
T cell differentiation involved in immune response (GO:0002292)	9	6.94	2.13e-05	0.00118
T cell selection (GO:0045058)	11	6.87	2.85e-06	0.000203
alpha-beta T cell activation (GO:0046631)	18	6.84	2.17e-09	3.09e-07
positive regulation of interleukin-2 production (GO:0032743)	7	6.8	0.000198	0.00841
CD4-positive, alpha-beta T cell activation (GO:0035710)	11	6.41	5.03e-06	0.00032
regulation of B cell receptor signaling pathway (GO:0050855)	6	6.05	0.000963	0.0315
T cell costimulation (GO:0031295)	12	5.83	4.41e-06	0.000287
T cell proliferation (GO:0042098)	8	5.67	0.000206	0.00872
regulation of B cell differentiation (GO:0045577)	6	5.62	0.00134	0.0421
regulation of T cell differentiation in thymus (GO:0033081)	6	5.62	0.00134	0.042
lymphocyte costimulation (GO:0031294)	12	5.62	6.1e-06	0.000379
B cell proliferation (GO:0042100)	9	5.62	8.85e-05	0.00414
T cell differentiation (GO:0030217)	30	5.43	1.76e-12	5.81e-10
regulation of fibroblast migration (GO:0010762)	7	5.4	0.000663	0.0233
regulation of interleukin-2 production (GO:0032663)	10	5.35	5.19e-05	0.00258
lamellipodium assembly (GO:0030032)	7	5.1	0.000892	0.0297
B cell activation involved in immune response (GO:0002312)	9	5.02	0.000187	0.00813
positive regulation of B cell proliferation (GO:0030890)	8	5	0.000437	0.0166
T cell differentiation in thymus (GO:0033077)	9	4.72	0.000281	0.0113
regulation of antigen receptor-mediated signaling pathway (GO:0050854)	12	4.7	2.96e-05	0.0016
epidermal growth factor receptor signaling pathway (GO:0007173)	9	4.63	0.00032	0.0126
regulation of endothelial cell apoptotic process (GO:2000351)	9	4.63	0.00032	0.0126
regulation of T cell differentiation (GO:0045580)	26	4.52	1.72e-09	2.47e-07
lymphocyte proliferation (GO:0046651)	14	4.48	1.06e-05	0.000635
negative regulation of I-kappaB kinase/NF-kappaB signaling (GO:0043124)	8	4.46	0.000844	0.0284
mononuclear cell proliferation (GO:0032943)	14	4.37	1.35e-05	0.000789
positive regulation of stress fiber assembly (GO:0051496)	9	4.37	0.000465	0.0174
regulation of lymphocyte differentiation (GO:0045619)	30	4.35	2.2e-10	3.8e-08
positive regulation of Notch signaling pathway (GO:0045747)	9	4.29	0.000524	0.0191
regulation of erythrocyte differentiation (GO:0045646)	8	4.28	0.00107	0.0348
positive regulation of T cell activation (GO:0050870)	35	4.25	1.21e-11	3.01e-09
lymphocyte differentiation (GO:0030098)	40	4.25	4.14e-13	1.83e-10
positive regulation of leukocyte cell-cell adhesion (GO:1903039)	38	4.24	1.67e-12	5.66e-10
regulation of B cell proliferation (GO:0030888)	10	4.1	0.000362	0.014
regulation of insulin receptor signaling pathway (GO:0046626)	10	4.1	0.000362	0.014
regulation of stress fiber assembly (GO:0051492)	14	4.08	2.69e-05	0.00147
T cell activation (GO:0042110)	38	4.07	5.12e-12	1.38e-09
positive regulation of extrinsic apoptotic signaling pathway (GO:2001238)	8	4.04	0.00151	0.0464
regulation of pri-miRNA transcription by RNA polymerase II (GO:1902893)	8	4.04	0.00151	0.0463
positive regulation of T cell differentiation (GO:0045582)	14	3.99	3.35e-05	0.00178
lymphocyte activation involved in immune response (GO:0002285)	17	3.98	5.12e-06	0.000325
T cell activation involved in immune response (GO:0002286)	10	3.97	0.00045	0.017
regulation of cellular response to insulin stimulus (GO:1900076)	11	3.95	0.000247	0.0101
positive regulation of cell-cell adhesion (GO:0022409)	41	3.85	3.44e-12	9.94e-10
leukocyte proliferation (GO:0070661)	14	3.82	5.08e-05	0.00253
positive regulation of alpha-beta T cell activation (GO:0046635)	9	3.81	0.00113	0.0364
negative regulation of epithelial cell migration (GO:0010633)	10	3.8	0.000615	0.0219
regulation of epithelial cell apoptotic process (GO:1904035)	12	3.79	0.000185	0.00806
T cell receptor signaling pathway (GO:0050852)	26	3.75	5.26e-08	5.47e-06
regulation of focal adhesion assembly (GO:0051893)	9	3.75	0.00125	0.0396
regulation of cell-substrate junction assembly (GO:0090109)	9	3.75	0.00125	0.0395
purine ribonucleoside diphosphate metabolic process (GO:0009179)	9	3.75	0.00125	0.0394
purine nucleoside diphosphate metabolic process (GO:0009135)	9	3.75	0.00125	0.0394
positive regulation of lymphocyte differentiation (GO:0045621)	15	3.75	3.43e-05	0.00181
activation of GTPase activity (GO:0090630)	16	3.71	2.09e-05	0.00116
regulation of actomyosin structure organization (GO:0110020)	14	3.71	6.85e-05	0.00333
ERBB signaling pathway (GO:0038127)	10	3.69	0.000751	0.0257
vascular endothelial growth factor receptor signaling pathway (GO:0048010)	10	3.69	0.000751	0.0256
positive regulation of actin filament bundle assembly (GO:0032233)	9	3.69	0.00138	0.0428
ephrin receptor signaling pathway (GO:0048013)	12	3.66	0.000249	0.0101
negative regulation of ERK1 and ERK2 cascade (GO:0070373)	10	3.64	0.000828	0.028
regulation of T cell activation (GO:0050863)	46	3.61	1.26e-12	4.54e-10
positive regulation of lymphocyte proliferation (GO:0050671)	19	3.61	5.23e-06	0.000329
regulation of actin filament bundle assembly (GO:0032231)	14	3.6	9.14e-05	0.00425
lymphocyte activation (GO:0046649)	54	3.59	1.72e-14	1.14e-11
positive regulation of mononuclear cell proliferation (GO:0032946)	19	3.59	5.74e-06	0.000358
positive regulation of protein binding (GO:0032092)	12	3.58	0.000301	0.0119
regulation of cellular carbohydrate metabolic process (GO:0010675)	21	3.55	2.13e-06	0.000154
B cell activation (GO:0042113)	22	3.54	1.3e-06	0.000103
regulation of phosphoprotein phosphatase activity (GO:0043666)	16	3.53	3.69e-05	0.00195
regulation of fat cell differentiation (GO:0045598)	18	3.52	1.24e-05	0.000728
positive regulation of cell adhesion (GO:0045785)	58	3.52	3.62e-15	3.2e-12
positive regulation of leukocyte proliferation (GO:0070665)	20	3.5	4.61e-06	0.000298
regulation of glucose metabolic process (GO:0010906)	16	3.5	4.05e-05	0.0021
leukocyte differentiation (GO:0002521)	47	3.49	2.1e-12	6.54e-10
regulation of cell-matrix adhesion (GO:0001952)	16	3.47	4.43e-05	0.00227
B cell differentiation (GO:0030183)	15	3.45	7.99e-05	0.00382
regulation of leukocyte cell-cell adhesion (GO:1903037)	42	3.44	4.79e-11	1.02e-08
protein autophosphorylation (GO:0046777)	25	3.4	5e-07	4.35e-05
positive regulation of calcium ion transport (GO:0051928)	16	3.38	5.77e-05	0.00284
integrin-mediated signaling pathway (GO:0007229)	13	3.38	0.000285	0.0114
positive regulation of cell-substrate adhesion (GO:0010811)	16	3.33	6.86e-05	0.00332
negative regulation of cysteine-type endopeptidase activity involved in apoptotic process (GO:0043154)	11	3.32	0.000937	0.031
regulation of cell-substrate adhesion (GO:0010810)	27	3.31	2.83e-07	2.59e-05
platelet activation (GO:0030168)	17	3.25	5.34e-05	0.00264
positive regulation of lymphocyte activation (GO:0051251)	47	3.25	1.96e-11	4.32e-09
regulation of alpha-beta T cell activation (GO:0046634)	12	3.24	0.000666	0.0233
positive regulation of leukocyte activation (GO:0002696)	52	3.21	2.56e-12	7.55e-10
regulation of epithelial to mesenchymal transition (GO:0010717)	11	3.21	0.0012	0.0384
regulation of leukocyte differentiation (GO:1902105)	35	3.18	1.29e-08	1.52e-06
calcium-mediated signaling (GO:0019722)	18	3.17	4.47e-05	0.00229
positive regulation of cell activation (GO:0050867)	53	3.17	2.5e-12	7.49e-10
regulation of carbohydrate metabolic process (GO:0006109)	26	3.13	1.23e-06	9.82e-05
regulation of phosphatidylinositol 3-kinase signaling (GO:0014066)	15	3.12	0.000218	0.00909
positive regulation of T cell proliferation (GO:0042102)	12	3.12	0.000919	0.0305
peptidyl-tyrosine phosphorylation (GO:0018108)	18	3.11	5.66e-05	0.00279
regulation of protein binding (GO:0043393)	25	3.06	2.74e-06	0.000197
regulation of lymphocyte proliferation (GO:0050670)	26	3.06	1.8e-06	0.000136
peptidyl-tyrosine modification (GO:0018212)	18	3.05	7.11e-05	0.00343
regulation of cell-cell adhesion (GO:0022407)	50	3.04	3.87e-11	8.32e-09
regulation of leukocyte proliferation (GO:0070663)	28	3.03	8.37e-07	7e-05
regulation of mononuclear cell proliferation (GO:0032944)	26	3.03	2.09e-06	0.000152
establishment of cell polarity (GO:0030010)	14	3.01	0.00049	0.0181
regulation of JNK cascade (GO:0046328)	21	3.01	2.15e-05	0.00119
signal transduction in response to DNA damage (GO:0042770)	12	3	0.00125	0.0393
positive regulation of leukocyte differentiation (GO:1902107)	18	2.99	8.89e-05	0.00415
regulation of lymphocyte activation (GO:0051249)	61	2.98	5.36e-13	2.24e-10
regulation of protein dephosphorylation (GO:0035304)	16	2.98	0.000224	0.00923
regulation of myeloid cell differentiation (GO:0045637)	27	2.98	1.84e-06	0.000138
myeloid leukocyte differentiation (GO:0002573)	14	2.96	0.000567	0.0204
regulation of epithelial cell migration (GO:0010632)	25	2.89	7.05e-06	0.000431
positive regulation of vasculature development (GO:1904018)	21	2.88	3.82e-05	0.002
positive regulation of hemopoiesis (GO:1903708)	22	2.87	2.68e-05	0.00147
regulation of transforming growth factor beta receptor signaling pathway (GO:0017015)	13	2.87	0.00116	0.0373
hemopoiesis (GO:0030097)	64	2.84	1.05e-12	4.19e-10
regulation of hemopoiesis (GO:1903706)	51	2.83	2.64e-10	4.41e-08
regulation of leukocyte activation (GO:0002694)	67	2.82	4.03e-13	1.83e-10
regulation of cellular response to transforming growth factor beta stimulus (GO:1903844)	13	2.82	0.00133	0.0419
regulation of cell activation (GO:0050865)	71	2.8	1.06e-13	6.02e-11
positive regulation of angiogenesis (GO:0045766)	18	2.76	0.000219	0.00913
cytokine production (GO:0001816)	16	2.76	0.000481	0.0179
stress-activated protein kinase signaling cascade (GO:0031098)	13	2.75	0.00163	0.0493
negative regulation of protein serine/threonine kinase activity (GO:0071901)	14	2.72	0.00121	0.0384
response to estradiol (GO:0032355)	15	2.71	0.000841	0.0284
antigen receptor-mediated signaling pathway (GO:0050851)	31	2.71	1.98e-06	0.000146
regulation of endothelial cell migration (GO:0010594)	17	2.7	0.000407	0.0156
myeloid cell differentiation (GO:0030099)	24	2.7	2.91e-05	0.00157
regulation of vasculature development (GO:1901342)	35	2.7	4.75e-07	4.2e-05
positive regulation of inflammatory response (GO:0050729)	15	2.69	0.000896	0.0298
regulation of cell adhesion (GO:0030155)	74	2.69	2.67e-13	1.25e-10
positive regulation of JNK cascade (GO:0046330)	14	2.68	0.00137	0.0428
positive regulation of epithelial cell migration (GO:0010634)	15	2.68	0.000955	0.0314
hematopoietic or lymphoid organ development (GO:0048534)	65	2.67	1.1e-11	2.82e-09
positive regulation of binding (GO:0051099)	18	2.67	0.000322	0.0126
regulation of binding (GO:0051098)	38	2.66	2.22e-07	2.09e-05
regulation of adaptive immune response (GO:0002819)	17	2.65	0.000492	0.0182
regulation of phosphatase activity (GO:0010921)	18	2.65	0.000343	0.0134
regulation of T cell proliferation (GO:0042129)	17	2.64	0.000524	0.0192
Fc receptor signaling pathway (GO:0038093)	24	2.62	4.49e-05	0.00229
positive regulation of cytoskeleton organization (GO:0051495)	22	2.61	9.77e-05	0.00452
negative regulation of cellular response to growth factor stimulus (GO:0090288)	17	2.61	0.000592	0.0211
regulation of extrinsic apoptotic signaling pathway (GO:2001236)	16	2.61	0.00085	0.0285
immune system development (GO:0002520)	67	2.6	1.16e-11	2.92e-09
positive regulation of cell cycle process (GO:0090068)	29	2.58	1.51e-05	0.000865
regulation of generation of precursor metabolites and energy (GO:0043467)	16	2.57	0.000959	0.0315
regulation of adaptive immune response based on somatic recombination of immune receptors built from immunoglobulin superfamily domains (GO:0002822)	15	2.57	0.00138	0.0428
negative regulation of kinase activity (GO:0033673)	25	2.57	6.86e-05	0.00332
negative regulation of protein kinase activity (GO:0006469)	23	2.57	8.66e-05	0.00409
positive regulation of NF-kappaB transcription factor activity (GO:0051092)	16	2.56	0.00102	0.0332
positive regulation of GTPase activity (GO:0043547)	40	2.55	3.36e-07	3.02e-05
regulation of response to wounding (GO:1903034)	17	2.53	0.000796	0.027
regulation of reactive oxygen species metabolic process (GO:2000377)	18	2.52	0.000588	0.021
positive regulation of supramolecular fiber organization (GO:1902905)	19	2.5	0.000734	0.0252
regulation of GTPase activity (GO:0043087)	46	2.49	1.12e-07	1.12e-05
regulation of small GTPase mediated signal transduction (GO:0051056)	31	2.49	1.12e-05	0.000665
negative regulation of MAPK cascade (GO:0043409)	16	2.48	0.00136	0.0424
regulation of cell junction assembly (GO:1901888)	19	2.48	0.000769	0.0262
regulation of angiogenesis (GO:0045765)	29	2.48	2.32e-05	0.00128
small GTPase mediated signal transduction (GO:0007264)	25	2.44	0.000109	0.00495
axon guidance (GO:0007411)	26	2.44	7.88e-05	0.00377
neuron projection guidance (GO:0097485)	26	2.43	8.22e-05	0.00391
regulation of stress-activated MAPK cascade (GO:0032872)	21	2.42	0.000453	0.017
transmembrane receptor protein tyrosine kinase signaling pathway (GO:0007169)	48	2.39	1.18e-07	1.17e-05
regulation of stress-activated protein kinase signaling cascade (GO:0070302)	21	2.38	0.000508	0.0187
enzyme linked receptor protein signaling pathway (GO:0007167)	66	2.36	1.09e-09	1.6e-07
regulation of actin filament organization (GO:0110053)	25	2.34	0.000176	0.00771
regulation of dephosphorylation (GO:0035303)	19	2.34	0.00114	0.0367
regulation of B cell activation (GO:0050864)	19	2.33	0.00119	0.0379
establishment or maintenance of cell polarity (GO:0007163)	18	2.33	0.00164	0.0496
negative regulation of cell motility (GO:2000146)	25	2.33	0.000193	0.00836
regulation of protein polymerization (GO:0032271)	21	2.32	0.000649	0.0229
negative regulation of transferase activity (GO:0051348)	26	2.32	0.00022	0.00914
positive regulation of protein-containing complex assembly (GO:0031334)	22	2.32	0.000494	0.0182
regulation of DNA-binding transcription factor activity (GO:0051090)	39	2.31	3.87e-06	0.000263
leukocyte activation (GO:0045321)	82	2.31	1.66e-11	3.88e-09
regulation of actin cytoskeleton organization (GO:0032956)	32	2.31	3.37e-05	0.00179
response to alcohol (GO:0097305)	21	2.3	0.000707	0.0244
regulation of I-kappaB kinase/NF-kappaB signaling (GO:0043122)	22	2.3	0.000539	0.0196
positive regulation of DNA-binding transcription factor activity (GO:0051091)	24	2.29	0.000464	0.0174
rhythmic process (GO:0048511)	24	2.27	0.000485	0.018
glycerophospholipid biosynthetic process (GO:0046474)	19	2.27	0.00151	0.0463
immune response-regulating cell surface receptor signaling pathway (GO:0002768)	42	2.26	3.09e-06	0.000217
negative regulation of cell migration (GO:0030336)	23	2.26	0.000695	0.0242
cell activation (GO:0001775)	93	2.26	2.15e-12	6.57e-10
regulation of actin filament-based process (GO:0032970)	35	2.26	2.79e-05	0.00151
positive regulation of protein serine/threonine kinase activity (GO:0071902)	30	2.25	8.6e-05	0.00407
immune response-regulating signaling pathway (GO:0002764)	42	2.25	3.44e-06	0.000238
regulation of peptidyl-tyrosine phosphorylation (GO:0050730)	22	2.25	0.000997	0.0326
regulation of cellular response to growth factor stimulus (GO:0090287)	25	2.23	0.00041	0.0157
regulation of ERK1 and ERK2 cascade (GO:0070372)	25	2.23	0.00041	0.0156
regulation of calcium ion transport (GO:0051924)	22	2.23	0.00104	0.0338
axonogenesis (GO:0007409)	33	2.21	6.37e-05	0.00311
immune response-activating cell surface receptor signaling pathway (GO:0002429)	38	2.2	1.51e-05	0.000864
negative regulation of phosphorylation (GO:0042326)	38	2.2	1.51e-05	0.000861
immune response-activating signal transduction (GO:0002757)	38	2.2	1.51e-05	0.000858
regulation of MAP kinase activity (GO:0043405)	29	2.2	0.00023	0.00941
intracellular signal transduction (GO:0035556)	141	2.19	1.08e-17	1.07e-14
regulation of transmembrane receptor protein serine/threonine kinase signaling pathway (GO:0090092)	21	2.19	0.00157	0.0475
regulation of protein serine/threonine kinase activity (GO:0071900)	44	2.19	4.03e-06	0.000267
positive regulation of cell migration (GO:0030335)	44	2.19	4.03e-06	0.000266
positive regulation of cell motility (GO:2000147)	46	2.19	2.34e-06	0.000168
negative regulation of cytokine production (GO:0001818)	23	2.19	0.000886	0.0296
apoptotic signaling pathway (GO:0097190)	24	2.19	0.000664	0.0233
positive regulation of protein kinase activity (GO:0045860)	45	2.18	3.32e-06	0.00023
positive regulation of locomotion (GO:0040017)	47	2.18	1.97e-06	0.000146
cell morphogenesis involved in differentiation (GO:0000904)	47	2.17	3.13e-06	0.000219
positive regulation of cellular component movement (GO:0051272)	47	2.17	3.13e-06	0.000218
negative regulation of cellular component movement (GO:0051271)	26	2.16	0.000658	0.0232
negative regulation of cell adhesion (GO:0007162)	23	2.15	0.00104	0.0339
protein phosphorylation (GO:0006468)	79	2.13	1.27e-09	1.85e-07
signal transduction by protein phosphorylation (GO:0023014)	34	2.13	0.000111	0.00504
cell morphogenesis involved in neuron differentiation (GO:0048667)	37	2.12	4.7e-05	0.00238
positive regulation of immune system process (GO:0002684)	89	2.12	1.7e-10	3.15e-08
regulation of supramolecular fiber organization (GO:1902903)	30	2.09	0.000276	0.0111
regulation of cellular response to stress (GO:0080135)	60	2.09	2.94e-07	2.67e-05
negative regulation of locomotion (GO:0040013)	25	2.09	0.00108	0.035
axon development (GO:0061564)	34	2.08	0.000135	0.00599
positive regulation of kinase activity (GO:0033674)	49	2.08	4.74e-06	0.000305
positive regulation of cell cycle (GO:0045787)	31	2.07	0.000326	0.0127
activation of protein kinase activity (GO:0032147)	26	2.07	0.000872	0.0292
actin cytoskeleton organization (GO:0030036)	42	2.07	2.37e-05	0.0013
regulation of protein-containing complex assembly (GO:0043254)	36	2.07	8.6e-05	0.00408
negative regulation of phosphate metabolic process (GO:0045936)	45	2.07	1.6e-05	0.000906
negative regulation of phosphorus metabolic process (GO:0010563)	45	2.06	1.63e-05	0.000917
response to lipopolysaccharide (GO:0032496)	25	2.06	0.00119	0.0381
negative regulation of cell population proliferation (GO:0008285)	55	2.06	1.53e-06	0.000119
regulation of epithelial cell proliferation (GO:0050678)	27	2.06	0.000718	0.0247
positive regulation of cellular catabolic process (GO:0031331)	31	2.06	0.000346	0.0135
positive regulation of cytokine production (GO:0001819)	36	2.05	0.000138	0.00611
taxis (GO:0042330)	43	2.05	3.08e-05	0.00165
regulation of protein kinase activity (GO:0045859)	63	2.05	2.76e-07	2.55e-05
activation of immune response (GO:0002253)	41	2.04	3.72e-05	0.00195
negative regulation of protein phosphorylation (GO:0001933)	32	2.04	0.000294	0.0117
positive regulation of cellular component biogenesis (GO:0044089)	42	2.04	4.36e-05	0.00224
regulation of cell migration (GO:0030334)	69	2.04	8.96e-08	9.07e-06
regulation of cell population proliferation (GO:0042127)	129	2.03	1.48e-13	7.82e-11
positive regulation of transcription by RNA polymerase II (GO:0045944)	97	2.02	2.04e-10	3.6e-08
response to radiation (GO:0009314)	34	2.02	0.000273	0.0111
wound healing (GO:0042060)	34	2.02	0.000277	0.0111
calcium ion homeostasis (GO:0055074)	34	2.01	0.000287	0.0115
regulation of kinase activity (GO:0043549)	70	2	1.33e-07	1.29e-05
positive regulation of organelle organization (GO:0010638)	49	2	1.19e-05	0.000703
cell population proliferation (GO:0008283)	38	2	0.000156	0.00687
gland development (GO:0048732)	32	1.99	0.000535	0.0195
negative regulation of intracellular signal transduction (GO:1902532)	39	1.99	0.000125	0.00559
phosphorylation (GO:0016310)	99	1.98	4.16e-10	6.55e-08
regulation of cell motility (GO:2000145)	72	1.98	1.37e-07	1.33e-05
positive regulation of cell population proliferation (GO:0008284)	71	1.98	1.81e-07	1.73e-05
cell morphogenesis (GO:0000902)	55	1.98	4.19e-06	0.000275
positive regulation of transcription, DNA-templated (GO:0045893)	119	1.98	5.53e-12	1.47e-09
regulation of cytokine production (GO:0001817)	55	1.98	4.42e-06	0.000287
positive regulation of response to external stimulus (GO:0032103)	39	1.97	0.000135	0.00599
regulation of MAPK cascade (GO:0043408)	55	1.97	6.59e-06	0.000406
neuron projection morphogenesis (GO:0048812)	38	1.97	0.000176	0.00771
positive regulation of nucleic acid-templated transcription (GO:1903508)	125	1.97	1.77e-12	5.76e-10
positive regulation of RNA biosynthetic process (GO:1902680)	125	1.97	1.82e-12	5.79e-10
chemotaxis (GO:0006935)	41	1.96	8.74e-05	0.00411
apoptotic process (GO:0006915)	68	1.96	4.99e-07	4.36e-05
regulation of cytoskeleton organization (GO:0051493)	42	1.96	9.81e-05	0.00452
plasma membrane bounded cell projection morphogenesis (GO:0120039)	38	1.95	0.000191	0.00826
positive regulation of transferase activity (GO:0051347)	52	1.95	1.12e-05	0.000664
regulation of small molecule metabolic process (GO:0062012)	34	1.95	0.000569	0.0204
regulation of cellular component movement (GO:0051270)	77	1.94	1.14e-07	1.13e-05
in utero embryonic development (GO:0001701)	29	1.94	0.00142	0.0438
cell projection morphogenesis (GO:0048858)	38	1.94	0.000209	0.0088
negative regulation of apoptotic process (GO:0043066)	67	1.94	7.79e-07	6.55e-05
leukocyte activation involved in immune response (GO:0002366)	46	1.93	5.78e-05	0.00284
cellular response to growth factor stimulus (GO:0071363)	37	1.93	0.000275	0.0111
negative regulation of programmed cell death (GO:0043069)	68	1.93	9.33e-07	7.69e-05
regulation of locomotion (GO:0040012)	73	1.93	2.6e-07	2.42e-05
regulation of transferase activity (GO:0051338)	76	1.93	1.67e-07	1.61e-05
regulation of intracellular signal transduction (GO:1902531)	134	1.93	1.29e-12	4.55e-10
positive regulation of RNA metabolic process (GO:0051254)	129	1.93	3.6e-12	1e-09
positive regulation of catabolic process (GO:0009896)	34	1.92	0.000616	0.0219
positive regulation of signal transduction (GO:0009967)	122	1.92	1.78e-11	4.05e-09
positive regulation of MAPK cascade (GO:0043410)	40	1.92	0.000195	0.00839
cell activation involved in immune response (GO:0002263)	46	1.92	6.17e-05	0.00302
positive regulation of immune response (GO:0050778)	55	1.92	1.36e-05	0.000789
regulation of cell morphogenesis (GO:0022604)	37	1.91	0.000451	0.0169
regulation of cell differentiation (GO:0045595)	137	1.91	1.13e-12	4.4e-10
positive regulation of nucleobase-containing compound metabolic process (GO:0045935)	140	1.91	7.54e-13	3.07e-10
regulation of programmed cell death (GO:0043067)	115	1.91	1.54e-10	2.87e-08
negative regulation of signal transduction (GO:0009968)	94	1.9	8.84e-09	1.08e-06
actin filament-based process (GO:0030029)	44	1.9	0.000114	0.00516
regulation of apoptotic process (GO:0042981)	113	1.9	2e-10	3.62e-08
positive regulation of hydrolase activity (GO:0051345)	56	1.9	1.2e-05	0.000706
positive regulation of macromolecule biosynthetic process (GO:0010557)	139	1.89	1.2e-12	4.54e-10
negative regulation of multicellular organismal process (GO:0051241)	89	1.89	2.58e-08	2.87e-06
divalent inorganic cation homeostasis (GO:0072507)	35	1.89	0.000557	0.0201
neuron development (GO:0048666)	61	1.89	5.43e-06	0.00034
cellular calcium ion homeostasis (GO:0006874)	31	1.89	0.00152	0.0465
cell migration (GO:0016477)	70	1.88	1.18e-06	9.57e-05
neuron projection development (GO:0031175)	50	1.88	4.24e-05	0.00219
regulation of multicellular organismal development (GO:2000026)	151	1.88	1.74e-13	8.67e-11
response to growth factor (GO:0070848)	38	1.88	0.000401	0.0154
negative regulation of transcription by RNA polymerase II (GO:0000122)	63	1.88	4.99e-06	0.000319
negative regulation of cell communication (GO:0010648)	101	1.87	4.25e-09	5.83e-07
regulation of phosphorylation (GO:0042325)	117	1.87	2.02e-10	3.6e-08
positive regulation of cell death (GO:0010942)	51	1.87	4.91e-05	0.00246
negative regulation of signaling (GO:0023057)	101	1.87	4.54e-09	6.01e-07
positive regulation of cellular biosynthetic process (GO:0031328)	144	1.87	1.48e-12	5.12e-10
positive regulation of cell communication (GO:0010647)	132	1.86	1.92e-11	4.31e-09
regulation of immune system process (GO:0002682)	123	1.86	1.02e-10	1.93e-08
cell part morphogenesis (GO:0032990)	38	1.86	0.000446	0.0168
negative regulation of cell death (GO:0060548)	72	1.86	1.29e-06	0.000102
positive regulation of signaling (GO:0023056)	132	1.85	2.17e-11	4.72e-09
positive regulation of transport (GO:0051050)	68	1.85	3.52e-06	0.000242
regulation of signal transduction (GO:0009966)	223	1.85	9.8e-20	2.23e-16
regulation of cell death (GO:0010941)	121	1.85	1.95e-10	3.57e-08
cellular component morphogenesis (GO:0032989)	44	1.85	0.000214	0.00896
response to wounding (GO:0009611)	38	1.85	0.000661	0.0232
negative regulation of developmental process (GO:0051093)	69	1.84	2.97e-06	0.00021
regulation of phosphate metabolic process (GO:0019220)	129	1.84	5.78e-11	1.19e-08
locomotion (GO:0040011)	94	1.84	3.66e-08	3.93e-06
regulation of phosphorus metabolic process (GO:0051174)	129	1.84	5.9e-11	1.2e-08
positive regulation of biosynthetic process (GO:0009891)	144	1.84	3.58e-12	1.02e-09
regulation of hydrolase activity (GO:0051336)	91	1.83	8.29e-08	8.45e-06
positive regulation of intracellular signal transduction (GO:1902533)	73	1.83	1.74e-06	0.000132
positive regulation of cellular metabolic process (GO:0031325)	239	1.83	1.67e-20	5.32e-17
positive regulation of programmed cell death (GO:0043068)	46	1.83	0.000213	0.00895
positive regulation of phosphorylation (GO:0042327)	76	1.82	1.34e-06	0.000105
positive regulation of cell differentiation (GO:0045597)	70	1.82	4e-06	0.000268
regulation of cellular component biogenesis (GO:0044087)	68	1.82	6.58e-06	0.000407
regulation of body fluid levels (GO:0050878)	35	1.81	0.00156	0.0476
cellular chemical homeostasis (GO:0055082)	52	1.81	7.74e-05	0.00372
positive regulation of molecular function (GO:0044093)	127	1.81	2.11e-10	3.69e-08
peptidyl-amino acid modification (GO:0018193)	62	1.81	1.46e-05	0.000842
programmed cell death (GO:0012501)	72	1.81	3.7e-06	0.000252
positive regulation of gene expression (GO:0010628)	162	1.81	4.3e-13	1.85e-10
phosphorus metabolic process (GO:0006793)	151	1.81	3.86e-12	1.06e-09
localization of cell (GO:0051674)	76	1.81	2.07e-06	0.000152
cell motility (GO:0048870)	76	1.81	2.07e-06	0.000151
positive regulation of developmental process (GO:0051094)	97	1.8	5.24e-08	5.48e-06
plasma membrane bounded cell projection organization (GO:0120036)	79	1.8	1.47e-06	0.000115
negative regulation of protein modification process (GO:0031400)	42	1.8	0.000439	0.0166
positive regulation of apoptotic process (GO:0043065)	45	1.8	0.000302	0.012
viral process (GO:0016032)	56	1.8	4.68e-05	0.00238
regulation of growth (GO:0040008)	47	1.8	0.000197	0.00838
regulation of developmental process (GO:0050793)	183	1.8	1.07e-14	7.42e-12
cell death (GO:0008219)	74	1.8	3.61e-06	0.000247
positive regulation of phosphorus metabolic process (GO:0010562)	80	1.8	1.2e-06	9.71e-05
positive regulation of phosphate metabolic process (GO:0045937)	80	1.8	1.2e-06	9.66e-05
phosphate-containing compound metabolic process (GO:0006796)	148	1.79	1.06e-11	2.76e-09
positive regulation of nitrogen compound metabolic process (GO:0051173)	222	1.79	6.16e-18	6.53e-15
regulation of protein phosphorylation (GO:0001932)	100	1.79	5.8e-08	5.99e-06
negative regulation of transcription, DNA-templated (GO:0045892)	84	1.78	7.52e-07	6.36e-05
negative regulation of molecular function (GO:0044092)	80	1.78	1.95e-06	0.000146
positive regulation of response to stimulus (GO:0048584)	164	1.78	1.26e-12	4.65e-10
cell projection organization (GO:0030030)	81	1.78	1.58e-06	0.000122
positive regulation of catalytic activity (GO:0043085)	100	1.77	6.84e-08	7.02e-06
cellular response to hormone stimulus (GO:0032870)	36	1.77	0.00147	0.0453
metal ion homeostasis (GO:0055065)	42	1.77	0.000703	0.0244
positive regulation of multicellular organismal process (GO:0051240)	121	1.77	3.34e-09	4.66e-07
positive regulation of macromolecule metabolic process (GO:0010604)	243	1.77	3.5e-19	5.57e-16
negative regulation of RNA metabolic process (GO:0051253)	93	1.77	2.77e-07	2.55e-05
regulation of plasma membrane bounded cell projection organization (GO:0120035)	47	1.77	0.00032	0.0126
positive regulation of metabolic process (GO:0009893)	263	1.77	4.6e-21	2.44e-17
response to oxygen-containing compound (GO:1901700)	108	1.76	2.97e-08	3.28e-06
negative regulation of RNA biosynthetic process (GO:1902679)	86	1.76	1.08e-06	8.84e-05
positive regulation of cellular component organization (GO:0051130)	82	1.76	2.07e-06	0.000152
regulation of immune response (GO:0050776)	77	1.75	4.79e-06	0.000307
regulation of protein modification process (GO:0031399)	126	1.75	2.34e-09	3.3e-07
regulation of cell communication (GO:0010646)	240	1.75	1.79e-18	2.18e-15
positive regulation of protein phosphorylation (GO:0001934)	68	1.75	2.04e-05	0.00114
regulation of signaling (GO:0023051)	242	1.75	1.62e-18	2.34e-15
response to lipid (GO:0033993)	56	1.74	0.000123	0.00552
regulation of cell projection organization (GO:0031344)	47	1.74	0.000495	0.0182
negative regulation of nucleic acid-templated transcription (GO:1903507)	85	1.74	1.6e-06	0.000123
negative regulation of cell differentiation (GO:0045596)	48	1.74	0.000408	0.0156
cytoskeleton organization (GO:0007010)	80	1.73	4.03e-06	0.000268
regulation of molecular function (GO:0065009)	203	1.73	1.01e-14	7.28e-12
negative regulation of catalytic activity (GO:0043086)	54	1.73	0.000211	0.00889
regulation of transcription by RNA polymerase II (GO:0006357)	145	1.72	2.52e-10	4.27e-08
cytokine-mediated signaling pathway (GO:0019221)	46	1.72	0.000676	0.0236
regulation of protein transport (GO:0051223)	44	1.72	0.000785	0.0267
positive regulation of protein modification process (GO:0031401)	82	1.72	3.88e-06	0.000263
negative regulation of cellular macromolecule biosynthetic process (GO:2000113)	94	1.72	9.08e-07	7.55e-05
inorganic ion homeostasis (GO:0098771)	47	1.72	0.000558	0.0201
regulation of peptide transport (GO:0090087)	46	1.72	0.000701	0.0243
negative regulation of nucleobase-containing compound metabolic process (GO:0045934)	98	1.72	5.11e-07	4.39e-05
regulation of response to stress (GO:0080134)	107	1.72	1.23e-07	1.21e-05
cation homeostasis (GO:0055080)	46	1.71	0.000719	0.0247
regulation of catalytic activity (GO:0050790)	156	1.71	7.96e-11	1.56e-08
neuron differentiation (GO:0030182)	68	1.71	3.84e-05	0.002
regulation of anatomical structure morphogenesis (GO:0022603)	72	1.7	3.04e-05	0.00164
regulation of response to stimulus (GO:0048583)	284	1.7	1.01e-20	4.03e-17
regulation of establishment of protein localization (GO:0070201)	45	1.7	0.000952	0.0314
response to hormone (GO:0009725)	53	1.69	0.000437	0.0166
positive regulation of cellular protein metabolic process (GO:0032270)	105	1.69	3.49e-07	3.1e-05
generation of neurons (GO:0048699)	102	1.69	5.1e-07	4.41e-05
symbiotic process (GO:0044403)	58	1.68	0.000223	0.00922
regulation of multicellular organismal process (GO:0051239)	207	1.67	1.13e-13	6.2e-11
chemical homeostasis (GO:0048878)	72	1.67	4.93e-05	0.00246
cellular homeostasis (GO:0019725)	58	1.67	0.0003	0.0119
negative regulation of biosynthetic process (GO:0009890)	101	1.67	1.01e-06	8.28e-05
negative regulation of cellular biosynthetic process (GO:0031327)	99	1.67	1.61e-06	0.000122
cellular response to cytokine stimulus (GO:0071345)	66	1.67	0.000101	0.00463
cell development (GO:0048468)	105	1.66	6.07e-07	5.16e-05
negative regulation of macromolecule biosynthetic process (GO:0010558)	95	1.66	2.96e-06	0.00021
cell surface receptor signaling pathway (GO:0007166)	160	1.66	2.99e-10	4.9e-08
neurogenesis (GO:0022008)	107	1.66	5.45e-07	4.66e-05
ion homeostasis (GO:0050801)	50	1.66	0.000963	0.0316
negative regulation of response to stimulus (GO:0048585)	116	1.65	2.04e-07	1.94e-05
immune effector process (GO:0002252)	69	1.65	0.000108	0.00495
positive regulation of cellular process (GO:0048522)	359	1.65	1.2e-25	1.91e-21
positive regulation of protein metabolic process (GO:0051247)	108	1.64	9.23e-07	7.64e-05
cellular response to organic substance (GO:0071310)	147	1.63	6.59e-09	8.38e-07
movement of cell or subcellular component (GO:0006928)	99	1.63	3.98e-06	0.000268
response to cytokine (GO:0034097)	70	1.63	0.000132	0.00588
cellular response to endogenous stimulus (GO:0071495)	72	1.63	8.83e-05	0.00414
negative regulation of cellular process (GO:0048523)	303	1.62	1.93e-19	3.42e-16
vesicle-mediated transport (GO:0016192)	122	1.62	2.4e-07	2.24e-05
cellular protein modification process (GO:0006464)	197	1.62	1.32e-11	3.22e-09
protein modification process (GO:0036211)	197	1.62	1.32e-11	3.17e-09
response to abiotic stimulus (GO:0009628)	72	1.62	0.000124	0.00559
negative regulation of gene expression (GO:0010629)	122	1.61	3.45e-07	3.08e-05
regulation of cellular component organization (GO:0051128)	149	1.6	2.06e-08	2.3e-06
negative regulation of nitrogen compound metabolic process (GO:0051172)	148	1.6	1.95e-08	2.21e-06
negative regulation of cellular metabolic process (GO:0031324)	160	1.6	4.48e-09	5.98e-07
positive regulation of biological process (GO:0048518)	383	1.59	3.63e-25	2.88e-21
response to organic substance (GO:0010033)	183	1.59	4.28e-10	6.68e-08
cellular response to chemical stimulus (GO:0070887)	177	1.58	9.4e-10	1.41e-07
regulation of cellular protein metabolic process (GO:0032268)	162	1.58	8.45e-09	1.05e-06
negative regulation of metabolic process (GO:0009892)	188	1.58	2.65e-10	4.39e-08
regulation of response to external stimulus (GO:0032101)	73	1.58	0.000224	0.00924
regulation of localization (GO:0032879)	168	1.58	4.42e-09	5.95e-07
negative regulation of biological process (GO:0048519)	333	1.57	1.28e-19	2.55e-16
regulation of cellular localization (GO:0060341)	61	1.56	0.00116	0.0373
homeostatic process (GO:0042592)	100	1.56	1.76e-05	0.000988
cellular response to oxygen-containing compound (GO:1901701)	64	1.56	0.000848	0.0285
regulation of cell development (GO:0060284)	58	1.56	0.00162	0.0491
response to endogenous stimulus (GO:0009719)	85	1.56	9.3e-05	0.00431
negative regulation of macromolecule metabolic process (GO:0010605)	170	1.56	8.72e-09	1.07e-06
regulation of nervous system development (GO:0051960)	57	1.55	0.00154	0.0468
cellular response to stress (GO:0033554)	104	1.55	1.42e-05	0.000823
regulation of transport (GO:0051049)	109	1.55	8.95e-06	0.000541
macromolecule modification (GO:0043412)	202	1.55	2.37e-10	4.06e-08
nervous system development (GO:0007399)	143	1.54	3.25e-07	2.93e-05
negative regulation of cellular protein metabolic process (GO:0032269)	62	1.53	0.0014	0.0433
regulation of protein metabolic process (GO:0051246)	166	1.53	4.65e-08	4.96e-06
immune system process (GO:0002376)	166	1.53	4.92e-08	5.21e-06
regulation of organelle organization (GO:0033043)	77	1.51	0.00055	0.02
regulation of RNA biosynthetic process (GO:2001141)	199	1.5	4.64e-09	6.09e-07
regulation of RNA metabolic process (GO:0051252)	214	1.5	9.61e-10	1.43e-07
regulation of nucleic acid-templated transcription (GO:1903506)	198	1.5	6.14e-09	7.93e-07
regulation of nucleobase-containing compound metabolic process (GO:0019219)	228	1.49	3.48e-10	5.58e-08
regulation of transcription, DNA-templated (GO:0006355)	193	1.49	1.48e-08	1.73e-06
cell differentiation (GO:0030154)	211	1.46	1.12e-08	1.33e-06
regulation of cellular macromolecule biosynthetic process (GO:2000112)	215	1.46	6.5e-09	8.34e-07
regulation of macromolecule biosynthetic process (GO:0010556)	221	1.46	5.57e-09	7.26e-07
anatomical structure morphogenesis (GO:0009653)	122	1.46	4.13e-05	0.00214
cellular protein metabolic process (GO:0044267)	212	1.45	1.7e-08	1.98e-06
immune response (GO:0006955)	107	1.45	0.000155	0.00683
cellular developmental process (GO:0048869)	212	1.45	1.81e-08	2.07e-06
regulation of cellular metabolic process (GO:0031323)	346	1.45	3.99e-15	3.33e-12
signal transduction (GO:0007165)	284	1.44	1.54e-11	3.65e-09
localization (GO:0051179)	322	1.44	1.71e-13	8.77e-11
regulation of primary metabolic process (GO:0080090)	333	1.44	4.85e-14	2.85e-11
regulation of nitrogen compound metabolic process (GO:0051171)	322	1.44	1.77e-13	8.52e-11
system development (GO:0048731)	248	1.44	8.58e-10	1.31e-07
regulation of cellular biosynthetic process (GO:0031326)	227	1.44	7.01e-09	8.84e-07
regulation of biological quality (GO:0065008)	225	1.44	1.07e-08	1.29e-06
regulation of biosynthetic process (GO:0009889)	230	1.43	9.05e-09	1.1e-06
multicellular organism development (GO:0007275)	279	1.43	7.67e-11	1.52e-08
regulation of macromolecule metabolic process (GO:0060255)	350	1.43	2.17e-14	1.38e-11
regulation of gene expression (GO:0010468)	262	1.42	7.28e-10	1.12e-07
cell communication (GO:0007154)	303	1.42	1.73e-11	4e-09
protein metabolic process (GO:0019538)	237	1.41	2.04e-08	2.3e-06
anatomical structure development (GO:0048856)	295	1.41	9.16e-11	1.78e-08
signaling (GO:0023052)	296	1.41	7.43e-11	1.5e-08
protein localization (GO:0008104)	118	1.41	0.000225	0.00923
animal organ development (GO:0048513)	175	1.41	4.01e-06	0.000268
response to chemical (GO:0042221)	236	1.4	3.38e-08	3.65e-06
regulation of metabolic process (GO:0019222)	373	1.4	2.22e-14	1.36e-11
cellular macromolecule metabolic process (GO:0044260)	274	1.4	1.64e-09	2.37e-07
response to external stimulus (GO:0009605)	135	1.39	0.000117	0.0053
macromolecule localization (GO:0033036)	135	1.39	0.000148	0.00655
cellular localization (GO:0051641)	159	1.38	3.32e-05	0.00177
establishment of localization (GO:0051234)	247	1.38	5.17e-08	5.45e-06
response to stress (GO:0006950)	191	1.37	6.64e-06	0.000408
developmental process (GO:0032502)	311	1.37	3.41e-10	5.53e-08
transport (GO:0006810)	238	1.37	2.07e-07	1.96e-05
establishment of localization in cell (GO:0051649)	124	1.36	0.000556	0.0201
interspecies interaction between organisms (GO:0044419)	109	1.36	0.00153	0.0467
organonitrogen compound metabolic process (GO:1901564)	281	1.35	1.79e-08	2.06e-06
cellular response to stimulus (GO:0051716)	350	1.35	5.6e-11	1.17e-08
macromolecule metabolic process (GO:0043170)	319	1.32	1.22e-08	1.45e-06
organic substance metabolic process (GO:0071704)	394	1.29	4.06e-10	6.45e-08
regulation of cellular process (GO:0050794)	555	1.29	1.65e-18	2.19e-15
nitrogen compound metabolic process (GO:0006807)	347	1.28	3.18e-08	3.48e-06
metabolic process (GO:0008152)	420	1.28	9.4e-11	1.8e-08
primary metabolic process (GO:0044238)	370	1.28	7.05e-09	8.83e-07
cellular metabolic process (GO:0044237)	380	1.28	4.28e-09	5.81e-07
regulation of biological process (GO:0050789)	571	1.26	1.9e-17	1.78e-14
response to stimulus (GO:0050896)	410	1.26	3.89e-09	5.38e-07
biological regulation (GO:0065007)	598	1.25	1.93e-18	2.2e-15
multicellular organismal process (GO:0032501)	339	1.25	1.6e-06	0.000123
cellular component organization (GO:0016043)	268	1.24	9.99e-05	0.00459
cellular component organization or biogenesis (GO:0071840)	271	1.2	0.000571	0.0204
cellular process (GO:0009987)	701	1.18	7.64e-20	2.03e-16
biological_process (GO:0008150)	753	1.1	5.77e-15	4.37e-12

## Sheet: TableS2G
Table S3G. Enriched GO terms for CD8+ T cell LMR genes
GO biological process complete	No. genes	Fold Enrichment	p-value	FDR
negative regulation of nucleotide-binding oligomerization domain containing 2 signaling pathway (GO:0070433)	3	30.84	0.000574	0.0314
negative regulation of nucleotide-binding oligomerization domain containing signaling pathway (GO:0070425)	3	30.84	0.000574	0.0313
membrane raft localization (GO:0051665)	4	17.63	0.000267	0.0168
plus-end-directed organelle transport along microtubule (GO:0072386)	4	13.71	0.000549	0.0304
gamma-delta T cell activation (GO:0046629)	4	13.71	0.000549	0.0303
natural killer cell differentiation (GO:0001779)	5	12.85	0.000136	0.0097
immunological synapse formation (GO:0001771)	5	12.85	0.000136	0.00965
negative thymic T cell selection (GO:0045060)	4	11.22	0.000998	0.0485
stress fiber assembly (GO:0043149)	5	9.64	0.000403	0.0236
contractile actin filament bundle assembly (GO:0030038)	5	9.64	0.000403	0.0236
positive regulation of antigen receptor-mediated signaling pathway (GO:0050857)	7	9.39	3.16e-05	0.00273
positive regulation of alpha-beta T cell proliferation (GO:0046641)	6	8.81	0.000158	0.0108
thymic T cell selection (GO:0045061)	5	8.12	0.000779	0.0399
regulation of B cell receptor signaling pathway (GO:0050855)	6	7.12	0.000423	0.0241
regulation of defense response to virus by virus (GO:0050690)	6	6.38	0.0007	0.0368
T cell costimulation (GO:0031295)	11	6.28	5.17e-06	0.000637
lymphocyte costimulation (GO:0031294)	11	6.06	7.01e-06	0.000807
alpha-beta T cell differentiation (GO:0046632)	11	6.06	7.01e-06	0.000802
adipose tissue development (GO:0060612)	7	6	0.000351	0.0211
regulation of antigen receptor-mediated signaling pathway (GO:0050854)	13	5.98	1.17e-06	0.000176
T cell selection (GO:0045058)	8	5.88	0.000152	0.0105
T cell proliferation (GO:0042098)	7	5.84	0.000407	0.0237
T cell differentiation (GO:0030217)	27	5.74	5.28e-12	3.82e-09
regulation of T cell receptor signaling pathway (GO:0050856)	8	5.61	0.000201	0.0131
positive regulation of cytokinesis (GO:0032467)	7	5.54	0.000538	0.03
positive regulation of alpha-beta T cell activation (GO:0046635)	11	5.47	1.64e-05	0.00156
alpha-beta T cell activation (GO:0046631)	12	5.36	8.13e-06	0.000885
B cell proliferation (GO:0042100)	7	5.14	0.000796	0.0407
cell-substrate junction assembly (GO:0007044)	7	5.02	0.000901	0.0451
cell-substrate junction organization (GO:0150115)	7	4.91	0.00102	0.049
negative regulation of endothelial cell migration (GO:0010596)	8	4.75	0.000549	0.0305
lymphocyte differentiation (GO:0030098)	38	4.75	5.3e-14	7.67e-11
T cell activation (GO:0042110)	36	4.53	8.33e-13	8.82e-10
lymphocyte proliferation (GO:0046651)	12	4.51	3.79e-05	0.00319
negative regulation of epithelial cell migration (GO:0010633)	10	4.47	0.000178	0.012
positive regulation of cell-matrix adhesion (GO:0001954)	8	4.41	0.000852	0.0431
mononuclear cell proliferation (GO:0032943)	12	4.41	4.68e-05	0.0039
actin filament bundle assembly (GO:0051017)	8	4.41	0.000852	0.043
negative regulation of muscle cell differentiation (GO:0051148)	8	4.33	0.000945	0.0467
ephrin receptor signaling pathway (GO:0048013)	12	4.3	5.75e-05	0.00466
integrin-mediated signaling pathway (GO:0007229)	14	4.28	1.52e-05	0.00147
T cell receptor signaling pathway (GO:0050852)	25	4.24	9e-09	2.47e-06
lymphocyte activation (GO:0046649)	54	4.22	2.25e-17	8.94e-14
actin cytoskeleton reorganization (GO:0031532)	9	4.14	0.000614	0.0331
positive regulation of T cell activation (GO:0050870)	29	4.14	9.42e-10	3.4e-07
regulation of T cell differentiation (GO:0045580)	20	4.09	4.61e-07	7.71e-05
regulation of blood vessel endothelial cell migration (GO:0043535)	12	3.98	0.000113	0.00825
positive regulation of leukocyte cell-cell adhesion (GO:1903039)	30	3.94	1.42e-09	4.9e-07
positive regulation of cell-substrate adhesion (GO:0010811)	16	3.92	1.04e-05	0.0011
leukocyte proliferation (GO:0070661)	12	3.86	0.000148	0.0104
activation of GTPase activity (GO:0090630)	14	3.82	4.67e-05	0.00391
regulation of alpha-beta T cell activation (GO:0046634)	12	3.82	0.000162	0.011
positive regulation of cell-cell adhesion (GO:0022409)	34	3.76	3.44e-10	1.48e-07
regulation of lymphocyte differentiation (GO:0045619)	22	3.75	4.72e-07	7.81e-05
positive regulation of T cell differentiation (GO:0045582)	11	3.69	0.000392	0.0232
leukocyte differentiation (GO:0002521)	42	3.67	5.6e-12	3.71e-09
B cell activation (GO:0042113)	19	3.6	4.91e-06	0.00062
positive regulation of lymphocyte differentiation (GO:0045621)	12	3.53	0.000316	0.0195
peptidyl-tyrosine dephosphorylation (GO:0035335)	12	3.53	0.000316	0.0194
calcium-mediated signaling (GO:0019722)	17	3.52	1.97e-05	0.0018
regulation of T cell activation (GO:0050863)	38	3.51	1.89e-10	8.85e-08
positive regulation of cell adhesion (GO:0045785)	48	3.43	1.57e-12	1.39e-09
platelet activation (GO:0030168)	15	3.38	9.16e-05	0.00693
regulation of leukocyte cell-cell adhesion (GO:1903037)	35	3.37	2.55e-09	8.46e-07
regulation of cell-substrate adhesion (GO:0010810)	23	3.32	1.82e-06	0.000267
B cell differentiation (GO:0030183)	12	3.25	0.000622	0.0333
regulation of endothelial cell migration (GO:0010594)	17	3.18	6.4e-05	0.00506
regulation of cell-cell adhesion (GO:0022407)	44	3.15	1.68e-10	8.35e-08
positive regulation of GTPase activity (GO:0043547)	42	3.14	4.6e-10	1.88e-07
positive regulation of lymphocyte proliferation (GO:0050671)	14	3.13	0.00032	0.0196
regulation of epithelial cell migration (GO:0010632)	23	3.13	4.49e-06	0.00059
regulation of transforming growth factor beta receptor signaling pathway (GO:0017015)	12	3.11	0.00088	0.0443
positive regulation of mononuclear cell proliferation (GO:0032946)	14	3.11	0.000342	0.0208
antigen receptor-mediated signaling pathway (GO:0050851)	30	3.08	2.12e-07	3.75e-05
regulation of cellular response to transforming growth factor beta stimulus (GO:1903844)	12	3.06	0.00101	0.0487
bone development (GO:0060348)	18	2.95	9.38e-05	0.00703
positive regulation of lymphocyte activation (GO:0051251)	36	2.93	4.32e-08	9.28e-06
positive regulation of leukocyte differentiation (GO:1902107)	15	2.93	0.000381	0.0227
regulation of GTPase activity (GO:0043087)	46	2.93	5.82e-10	2.31e-07
regulation of small GTPase mediated signal transduction (GO:0051056)	31	2.92	3.9e-07	6.67e-05
hemopoiesis (GO:0030097)	56	2.92	7.48e-12	4.76e-09
negative regulation of cell migration (GO:0030336)	25	2.89	6.29e-06	0.000747
regulation of leukocyte differentiation (GO:1902105)	27	2.88	2.81e-06	0.000382
positive regulation of leukocyte proliferation (GO:0070665)	14	2.88	0.000689	0.0364
peptidyl-serine modification (GO:0018209)	19	2.86	9.01e-05	0.00685
hematopoietic or lymphoid organ development (GO:0048534)	59	2.85	5.3e-12	3.66e-09
regulation of Ras protein signal transduction (GO:0046578)	18	2.8	0.000171	0.0116
protein localization to plasma membrane (GO:0072659)	18	2.8	0.000171	0.0115
immune system development (GO:0002520)	61	2.79	5.2e-12	3.93e-09
regulation of cell adhesion (GO:0030155)	65	2.78	1.16e-12	1.08e-09
positive regulation of leukocyte activation (GO:0002696)	38	2.76	7.8e-08	1.57e-05
negative regulation of cell adhesion (GO:0007162)	25	2.74	1.41e-05	0.0014
positive regulation of apoptotic signaling pathway (GO:2001235)	16	2.74	0.000484	0.0273
negative regulation of cell motility (GO:2000146)	25	2.73	1.49e-05	0.00146
peptidyl-serine phosphorylation (GO:0018105)	16	2.73	0.000512	0.0287
regulation of JNK cascade (GO:0046328)	16	2.7	0.000572	0.0314
positive regulation of cell activation (GO:0050867)	38	2.67	1.68e-07	3.03e-05
regulation of lymphocyte activation (GO:0051249)	46	2.65	1.72e-08	4.47e-06
cell-substrate adhesion (GO:0031589)	16	2.64	0.00071	0.0372
negative regulation of cellular component movement (GO:0051271)	27	2.64	1.27e-05	0.00128
regulation of lymphocyte proliferation (GO:0050670)	19	2.63	0.000246	0.0157
positive regulation of cell cycle process (GO:0090068)	25	2.61	3e-05	0.00261
positive regulation of hemopoiesis (GO:1903708)	17	2.61	0.000553	0.0304
regulation of mononuclear cell proliferation (GO:0032944)	19	2.6	0.000273	0.0172
regulation of protein binding (GO:0043393)	18	2.59	0.000409	0.0237
regulation of I-kappaB kinase/NF-kappaB signaling (GO:0043122)	21	2.58	0.00015	0.0104
negative regulation of locomotion (GO:0040013)	26	2.55	4.8e-05	0.00395
regulation of cell activation (GO:0050865)	55	2.55	1.32e-09	4.65e-07
regulation of leukocyte proliferation (GO:0070663)	20	2.55	0.000248	0.0157
regulation of leukocyte activation (GO:0002694)	51	2.53	7.33e-09	2.12e-06
small GTPase mediated signal transduction (GO:0007264)	22	2.52	0.00023	0.0147
myeloid cell differentiation (GO:0030099)	19	2.52	0.000409	0.0238
actin cytoskeleton organization (GO:0030036)	43	2.49	1.61e-07	2.98e-05
cell activation (GO:0001775)	87	2.48	6.6e-14	8.75e-11
leukocyte activation (GO:0045321)	75	2.48	3.47e-12	2.9e-09
Fc receptor signaling pathway (GO:0038093)	19	2.44	0.000818	0.0417
actin filament-based process (GO:0030029)	48	2.44	6.68e-08	1.38e-05
protein localization to cell periphery (GO:1990778)	19	2.41	0.000882	0.0442
immune response-activating cell surface receptor signaling pathway (GO:0002429)	35	2.39	7.89e-06	0.000872
immune response-activating signal transduction (GO:0002757)	35	2.39	7.89e-06	0.000866
positive regulation of hydrolase activity (GO:0051345)	59	2.35	5.9e-09	1.77e-06
regulation of hemopoiesis (GO:1903706)	36	2.35	6.91e-06	0.000808
regulation of actin filament organization (GO:0110053)	21	2.31	0.000647	0.0344
regulation of Wnt signaling pathway (GO:0030111)	28	2.31	0.000113	0.00829
wound healing (GO:0042060)	33	2.3	2.34e-05	0.00209
dephosphorylation (GO:0016311)	24	2.3	0.000281	0.0176
transmembrane receptor protein tyrosine kinase signaling pathway (GO:0007169)	39	2.29	6.38e-06	0.000751
immune response-regulating cell surface receptor signaling pathway (GO:0002768)	36	2.28	1.1e-05	0.00116
regulation of vasculature development (GO:1901342)	25	2.27	0.000346	0.0209
immune response-regulating signaling pathway (GO:0002764)	36	2.27	1.87e-05	0.00172
taxis (GO:0042330)	40	2.24	5.85e-06	0.0007
regulation of innate immune response (GO:0045088)	22	2.23	0.00101	0.0489
activation of immune response (GO:0002253)	38	2.23	1.18e-05	0.0012
response to wounding (GO:0009611)	39	2.23	8.79e-06	0.000944
cell-cell signaling by wnt (GO:0198738)	25	2.22	0.000418	0.024
Wnt signaling pathway (GO:0016055)	25	2.22	0.000418	0.0239
positive regulation of cell cycle (GO:0045787)	28	2.2	0.000185	0.0123
chemotaxis (GO:0006935)	39	2.2	1.12e-05	0.00116
positive regulation of immune system process (GO:0002684)	78	2.19	4.59e-10	1.92e-07
regulation of cell migration (GO:0030334)	63	2.19	3.11e-08	7.16e-06
positive regulation of cell projection organization (GO:0031346)	28	2.18	0.000211	0.0137
positive regulation of cellular component biogenesis (GO:0044089)	38	2.17	2.73e-05	0.00238
second-messenger-mediated signaling (GO:0019932)	24	2.16	0.000719	0.0376
regulation of cell motility (GO:2000145)	66	2.14	3e-08	7.01e-06
cell morphogenesis involved in differentiation (GO:0000904)	39	2.12	2.6e-05	0.00229
positive regulation of cell migration (GO:0030335)	36	2.11	6.32e-05	0.00505
enzyme linked receptor protein signaling pathway (GO:0007167)	50	2.1	2.95e-06	0.000397
regulation of cellular component movement (GO:0051270)	70	2.08	2.56e-08	6.45e-06
positive regulation of cell motility (GO:2000147)	37	2.07	6.16e-05	0.00494
regulation of locomotion (GO:0040012)	66	2.05	1.03e-07	1.97e-05
regulation of cellular component size (GO:0032535)	26	2.04	0.000972	0.0477
regulation of protein-containing complex assembly (GO:0043254)	30	2.03	0.000498	0.028
positive regulation of locomotion (GO:0040017)	37	2.02	0.000118	0.0085
positive regulation of immune response (GO:0050778)	49	2.01	1.04e-05	0.0011
positive regulation of cellular component movement (GO:0051272)	37	2.01	0.000122	0.00881
cell migration (GO:0016477)	63	1.99	5.8e-07	9.22e-05
locomotion (GO:0040011)	86	1.98	5.62e-09	1.72e-06
positive regulation of apoptotic process (GO:0043065)	42	1.98	5.7e-05	0.00465
negative regulation of intracellular signal transduction (GO:1902532)	33	1.98	0.000415	0.0239
positive regulation of programmed cell death (GO:0043068)	42	1.96	9.37e-05	0.00706
intracellular signal transduction (GO:0035556)	107	1.96	1.02e-10	5.39e-08
cell morphogenesis involved in neuron differentiation (GO:0048667)	29	1.96	0.000915	0.0456
regulation of plasma membrane bounded cell projection organization (GO:0120035)	44	1.94	5.89e-05	0.00475
regulation of hydrolase activity (GO:0051336)	82	1.94	2.57e-08	6.3e-06
positive regulation of cell death (GO:0010942)	45	1.94	4.7e-05	0.00389
regulation of immune system process (GO:0002682)	109	1.94	1.11e-10	5.72e-08
apoptotic process (GO:0006915)	57	1.93	7.01e-06	0.000813
neuron development (GO:0048666)	53	1.93	1.34e-05	0.00134
regulation of cell projection organization (GO:0031344)	44	1.92	7.04e-05	0.00549
neuron projection development (GO:0031175)	43	1.9	0.000141	0.00994
cell development (GO:0048468)	101	1.88	2.98e-09	9.48e-07
regulation of immune response (GO:0050776)	70	1.88	1.1e-06	0.000167
positive regulation of organelle organization (GO:0010638)	39	1.87	0.000309	0.0191
localization of cell (GO:0051674)	67	1.87	2.46e-06	0.000343
cell motility (GO:0048870)	67	1.87	2.46e-06	0.00034
regulation of vesicle-mediated transport (GO:0060627)	34	1.87	0.000766	0.0397
cell morphogenesis (GO:0000902)	44	1.86	0.000136	0.00963
positive regulation of cellular component organization (GO:0051130)	74	1.86	6.44e-07	0.000101
programmed cell death (GO:0012501)	63	1.86	4.99e-06	0.000624
regulation of cytokine production (GO:0001817)	44	1.86	0.0002	0.0131
neuron differentiation (GO:0030182)	63	1.86	5.24e-06	0.000641
positive regulation of cell population proliferation (GO:0008284)	56	1.84	2.37e-05	0.0021
regulation of apoptotic process (GO:0042981)	93	1.84	3.92e-08	8.54e-06
cytoskeleton organization (GO:0007010)	72	1.83	1.94e-06	0.000282
cell projection organization (GO:0030030)	71	1.83	2.56e-06	0.00035
regulation of cell population proliferation (GO:0042127)	99	1.83	1.37e-08	3.64e-06
cell death (GO:0008219)	64	1.83	7.26e-06	0.000813
plasma membrane bounded cell projection organization (GO:0120036)	68	1.83	3.91e-06	0.000518
positive regulation of catalytic activity (GO:0043085)	87	1.82	1.61e-07	2.95e-05
regulation of programmed cell death (GO:0043067)	93	1.81	7.29e-08	1.49e-05
regulation of intracellular signal transduction (GO:1902531)	105	1.78	2.15e-08	5.51e-06
regulation of cell death (GO:0010941)	98	1.76	9.84e-08	1.91e-05
negative regulation of cell population proliferation (GO:0008285)	40	1.76	0.000822	0.0417
positive regulation of cell communication (GO:0010647)	106	1.76	2.9e-08	6.87e-06
peptidyl-amino acid modification (GO:0018193)	51	1.75	0.000182	0.0121
regulation of cell differentiation (GO:0045595)	107	1.75	3.39e-08	7.59e-06
positive regulation of signaling (GO:0023056)	106	1.75	4.44e-08	9.41e-06
positive regulation of intracellular signal transduction (GO:1902533)	59	1.74	8.3e-05	0.00634
positive regulation of cell differentiation (GO:0045597)	57	1.74	9.41e-05	0.00702
regulation of signal transduction (GO:0009966)	178	1.74	1.7e-13	2.08e-10
regulation of cellular component biogenesis (GO:0044087)	55	1.73	0.00016	0.0109
cell surface receptor signaling pathway (GO:0007166)	141	1.72	3.1e-10	1.37e-07
positive regulation of signal transduction (GO:0009967)	93	1.72	6.72e-07	0.000104
negative regulation of transcription by RNA polymerase II (GO:0000122)	49	1.72	0.000478	0.0271
protein phosphorylation (GO:0006468)	54	1.72	0.000214	0.0138
negative regulation of signal transduction (GO:0009968)	72	1.71	1.82e-05	0.0017
positive regulation of molecular function (GO:0044093)	102	1.71	2.39e-07	4.13e-05
immune system process (GO:0002376)	158	1.71	2.77e-11	1.63e-08
regulation of multicellular organismal development (GO:2000026)	116	1.7	3.65e-08	8.06e-06
biological adhesion (GO:0022610)	52	1.68	0.000396	0.0233
negative regulation of cell communication (GO:0010648)	77	1.68	1.44e-05	0.00142
neurogenesis (GO:0022008)	92	1.68	2.36e-06	0.000332
negative regulation of signaling (GO:0023057)	77	1.68	2e-05	0.00181
regulation of catalytic activity (GO:0050790)	130	1.67	8.78e-09	2.45e-06
generation of neurons (GO:0048699)	86	1.67	5.13e-06	0.000638
movement of cell or subcellular component (GO:0006928)	86	1.67	7.35e-06	0.000818
phosphate-containing compound metabolic process (GO:0006796)	117	1.67	7.85e-08	1.56e-05
cell adhesion (GO:0007155)	51	1.66	0.000738	0.0383
phosphorus metabolic process (GO:0006793)	118	1.66	9.02e-08	1.77e-05
regulation of cell communication (GO:0010646)	193	1.66	8.62e-13	8.56e-10
regulation of signaling (GO:0023051)	195	1.66	7.22e-13	8.2e-10
negative regulation of multicellular organismal process (GO:0051241)	66	1.65	0.000106	0.00785
negative regulation of transcription, DNA-templated (GO:0045892)	66	1.65	0.000145	0.0101
regulation of anatomical structure morphogenesis (GO:0022603)	59	1.64	0.000367	0.022
positive regulation of nucleic acid-templated transcription (GO:1903508)	88	1.63	1.14e-05	0.00118
regulation of developmental process (GO:0050793)	141	1.63	1.01e-08	2.72e-06
positive regulation of RNA biosynthetic process (GO:1902680)	88	1.63	1.15e-05	0.00118
regulation of response to stimulus (GO:0048583)	231	1.63	9.66e-15	1.92e-11
positive regulation of developmental process (GO:0051094)	74	1.62	7.59e-05	0.00586
positive regulation of response to stimulus (GO:0048584)	127	1.62	1.14e-07	2.14e-05
positive regulation of multicellular organismal process (GO:0051240)	94	1.62	8.48e-06	0.000917
negative regulation of nucleic acid-templated transcription (GO:1903507)	67	1.62	0.000187	0.0124
negative regulation of RNA biosynthetic process (GO:1902679)	67	1.61	0.000191	0.0126
immune effector process (GO:0002252)	57	1.6	0.00068	0.0361
phosphorylation (GO:0016310)	68	1.6	0.000218	0.014
regulation of response to external stimulus (GO:0032101)	63	1.6	0.000351	0.0212
regulation of multicellular organismal process (GO:0051239)	168	1.6	8.01e-10	2.96e-07
positive regulation of RNA metabolic process (GO:0051254)	91	1.6	1.84e-05	0.0017
positive regulation of transcription, DNA-templated (GO:0045893)	81	1.58	6.94e-05	0.00544
cell differentiation (GO:0030154)	194	1.58	4.3e-11	2.44e-08
positive regulation of transcription by RNA polymerase II (GO:0045944)	64	1.57	0.000582	0.0316
positive regulation of nucleobase-containing compound metabolic process (GO:0045935)	98	1.57	1.63e-05	0.00156
cellular developmental process (GO:0048869)	195	1.57	7.83e-11	4.29e-08
positive regulation of gene expression (GO:0010628)	119	1.56	2.03e-06	0.000293
anatomical structure morphogenesis (GO:0009653)	111	1.56	4.85e-06	0.000621
negative regulation of gene expression (GO:0010629)	100	1.56	1.57e-05	0.00152
positive regulation of cellular process (GO:0048522)	288	1.56	9e-17	2.38e-13
positive regulation of macromolecule biosynthetic process (GO:0010557)	97	1.56	2.23e-05	0.002
nervous system development (GO:0007399)	122	1.55	2.1e-06	0.000301
vesicle-mediated transport (GO:0016192)	99	1.55	2.06e-05	0.00186
positive regulation of macromolecule metabolic process (GO:0010604)	180	1.54	2.81e-09	9.13e-07
positive regulation of biological process (GO:0048518)	314	1.54	3.96e-18	6.29e-14
positive regulation of metabolic process (GO:0009893)	194	1.53	7.23e-10	2.74e-07
regulation of molecular function (GO:0065009)	152	1.52	1.72e-07	3.06e-05
regulation of localization (GO:0032879)	138	1.52	8.39e-07	0.000128
positive regulation of cellular metabolic process (GO:0031325)	169	1.52	3.19e-08	7.24e-06
negative regulation of RNA metabolic process (GO:0051253)	68	1.52	0.000991	0.0483
regulation of cellular component organization (GO:0051128)	120	1.52	7.07e-06	0.000803
negative regulation of cellular process (GO:0048523)	240	1.51	4.46e-12	3.55e-09
animal organ development (GO:0048513)	160	1.51	1.06e-07	2e-05
regulation of response to stress (GO:0080134)	80	1.51	0.000381	0.0226
negative regulation of response to stimulus (GO:0048585)	90	1.51	0.000157	0.0108
negative regulation of cellular macromolecule biosynthetic process (GO:2000113)	70	1.51	0.000934	0.0464
positive regulation of nitrogen compound metabolic process (GO:0051173)	158	1.5	2.36e-07	4.13e-05
positive regulation of cellular biosynthetic process (GO:0031328)	98	1.49	0.000101	0.0075
tissue development (GO:0009888)	86	1.49	0.000293	0.0182
positive regulation of biosynthetic process (GO:0009891)	99	1.49	0.000113	0.00823
system development (GO:0048731)	217	1.48	6.76e-10	2.62e-07
regulation of transcription by RNA polymerase II (GO:0006357)	106	1.48	6.5e-05	0.00512
negative regulation of biosynthetic process (GO:0009890)	76	1.48	0.00094	0.0465
immune response (GO:0006955)	92	1.47	0.000289	0.018
anatomical structure development (GO:0048856)	259	1.45	2.73e-11	1.67e-08
regulation of phosphate metabolic process (GO:0019220)	86	1.44	0.000767	0.0396
regulation of phosphorus metabolic process (GO:0051174)	86	1.44	0.000772	0.0397
cellular protein modification process (GO:0006464)	149	1.44	5.36e-06	0.000651
protein modification process (GO:0036211)	149	1.44	5.36e-06	0.000646
negative regulation of biological process (GO:0048519)	257	1.43	2.49e-10	1.13e-07
multicellular organism development (GO:0007275)	236	1.42	3.48e-09	1.08e-06
negative regulation of macromolecule metabolic process (GO:0010605)	131	1.41	7.33e-05	0.00568
developmental process (GO:0032502)	272	1.41	1.89e-10	9.08e-08
negative regulation of metabolic process (GO:0009892)	142	1.4	3.27e-05	0.00281
signal transduction (GO:0007165)	233	1.39	2.56e-08	6.35e-06
localization (GO:0051179)	264	1.39	1.43e-09	4.85e-07
signaling (GO:0023052)	249	1.39	6.43e-09	1.89e-06
cellular localization (GO:0051641)	136	1.39	8.29e-05	0.00636
protein metabolic process (GO:0019538)	199	1.39	6.67e-07	0.000104
macromolecule modification (GO:0043412)	154	1.39	2.48e-05	0.00219
negative regulation of cellular metabolic process (GO:0031324)	118	1.39	0.000336	0.0205
cellular protein metabolic process (GO:0044267)	172	1.39	7.21e-06	0.000813
negative regulation of nitrogen compound metabolic process (GO:0051172)	108	1.37	0.00102	0.049
cell communication (GO:0007154)	249	1.37	2.83e-08	6.82e-06
cellular response to chemical stimulus (GO:0070887)	128	1.35	0.000616	0.0331
response to organic substance (GO:0010033)	131	1.33	0.000731	0.0381
organelle organization (GO:0006996)	154	1.33	0.000191	0.0126
cellular response to stimulus (GO:0051716)	294	1.33	8.47e-09	2.4e-06
cellular component organization (GO:0016043)	245	1.33	5.73e-07	9.2e-05
regulation of gene expression (GO:0010468)	208	1.33	8.85e-06	0.000945
cellular macromolecule metabolic process (GO:0044260)	221	1.32	4.76e-06	0.000615
cellular component organization or biogenesis (GO:0071840)	253	1.32	4.95e-07	8.12e-05
regulation of nucleic acid-templated transcription (GO:1903506)	146	1.3	0.000964	0.0475
regulation of cellular process (GO:0050794)	476	1.3	3.42e-17	1.09e-13
regulation of RNA biosynthetic process (GO:2001141)	146	1.3	0.000977	0.0478
establishment of localization (GO:0051234)	196	1.29	0.000126	0.00905
regulation of metabolic process (GO:0019222)	291	1.28	4.31e-07	7.29e-05
regulation of cellular metabolic process (GO:0031323)	261	1.28	3.38e-06	0.000451
regulation of biological process (GO:0050789)	494	1.28	1.47e-17	7.79e-14
organonitrogen compound metabolic process (GO:1901564)	226	1.28	3.54e-05	0.00303
regulation of biological quality (GO:0065008)	170	1.28	0.000597	0.0323
regulation of macromolecule metabolic process (GO:0060255)	266	1.28	4.88e-06	0.00062
biological regulation (GO:0065007)	515	1.27	5.78e-18	4.59e-14
transport (GO:0006810)	187	1.26	0.00048	0.0271
multicellular organismal process (GO:0032501)	292	1.26	2.16e-06	0.000307
macromolecule metabolic process (GO:0043170)	259	1.26	1.78e-05	0.00167
response to stimulus (GO:0050896)	349	1.26	4.89e-08	1.02e-05
regulation of primary metabolic process (GO:0080090)	247	1.26	3.62e-05	0.00306
regulation of nitrogen compound metabolic process (GO:0051171)	235	1.24	0.000221	0.0141
primary metabolic process (GO:0044238)	301	1.23	1.65e-05	0.00156
organic substance metabolic process (GO:0071704)	316	1.22	1.42e-05	0.0014
nitrogen compound metabolic process (GO:0006807)	279	1.21	0.000106	0.00784
metabolic process (GO:0008152)	336	1.21	1.23e-05	0.00125
cellular metabolic process (GO:0044237)	304	1.2	6.37e-05	0.00506
cellular process (GO:0009987)	593	1.17	5.42e-16	1.23e-12
biological_process (GO:0008150)	643	1.11	3.22e-14	5.69e-11

## Sheet: TableS2H
Table S3H. Enriched GO terms for CD4+ CD8+ double positive T cell LMR genes
GO biological process complete	No. genes	Fold Enrichment	p-value	FDR
positive regulation of Fc receptor mediated stimulatory signaling pathway (GO:0060369)	6	7.41	0.00111	0.0218
endothelial cell apoptotic process (GO:0072577)	6	6.48	0.00178	0.032
regulation of Fc receptor mediated stimulatory signaling pathway (GO:0060368)	8	6.28	0.000349	0.00848
netrin-activated signaling pathway (GO:0038007)	7	6.05	0.000972	0.0197
GDP metabolic process (GO:0046710)	7	6.05	0.000972	0.0197
collateral sprouting (GO:0048668)	6	5.76	0.00271	0.0456
positive regulation of synapse maturation (GO:0090129)	6	5.76	0.00271	0.0456
peptidyl-tyrosine dephosphorylation involved in inactivation of protein kinase activity (GO:1990264)	6	5.76	0.00271	0.0455
negative thymic T cell selection (GO:0045060)	7	5.5	0.00145	0.0271
cellular response to interleukin-15 (GO:0071350)	8	5.32	0.000778	0.0165
interleukin-15-mediated signaling pathway (GO:0035723)	8	5.32	0.000778	0.0165
immunological synapse formation (GO:0001771)	7	5.04	0.00209	0.0368
nerve growth factor signaling pathway (GO:0038180)	7	5.04	0.00209	0.0368
negative T cell selection (GO:0043383)	7	5.04	0.00209	0.0367
GMP metabolic process (GO:0046037)	8	4.94	0.00111	0.0219
response to interleukin-15 (GO:0070672)	8	4.94	0.00111	0.0219
regulation of synapse maturation (GO:0090128)	8	4.94	0.00111	0.0219
insulin-like growth factor receptor signaling pathway (GO:0048009)	8	4.94	0.00111	0.0218
cellular response to purine-containing compound (GO:0071415)	7	4.65	0.00293	0.0484
G protein-coupled acetylcholine receptor signaling pathway (GO:0007213)	10	4.55	0.000443	0.0103
thymic T cell selection (GO:0045061)	10	4.55	0.000443	0.0103
cardiolipin metabolic process (GO:0032048)	8	4.32	0.00212	0.0371
nuclear migration (GO:0007097)	11	4.32	0.000324	0.008
retinal ganglion cell axon guidance (GO:0031290)	9	4.32	0.00113	0.022
positive regulation of antigen receptor-mediated signaling pathway (GO:0050857)	11	4.13	0.000434	0.0102
negative regulation of CD4-positive, alpha-beta T cell differentiation (GO:0043371)	10	4.11	0.000808	0.017
negative regulation of T-helper cell differentiation (GO:0045623)	8	4.07	0.00284	0.0473
ionotropic glutamate receptor signaling pathway (GO:0035235)	12	3.99	0.00031	0.00771
vascular endothelial growth factor signaling pathway (GO:0038084)	10	3.93	0.00107	0.0211
positive regulation of CREB transcription factor activity (GO:0032793)	9	3.89	0.00199	0.0355
epithelial cell apoptotic process (GO:1904019)	12	3.84	0.000406	0.00963
outflow tract septum morphogenesis (GO:0003148)	12	3.84	0.000406	0.00961
negative regulation of alpha-beta T cell differentiation (GO:0046639)	11	3.8	0.00075	0.016
glutamate receptor signaling pathway (GO:0007215)	21	3.78	3.86e-06	0.000146
T cell selection (GO:0045058)	18	3.7	2.32e-05	0.00074
neurotrophin signaling pathway (GO:0038179)	12	3.7	0.000525	0.0119
dendritic spine organization (GO:0097061)	13	3.62	0.000367	0.00886
myeloid dendritic cell activation (GO:0001773)	10	3.6	0.00179	0.0321
lamellipodium assembly (GO:0030032)	15	3.6	0.00014	0.0038
CD4-positive, alpha-beta T cell differentiation involved in immune response (GO:0002294)	12	3.58	0.000673	0.0146
T-helper cell differentiation (GO:0042093)	12	3.58	0.000673	0.0146
positive regulation of interleukin-2 production (GO:0032743)	11	3.52	0.00124	0.0237
central nervous system projection neuron axonogenesis (GO:0021952)	11	3.52	0.00124	0.0237
positive regulation of protein-containing complex disassembly (GO:0043243)	15	3.5	0.000179	0.00474
alpha-beta T cell differentiation involved in immune response (GO:0002293)	12	3.46	0.000855	0.0179
alpha-beta T cell activation involved in immune response (GO:0002287)	12	3.46	0.000855	0.0179
regulation of NMDA receptor activity (GO:2000310)	16	3.46	0.000124	0.00341
nucleus localization (GO:0051647)	11	3.39	0.00156	0.0288
actin filament bundle assembly (GO:0051017)	22	3.39	9.09e-06	0.000319
lymphocyte costimulation (GO:0031294)	22	3.39	9.09e-06	0.000318
forebrain neuron development (GO:0021884)	11	3.39	0.00156	0.0288
actin filament bundle organization (GO:0061572)	23	3.37	6.36e-06	0.000229
heterotypic cell-cell adhesion (GO:0034113)	14	3.36	0.000409	0.00965
cellular response to alkaloid (GO:0071312)	14	3.36	0.000409	0.00964
T cell costimulation (GO:0031295)	21	3.36	1.63e-05	0.000533
regulation of T cell receptor signaling pathway (GO:0050856)	17	3.34	0.000109	0.00304
chondrocyte development (GO:0002063)	10	3.32	0.00286	0.0477
regulation of B cell receptor signaling pathway (GO:0050855)	10	3.32	0.00286	0.0476
positive T cell selection (GO:0043368)	11	3.28	0.00196	0.0349
cellular response to interleukin-6 (GO:0071354)	14	3.27	0.00051	0.0116
central nervous system neuron development (GO:0021954)	32	3.25	2.02e-07	9.81e-06
regulation of antigen receptor-mediated signaling pathway (GO:0050854)	25	3.22	4.78e-06	0.000177
ephrin receptor signaling pathway (GO:0048013)	32	3.22	2.5e-07	1.17e-05
positive regulation of axonogenesis (GO:0050772)	33	3.2	1.75e-07	8.6e-06
negative chemotaxis (GO:0050919)	17	3.19	0.000168	0.00448
positive regulation of phosphatidylinositol 3-kinase signaling (GO:0014068)	32	3.18	3.09e-07	1.42e-05
dendritic spine development (GO:0060996)	11	3.17	0.00243	0.0418
regulation of alpha-beta T cell differentiation (GO:0046637)	23	3.15	1.5e-05	0.000497
positive regulation of lamellipodium organization (GO:1902745)	12	3.14	0.00166	0.0303
cell-substrate junction organization (GO:0150115)	16	3.14	0.0003	0.00755
dendritic cell differentiation (GO:0097028)	12	3.14	0.00166	0.0303
peptidyl-tyrosine autophosphorylation (GO:0038083)	13	3.12	0.00113	0.0221
positive regulation of multicellular organism growth (GO:0040018)	13	3.12	0.00113	0.0221
positive regulation of substrate adhesion-dependent cell spreading (GO:1900026)	14	3.1	0.000778	0.0165
regulation of interleukin-4 production (GO:0032673)	11	3.07	0.00298	0.0492
centrosome localization (GO:0051642)	11	3.07	0.00298	0.0491
cellular response to acetylcholine (GO:1905145)	11	3.07	0.00298	0.0491
response to acetylcholine (GO:1905144)	11	3.07	0.00298	0.049
negative regulation of reactive oxygen species biosynthetic process (GO:1903427)	11	3.07	0.00298	0.049
motor neuron axon guidance (GO:0008045)	11	3.07	0.00298	0.0489
T cell differentiation involved in immune response (GO:0002292)	12	3.05	0.00203	0.036
detection of mechanical stimulus involved in sensory perception (GO:0050974)	12	3.05	0.00203	0.0359
regulation of glutamate receptor signaling pathway (GO:1900449)	24	3.05	1.56e-05	0.000514
vascular endothelial growth factor receptor signaling pathway (GO:0048010)	25	3.04	1.08e-05	0.000371
regulation of substrate adhesion-dependent cell spreading (GO:1900024)	19	3.04	0.00012	0.00331
axon extension (GO:0048675)	13	3.04	0.00139	0.0263
T cell proliferation (GO:0042098)	13	3.04	0.00139	0.0262
central nervous system neuron axonogenesis (GO:0021955)	13	3.04	0.00139	0.0262
dendrite development (GO:0016358)	40	3.03	3.12e-08	1.77e-06
dendrite morphogenesis (GO:0048813)	21	3.02	5.74e-05	0.00168
positive regulation of lipid kinase activity (GO:0090218)	14	3.02	0.000951	0.0194
neuron projection organization (GO:0106027)	14	3.02	0.000951	0.0194
cell-substrate junction assembly (GO:0007044)	15	3.01	0.000652	0.0142
regulation of interleukin-2 production (GO:0032663)	17	3	0.000308	0.00769
integrin-mediated signaling pathway (GO:0007229)	35	2.99	2.82e-07	1.32e-05
regulation of T-helper cell differentiation (GO:0045622)	12	2.96	0.00248	0.0425
stem cell division (GO:0017145)	12	2.96	0.00248	0.0424
positive regulation of signaling receptor activity (GO:2000273)	13	2.96	0.00169	0.0307
response to interleukin-6 (GO:0070741)	14	2.95	0.00116	0.0224
lamellipodium organization (GO:0097581)	15	2.95	0.000792	0.0167
regulation of CD4-positive, alpha-beta T cell differentiation (GO:0043370)	16	2.94	0.000544	0.0123
neuron recognition (GO:0008038)	17	2.94	0.000374	0.00897
alpha-beta T cell differentiation (GO:0046632)	19	2.93	0.000177	0.00471
positive regulation of alpha-beta T cell activation (GO:0046635)	21	2.93	8.43e-05	0.00239
inner ear receptor cell stereocilium organization (GO:0060122)	12	2.88	0.003	0.0491
semaphorin-plexin signaling pathway (GO:0071526)	13	2.88	0.00204	0.0361
positive regulation of phosphatidylinositol 3-kinase activity (GO:0043552)	12	2.88	0.003	0.049
CD4-positive, alpha-beta T cell differentiation (GO:0043367)	13	2.88	0.00204	0.036
regulation of phospholipase C activity (GO:1900274)	16	2.88	0.000656	0.0142
platelet-derived growth factor receptor signaling pathway (GO:0048008)	12	2.88	0.003	0.049
regulation of platelet activation (GO:0010543)	12	2.88	0.003	0.0489
establishment or maintenance of epithelial cell apical/basal polarity (GO:0045197)	15	2.88	0.000956	0.0194
protein localization to cell junction (GO:1902414)	30	2.85	6.14e-06	0.000222
actin cytoskeleton reorganization (GO:0031532)	22	2.84	8.41e-05	0.00239
regulation of axonogenesis (GO:0050770)	63	2.84	5.89e-11	5.06e-09
positive regulation of cell morphogenesis involved in differentiation (GO:0010770)	52	2.83	2.21e-09	1.46e-07
positive regulation of phospholipase C activity (GO:0010863)	15	2.82	0.00115	0.0223
positive regulation of alpha-beta T cell differentiation (GO:0046638)	15	2.82	0.00115	0.0223
axon guidance (GO:0007411)	91	2.81	4.6e-15	5.67e-13
activation of adenylate cyclase activity (GO:0007190)	13	2.81	0.00245	0.0421
neuron projection guidance (GO:0097485)	91	2.8	5.01e-15	6.13e-13
calcium ion transmembrane import into cytosol (GO:0097553)	21	2.79	0.000225	0.00587
glomerulus development (GO:0032835)	17	2.77	0.000646	0.0141
aorta development (GO:0035904)	17	2.77	0.000646	0.0141
regulation of synaptic transmission, glutamatergic (GO:0051966)	23	2.76	0.000112	0.00312
long-term synaptic potentiation (GO:0060291)	15	2.76	0.00137	0.026
regulation of filopodium assembly (GO:0051489)	15	2.76	0.00137	0.026
positive regulation of axon extension (GO:0045773)	14	2.75	0.002	0.0357
cerebral cortex cell migration (GO:0021795)	14	2.75	0.002	0.0356
regulation of phosphatidylinositol 3-kinase signaling (GO:0014066)	40	2.74	2.91e-07	1.35e-05
positive regulation of cell-substrate adhesion (GO:0010811)	40	2.74	2.91e-07	1.35e-05
regulation of smooth muscle cell migration (GO:0014910)	20	2.74	0.000362	0.00875
epidermal growth factor receptor signaling pathway (GO:0007173)	16	2.71	0.00176	0.0317
positive regulation of interferon-gamma production (GO:0032729)	21	2.71	0.00027	0.0069
calcium ion import (GO:0070509)	15	2.7	0.00263	0.0446
regulation of leukocyte degranulation (GO:0043300)	15	2.7	0.00263	0.0445
positive regulation of ATP metabolic process (GO:1903580)	15	2.7	0.00263	0.0445
positive regulation of protein tyrosine kinase activity (GO:0061098)	19	2.69	0.000586	0.013
telencephalon cell migration (GO:0022029)	18	2.68	0.000867	0.0181
regulation of alpha-beta T cell activation (GO:0046634)	30	2.67	1.34e-05	0.000447
cellular response to cAMP (GO:0071320)	17	2.67	0.00128	0.0245
regulation of actin filament depolymerization (GO:0030834)	17	2.67	0.00128	0.0244
regulation of CD4-positive, alpha-beta T cell activation (GO:2000514)	19	2.65	0.000649	0.0141
regulation of postsynaptic membrane neurotransmitter receptor levels (GO:0099072)	15	2.65	0.00282	0.0473
establishment or maintenance of apical/basal cell polarity (GO:0035088)	15	2.65	0.00282	0.0472
establishment or maintenance of bipolar cell polarity (GO:0061245)	15	2.65	0.00282	0.0472
peptidyl-tyrosine dephosphorylation (GO:0035335)	32	2.63	1.33e-05	0.000446
alpha-beta T cell activation (GO:0046631)	21	2.63	0.000338	0.00831
positive regulation of cell-matrix adhesion (GO:0001954)	17	2.62	0.00141	0.0265
substrate adhesion-dependent cell spreading (GO:0034446)	17	2.62	0.00141	0.0265
T cell differentiation (GO:0030217)	44	2.62	2.3e-07	1.09e-05
establishment of cell polarity (GO:0030010)	37	2.62	2.39e-06	9.4e-05
purine ribonucleoside diphosphate metabolic process (GO:0009179)	19	2.61	0.000725	0.0155
purine nucleoside diphosphate metabolic process (GO:0009135)	19	2.61	0.000725	0.0155
T cell differentiation in thymus (GO:0033077)	15	2.59	0.00307	0.0498
regulation of cell-substrate junction organization (GO:0150116)	20	2.58	0.000559	0.0125
axo-dendritic transport (GO:0008088)	20	2.58	0.000559	0.0125
positive regulation of calcium ion transport into cytosol (GO:0010524)	17	2.58	0.00156	0.0288
cell morphogenesis involved in neuron differentiation (GO:0048667)	136	2.57	2.61e-19	5.54e-17
calcium ion transport into cytosol (GO:0060402)	22	2.57	0.0003	0.00755
positive regulation of Ras protein signal transduction (GO:0046579)	22	2.57	0.0003	0.00753
protein localization to synapse (GO:0035418)	19	2.57	0.000815	0.0171
cellular component maintenance (GO:0043954)	16	2.56	0.0023	0.0397
positive regulation of developmental growth (GO:0048639)	53	2.56	2.78e-08	1.59e-06
axonogenesis (GO:0007409)	116	2.56	1.69e-16	2.66e-14
ERBB signaling pathway (GO:0038127)	21	2.56	0.000436	0.0102
forebrain cell migration (GO:0021885)	18	2.55	0.00119	0.023
regulation of cell morphogenesis involved in differentiation (GO:0010769)	93	2.54	2.52e-13	2.71e-11
neuromuscular process controlling balance (GO:0050885)	17	2.53	0.00174	0.0315
positive regulation of myeloid leukocyte differentiation (GO:0002763)	17	2.53	0.00174	0.0314
positive regulation of regulated secretory pathway (GO:1903307)	17	2.53	0.00174	0.0314
inner ear morphogenesis (GO:0042472)	31	2.53	2.75e-05	0.000865
regulation of calcium ion transport into cytosol (GO:0010522)	31	2.53	2.75e-05	0.000863
positive regulation of synapse assembly (GO:0051965)	19	2.53	0.000923	0.019
positive regulation of synaptic transmission (GO:0050806)	45	2.52	4.61e-07	2.09e-05
platelet activation (GO:0030168)	40	2.52	2.46e-06	9.61e-05
positive regulation of Notch signaling pathway (GO:0045747)	16	2.51	0.00256	0.0437
cortical cytoskeleton organization (GO:0030865)	18	2.51	0.00134	0.0255
negative regulation of epithelial cell migration (GO:0010633)	20	2.5	0.000722	0.0155
regulation of cell-substrate adhesion (GO:0010810)	62	2.5	3.7e-09	2.37e-07
receptor internalization (GO:0031623)	19	2.49	0.00105	0.0208
ribonucleoside diphosphate metabolic process (GO:0009185)	19	2.49	0.00105	0.0208
positive regulation of calcium ion transmembrane transport (GO:1904427)	21	2.49	0.000569	0.0127
regulation of reactive oxygen species biosynthetic process (GO:1903426)	27	2.48	0.000121	0.00332
regulation of extent of cell growth (GO:0061387)	33	2.48	1.88e-05	0.00061
mononuclear cell proliferation (GO:0032943)	24	2.47	0.000339	0.00831
regulation of focal adhesion assembly (GO:0051893)	18	2.47	0.00152	0.0283
axonal transport (GO:0098930)	16	2.47	0.00286	0.0476
calcium ion transmembrane transport (GO:0070588)	54	2.47	5.93e-08	3.18e-06
regulation of cell-substrate junction assembly (GO:0090109)	18	2.47	0.00152	0.0283
regulation of release of sequestered calcium ion into cytosol (GO:0051279)	24	2.47	0.000339	0.00829
forebrain generation of neurons (GO:0021872)	18	2.47	0.00152	0.0282
regulation of cell shape (GO:0008360)	46	2.47	5.09e-07	2.28e-05
regulation of postsynaptic membrane potential (GO:0060078)	29	2.46	7.15e-05	0.00207
regulation of synapse organization (GO:0050807)	65	2.45	3.3e-09	2.13e-07
regulation of cell size (GO:0008361)	53	2.45	9.46e-08	4.84e-06
regulation of nitric oxide biosynthetic process (GO:0045428)	17	2.45	0.00221	0.0385
positive regulation of neuron projection development (GO:0010976)	83	2.45	3.05e-11	2.66e-09
positive regulation of cell projection organization (GO:0031346)	112	2.44	8.22e-15	9.9e-13
axon development (GO:0061564)	121	2.44	7.66e-16	1.11e-13
cell morphogenesis involved in differentiation (GO:0000904)	160	2.43	1.42e-20	3.69e-18
regulation of cell morphogenesis (GO:0022604)	143	2.43	2.1e-18	4.22e-16
regulation of B cell proliferation (GO:0030888)	18	2.43	0.00173	0.0313
artery development (GO:0060840)	25	2.43	0.000279	0.00709
neuron projection morphogenesis (GO:0048812)	142	2.42	3.27e-18	6.5e-16
lymphocyte proliferation (GO:0046651)	23	2.42	0.000534	0.0121
negative regulation of cell morphogenesis involved in differentiation (GO:0010771)	28	2.42	0.000116	0.0032
regulation of synaptic vesicle cycle (GO:0098693)	33	2.42	3.74e-05	0.00114
negative regulation of small GTPase mediated signal transduction (GO:0051058)	17	2.41	0.00251	0.0429
plasma membrane bounded cell projection morphogenesis (GO:0120039)	142	2.41	4.88e-18	9.02e-16
neuromuscular process (GO:0050905)	32	2.4	5.38e-05	0.00159
regulation of T cell differentiation (GO:0045580)	42	2.4	3.87e-06	0.000147
negative regulation of ERK1 and ERK2 cascade (GO:0070373)	20	2.4	0.00152	0.0283
negative regulation of axonogenesis (GO:0050771)	20	2.4	0.00152	0.0282
ear morphogenesis (GO:0042471)	35	2.4	2.14e-05	0.000688
positive regulation of cell adhesion (GO:0045785)	120	2.4	3.2e-15	4.04e-13
regulation of sodium ion transport (GO:0002028)	25	2.4	0.000309	0.0077
positive regulation of T cell activation (GO:0050870)	60	2.4	2.45e-08	1.41e-06
positive regulation of cell junction assembly (GO:1901890)	28	2.4	0.00013	0.00354
regulation of synaptic vesicle exocytosis (GO:2000300)	23	2.39	0.000583	0.013
cell projection morphogenesis (GO:0048858)	142	2.39	1e-17	1.79e-15
mechanoreceptor differentiation (GO:0042490)	19	2.38	0.0022	0.0384
positive regulation of protein localization to cell periphery (GO:1904377)	19	2.38	0.0022	0.0384
regulation of small GTPase mediated signal transduction (GO:0051056)	90	2.38	1.19e-11	1.09e-09
regulation of synapse structure or activity (GO:0050803)	66	2.38	7.22e-09	4.45e-07
developmental growth involved in morphogenesis (GO:0060560)	33	2.38	4.41e-05	0.00133
adult locomotory behavior (GO:0008344)	22	2.38	0.000843	0.0177
regulation of coagulation (GO:0050818)	25	2.37	0.000344	0.00838
regulation of neuron projection development (GO:0010975)	143	2.37	1.04e-17	1.83e-15
stress-activated protein kinase signaling cascade (GO:0031098)	34	2.37	3.39e-05	0.00104
positive regulation of JUN kinase activity (GO:0043507)	20	2.37	0.00163	0.0298
regulation of cell junction assembly (GO:1901888)	55	2.36	1.45e-07	7.23e-06
regulation of JUN kinase activity (GO:0043506)	24	2.36	0.000494	0.0114
positive regulation of leukocyte cell-cell adhesion (GO:1903039)	64	2.35	1.62e-08	9.6e-07
positive regulation of vasculature development (GO:1904018)	52	2.35	3.8e-07	1.74e-05
regulation of sequestering of calcium ion (GO:0051282)	34	2.35	3.75e-05	0.00114
regulation of neurotransmitter receptor activity (GO:0099601)	22	2.35	0.000926	0.019
phosphatidylinositol-mediated signaling (GO:0048015)	22	2.35	0.000926	0.019
vesicle cytoskeletal trafficking (GO:0099518)	19	2.35	0.00236	0.0407
small GTPase mediated signal transduction (GO:0007264)	73	2.34	1.81e-09	1.21e-07
leukocyte proliferation (GO:0070661)	26	2.34	0.000453	0.0105
inositol lipid-mediated signaling (GO:0048017)	23	2.34	0.000711	0.0153
modulation of chemical synaptic transmission (GO:0050804)	123	2.33	8.72e-15	1.03e-12
neuron projection development (GO:0031175)	188	2.33	2.98e-22	9.1e-20
T cell receptor signaling pathway (GO:0050852)	49	2.33	1.1e-06	4.62e-05
regulation of trans-synaptic signaling (GO:0099177)	123	2.33	9.24e-15	1.09e-12
positive regulation of cell-cell adhesion (GO:0022409)	75	2.32	1.83e-09	1.22e-07
cell part morphogenesis (GO:0032990)	144	2.32	4.2e-17	7.1e-15
positive regulation of small GTPase mediated signal transduction (GO:0051057)	22	2.32	0.00102	0.0204
regulation of response to wounding (GO:1903034)	47	2.31	2.23e-06	8.82e-05
cytosolic calcium ion transport (GO:0060401)	24	2.3	0.000937	0.0192
epithelium migration (GO:0090132)	24	2.3	0.000937	0.0192
calcium ion transport (GO:0006816)	65	2.3	2.74e-08	1.57e-06
T cell activation (GO:0042110)	65	2.29	2.99e-08	1.7e-06
regulation of plasma membrane bounded cell projection organization (GO:0120035)	185	2.29	4.6e-21	1.26e-18
inner ear development (GO:0048839)	54	2.29	4.97e-07	2.23e-05
epithelial cell migration (GO:0010631)	23	2.28	0.00134	0.0255
protein autophosphorylation (GO:0046777)	51	2.28	1.23e-06	5.14e-05
regulation of cell projection organization (GO:0031344)	186	2.27	4.9e-21	1.32e-18
regulation of Ras protein signal transduction (GO:0046578)	52	2.27	9.98e-07	4.23e-05
transmembrane receptor protein tyrosine kinase signaling pathway (GO:0007169)	138	2.27	9.75e-16	1.37e-13
regulation of JNK cascade (GO:0046328)	48	2.27	3.34e-06	0.000128
neuron migration (GO:0001764)	33	2.26	0.00011	0.00308
regulation of protein-containing complex disassembly (GO:0043244)	33	2.26	0.00011	0.00308
calcium-mediated signaling (GO:0019722)	39	2.26	3.07e-05	0.00095
regulation of synapse assembly (GO:0051963)	28	2.26	0.000317	0.00788
positive regulation of ion transmembrane transporter activity (GO:0032414)	28	2.26	0.000317	0.00786
proteoglycan metabolic process (GO:0006029)	23	2.26	0.00141	0.0265
positive regulation of protein binding (GO:0032092)	23	2.26	0.00141	0.0264
negative regulation of NF-kappaB transcription factor activity (GO:0032088)	23	2.26	0.00141	0.0264
establishment or maintenance of cell polarity (GO:0007163)	53	2.26	8.37e-07	3.62e-05
positive regulation of T cell differentiation (GO:0045582)	24	2.25	0.00104	0.0208
regulation of protein depolymerization (GO:1901879)	24	2.25	0.00104	0.0208
developmental cell growth (GO:0048588)	24	2.25	0.00104	0.0207
ventricular septum development (GO:0003281)	19	2.25	0.00304	0.0494
regulation of lymphocyte differentiation (GO:0045619)	47	2.24	4.97e-06	0.000183
regulation of cytokine secretion (GO:0050707)	27	2.24	0.000452	0.0105
positive regulation of plasma membrane bounded cell projection assembly (GO:0120034)	27	2.24	0.000452	0.0105
positive regulation of endothelial cell migration (GO:0010595)	27	2.24	0.000452	0.0105
positive regulation of leukocyte differentiation (GO:1902107)	41	2.24	1.82e-05	0.000593
nerve development (GO:0021675)	21	2.24	0.00276	0.0463
positive regulation of ion transmembrane transport (GO:0034767)	42	2.24	1.39e-05	0.000462
regulation of blood coagulation (GO:0030193)	22	2.24	0.00202	0.0357
positive regulation of chemotaxis (GO:0050921)	38	2.23	4.56e-05	0.00137
positive regulation of ossification (GO:0045778)	23	2.23	0.00149	0.0278
localization within membrane (GO:0051668)	23	2.23	0.00149	0.0278
neuron development (GO:0048666)	219	2.23	8.82e-24	3.26e-21
positive regulation of calcium ion transport (GO:0051928)	32	2.23	0.000168	0.00448
regulation of blood vessel endothelial cell migration (GO:0043535)	24	2.23	0.00111	0.0218
positive regulation of angiogenesis (GO:0045766)	44	2.22	1.34e-05	0.000446
neurotransmitter secretion (GO:0007269)	27	2.22	0.000497	0.0114
regulation of interferon-gamma production (GO:0032649)	27	2.22	0.000497	0.0114
signal release from synapse (GO:0099643)	27	2.22	0.000497	0.0114
positive regulation of lymphocyte mediated immunity (GO:0002708)	27	2.22	0.000497	0.0114
regulation of dendritic spine development (GO:0060998)	20	2.22	0.00258	0.044
regulation of hemostasis (GO:1900046)	22	2.21	0.00213	0.0373
regulation of stress fiber assembly (GO:0051492)	23	2.21	0.00159	0.0292
cell morphogenesis (GO:0000902)	186	2.21	7.24e-20	1.74e-17
ear development (GO:0043583)	59	2.21	4.76e-07	2.15e-05
cell growth (GO:0016049)	24	2.21	0.0012	0.0231
lymphocyte differentiation (GO:0030098)	63	2.2	1.61e-07	7.97e-06
retina development in camera-type eye (GO:0060041)	38	2.2	5.15e-05	0.00153
regulation of actin filament bundle assembly (GO:0032231)	26	2.2	0.000706	0.0152
regulation of dendrite development (GO:0050773)	40	2.2	3.02e-05	0.000937
regulation of synaptic plasticity (GO:0048167)	49	2.19	5.79e-06	0.000211
regulation of wound healing (GO:0061041)	37	2.19	7.27e-05	0.0021
positive regulation of neuron differentiation (GO:0045666)	97	2.19	1.05e-10	8.57e-09
negative regulation of cellular component movement (GO:0051271)	80	2.19	5.3e-09	3.31e-07
regulation of epithelial cell apoptotic process (GO:1904035)	21	2.19	0.00304	0.0493
postsynapse organization (GO:0099173)	23	2.18	0.00171	0.031
positive regulation of myeloid cell differentiation (GO:0045639)	25	2.18	0.001	0.0202
regulation of postsynapse organization (GO:0099175)	27	2.18	0.000856	0.0179
cerebellum development (GO:0021549)	28	2.18	0.000637	0.014
positive regulation of transporter activity (GO:0032411)	29	2.18	0.000478	0.0111
regulation of T cell activation (GO:0050863)	84	2.17	3.02e-09	1.96e-07
regulation of regulated secretory pathway (GO:1903305)	42	2.17	2.94e-05	0.000914
extracellular structure organization (GO:0043062)	91	2.17	6.59e-10	4.72e-08
negative regulation of cell projection organization (GO:0031345)	46	2.17	1.01e-05	0.000352
positive regulation of transmembrane transport (GO:0034764)	53	2.17	2.22e-06	8.81e-05
negative regulation of cell migration (GO:0030336)	67	2.17	1.07e-07	5.42e-06
taxis (GO:0042330)	138	2.17	1.74e-14	2.02e-12
regulation of cell adhesion (GO:0030155)	181	2.17	1.67e-18	3.41e-16
lymphocyte activation (GO:0046649)	99	2.17	1.16e-10	9.37e-09
chemotaxis (GO:0006935)	137	2.16	3.77e-14	4.31e-12
regulation of axon extension (GO:0030516)	25	2.16	0.00165	0.0302
locomotory behavior (GO:0007626)	50	2.16	5.2e-06	0.000191
divalent inorganic cation transport (GO:0072511)	74	2.16	3.63e-08	2.04e-06
extracellular matrix organization (GO:0030198)	90	2.15	1.04e-09	7.19e-08
divalent metal ion transport (GO:0070838)	72	2.15	4.59e-08	2.51e-06
negative regulation of cell adhesion (GO:0007162)	70	2.15	7.64e-08	4e-06
sensory perception of sound (GO:0007605)	40	2.15	5.8e-05	0.0017
regulation of calcium ion transmembrane transport (GO:1903169)	39	2.15	7.73e-05	0.00222
negative regulation of locomotion (GO:0040013)	78	2.15	1.41e-08	8.37e-07
learning (GO:0007612)	37	2.15	9.17e-05	0.00259
negative regulation of cell motility (GO:2000146)	70	2.14	8.25e-08	4.29e-06
regulation of cell-matrix adhesion (GO:0001952)	30	2.14	0.000426	0.01
positive regulation of lymphocyte differentiation (GO:0045621)	26	2.14	0.00127	0.0243
positive regulation of kinase activity (GO:0033674)	153	2.14	2.05e-15	2.68e-13
positive regulation of T cell proliferation (GO:0042102)	25	2.14	0.00171	0.031
tissue migration (GO:0090130)	24	2.14	0.00232	0.0402
positive regulation of peptidyl-tyrosine phosphorylation (GO:0050731)	48	2.14	1.02e-05	0.000354
cytoskeleton-dependent intracellular transport (GO:0030705)	48	2.14	1.02e-05	0.000353
regulation of protein tyrosine kinase activity (GO:0061097)	23	2.14	0.00201	0.0357
sensory perception of mechanical stimulus (GO:0050954)	45	2.14	2.34e-05	0.000744
positive regulation of MAP kinase activity (GO:0043406)	66	2.14	2.56e-07	1.2e-05
regulation of Rho protein signal transduction (GO:0035023)	22	2.14	0.00263	0.0445
regulation of leukocyte cell-cell adhesion (GO:1903037)	79	2.13	1.71e-08	1e-06
cellular component morphogenesis (GO:0032989)	154	2.13	1.76e-15	2.33e-13
positive regulation of leukocyte proliferation (GO:0070665)	37	2.13	0.000146	0.00392
memory (GO:0007613)	31	2.13	0.000507	0.0116
regulation of reactive oxygen species metabolic process (GO:2000377)	46	2.13	1.87e-05	0.000607
positive regulation of protein kinase activity (GO:0045860)	133	2.12	1.98e-13	2.14e-11
regulation of cation transmembrane transport (GO:1904062)	87	2.12	3.28e-09	2.12e-07
peptidyl-tyrosine modification (GO:0018212)	38	2.12	0.000114	0.00315
peptidyl-tyrosine phosphorylation (GO:0018108)	37	2.1	0.000159	0.00426
regulation of GTPase activity (GO:0043087)	118	2.1	1.02e-11	9.54e-10
regulation of cation channel activity (GO:2001257)	45	2.1	2.78e-05	0.000871
positive regulation of cation transmembrane transport (GO:1904064)	36	2.1	0.000212	0.00555
cardiac septum development (GO:0003279)	27	2.1	0.0011	0.0217
positive regulation of protein serine/threonine kinase activity (GO:0071902)	85	2.1	1.04e-08	6.33e-07
regulation of endothelial cell migration (GO:0010594)	40	2.09	7.63e-05	0.00219
regulation of epithelial cell migration (GO:0010632)	55	2.09	4.4e-06	0.000165
regulation of developmental growth (GO:0048638)	83	2.09	1.93e-08	1.13e-06
regulation of neuron differentiation (GO:0045664)	164	2.09	1.16e-15	1.61e-13
negative regulation of neuron projection development (GO:0010977)	37	2.09	0.000168	0.00448
metencephalon development (GO:0022037)	29	2.09	0.000996	0.0201
telencephalon development (GO:0021537)	65	2.09	7.15e-07	3.13e-05
neurotransmitter transport (GO:0006836)	36	2.09	0.000222	0.00579
regulation of cell-cell adhesion (GO:0022407)	104	2.09	2.43e-10	1.88e-08
positive regulation of JNK cascade (GO:0046330)	33	2.08	0.000354	0.00856
learning or memory (GO:0007611)	64	2.08	9.9e-07	4.21e-05
cardiac ventricle development (GO:0003231)	31	2.08	0.000598	0.0132
activation of protein kinase activity (GO:0032147)	79	2.07	4.26e-08	2.37e-06
regulation of neurotransmitter transport (GO:0051588)	30	2.07	0.000787	0.0166
regulation of MAP kinase activity (GO:0043405)	83	2.07	2.2e-08	1.27e-06
positive regulation of protein kinase B signaling (GO:0051897)	41	2.07	9.29e-05	0.00262
sodium ion transmembrane transport (GO:0035725)	29	2.07	0.00104	0.0207
central nervous system neuron differentiation (GO:0021953)	46	2.07	3.71e-05	0.00113
positive regulation of leukocyte mediated immunity (GO:0002705)	33	2.07	0.000553	0.0124
forebrain development (GO:0030900)	97	2.06	1.96e-09	1.3e-07
regulation of ion transmembrane transport (GO:0034765)	118	2.06	2.46e-11	2.2e-09
protein localization to cell periphery (GO:1990778)	58	2.06	3.57e-06	0.000137
stress-activated MAPK cascade (GO:0051403)	26	2.06	0.00166	0.0303
regulation of stress-activated protein kinase signaling cascade (GO:0070302)	55	2.06	5.73e-06	0.00021
positive regulation of epithelial cell migration (GO:0010634)	35	2.06	0.000327	0.00807
regulation of ion transmembrane transporter activity (GO:0032412)	64	2.06	1.15e-06	4.8e-05
adult behavior (GO:0030534)	34	2.05	0.000431	0.0101
cerebral cortex development (GO:0021987)	29	2.05	0.0011	0.0217
regulation of leukocyte mediated immunity (GO:0002703)	50	2.05	2.15e-05	0.000689
regulation of stress-activated MAPK cascade (GO:0032872)	54	2.05	7.94e-06	0.00028
modulation of process of other organism involved in symbiotic interaction (GO:0051817)	27	2.05	0.00194	0.0347
actin cytoskeleton organization (GO:0030036)	126	2.05	8.16e-12	7.77e-10
negative regulation of DNA-binding transcription factor activity (GO:0043433)	40	2.05	0.000136	0.00369
regulation of transmembrane transport (GO:0034762)	137	2.04	1.01e-12	1.04e-10
positive regulation of transferase activity (GO:0051347)	165	2.04	4.43e-15	5.51e-13
regulation of neurotransmitter secretion (GO:0046928)	26	2.04	0.00261	0.0444
positive regulation of cell development (GO:0010720)	134	2.04	2.27e-12	2.27e-10
regulation of neurogenesis (GO:0050767)	200	2.04	4.34e-18	8.32e-16
ameboidal-type cell migration (GO:0001667)	42	2.04	8.63e-05	0.00245
cell junction assembly (GO:0034329)	67	2.04	8.68e-07	3.74e-05
positive regulation of reactive oxygen species metabolic process (GO:2000379)	24	2.03	0.00303	0.0493
actomyosin structure organization (GO:0031032)	26	2.02	0.00271	0.0457
neuron differentiation (GO:0030182)	245	2.02	1.65e-21	4.68e-19
response to transforming growth factor beta (GO:0071559)	37	2.02	0.000328	0.00809
peptidyl-serine modification (GO:0018209)	48	2.02	4.09e-05	0.00123
bone development (GO:0060348)	44	2.02	7.85e-05	0.00225
regulation of nervous system development (GO:0051960)	225	2.02	8.1e-20	1.92e-17
myeloid leukocyte differentiation (GO:0002573)	29	2.02	0.00124	0.0238
positive regulation of hemopoiesis (GO:1903708)	47	2.02	5.43e-05	0.0016
pallium development (GO:0021543)	42	2.02	0.000136	0.00369
cell junction organization (GO:0034330)	119	2.02	7.33e-11	6.16e-09
blood vessel morphogenesis (GO:0048514)	97	2.01	4.64e-09	2.94e-07
positive regulation of neurogenesis (GO:0050769)	114	2.01	1.87e-10	1.46e-08
locomotion (GO:0040011)	312	2.01	2.75e-27	1.51e-24
cognition (GO:0050890)	72	2.01	4.37e-07	1.99e-05
regulation of cell migration (GO:0030334)	207	2.01	5.54e-18	1.01e-15
hindbrain development (GO:0030902)	37	2.01	0.000343	0.00837
regulation of vasculature development (GO:1901342)	79	2.01	1.57e-07	7.82e-06
blood coagulation (GO:0007596)	69	2.01	9.47e-07	4.06e-05
leukocyte differentiation (GO:0002521)	82	2.01	7.68e-08	4e-06
synaptic signaling (GO:0099536)	108	2.01	6.62e-10	4.72e-08
peptidyl-serine phosphorylation (GO:0018105)	42	2.01	0.000142	0.00383
positive regulation of lymphocyte proliferation (GO:0050671)	32	2	0.000874	0.0182
cellular response to transforming growth factor beta stimulus (GO:0071560)	35	2	0.000603	0.0133
hemostasis (GO:0007599)	70	2	7.74e-07	3.37e-05
positive regulation of NF-kappaB transcription factor activity (GO:0051092)	38	2	0.000276	0.00704
blood vessel development (GO:0001568)	117	2	1.47e-10	1.18e-08
sensory organ morphogenesis (GO:0090596)	63	2	3.11e-06	0.000121
regulation of protein kinase B signaling (GO:0051896)	53	2	1.88e-05	0.000609
regulation of neurotransmitter levels (GO:0001505)	56	2	1.29e-05	0.000433
regulation of fat cell differentiation (GO:0045598)	31	2	0.00115	0.0223
enzyme linked receptor protein signaling pathway (GO:0007167)	170	2	8.27e-15	9.88e-13
regulation of G protein-coupled receptor signaling pathway (GO:0008277)	34	2	0.00055	0.0124
vasculature development (GO:0001944)	122	2	6.51e-11	5.5e-09
coagulation (GO:0050817)	69	1.99	1.06e-06	4.48e-05
negative regulation of MAPK cascade (GO:0043409)	39	1.99	0.000228	0.00592
plasma membrane bounded cell projection organization (GO:0120036)	265	1.99	1.68e-22	5.22e-20
positive regulation of growth (GO:0045927)	62	1.99	4.27e-06	0.00016
regulation of muscle contraction (GO:0006937)	38	1.99	0.000294	0.00743
positive regulation of mononuclear cell proliferation (GO:0032946)	32	1.99	0.000925	0.019
cell-substrate adhesion (GO:0031589)	43	1.99	0.000122	0.00335
regulation of anatomical structure morphogenesis (GO:0022603)	255	1.99	2.04e-21	5.69e-19
regulation of transporter activity (GO:0032409)	67	1.98	1.88e-06	7.62e-05
regulation of cytosolic calcium ion concentration (GO:0051480)	75	1.98	5.3e-07	2.36e-05
transport along microtubule (GO:0010970)	36	1.98	0.000497	0.0114
regulation of cold-induced thermogenesis (GO:0120161)	33	1.98	0.000761	0.0162
positive regulation of DNA-binding transcription factor activity (GO:0051091)	63	1.98	3.71e-06	0.000142
generation of neurons (GO:0048699)	363	1.98	1.48e-30	1.24e-27
kidney epithelium development (GO:0072073)	30	1.98	0.00159	0.0292
regulation of lymphocyte mediated immunity (GO:0002706)	35	1.98	0.000652	0.0142
positive regulation of immune effector process (GO:0002699)	51	1.98	3.54e-05	0.00109
regulation of transmembrane transporter activity (GO:0022898)	64	1.98	4.17e-06	0.000158
positive regulation of nervous system development (GO:0051962)	127	1.97	5.07e-11	4.38e-09
regulation of leukocyte differentiation (GO:1902105)	66	1.97	2.57e-06	0.0001
nephron development (GO:0072006)	29	1.97	0.00211	0.037
cell projection organization (GO:0030030)	273	1.97	1.09e-22	3.47e-20
positive regulation of GTPase activity (GO:0043547)	94	1.97	2.17e-08	1.26e-06
synapse organization (GO:0050808)	67	1.97	2.13e-06	8.5e-05
actin filament-based process (GO:0030029)	138	1.96	1.05e-11	9.8e-10
protein localization to plasma membrane (GO:0072659)	45	1.96	0.000117	0.00323
negative regulation of epithelial cell proliferation (GO:0050680)	30	1.96	0.00167	0.0304
trans-synaptic signaling (GO:0099537)	99	1.96	9.97e-09	6.1e-07
protein dephosphorylation (GO:0006470)	49	1.96	6.31e-05	0.00183
regulation of chemotaxis (GO:0050920)	51	1.96	3.99e-05	0.00121
positive regulation of cytosolic calcium ion concentration (GO:0007204)	65	1.96	3.73e-06	0.000142
regulation of cellular component size (GO:0032535)	89	1.96	6.08e-08	3.26e-06
regulation of DNA-binding transcription factor activity (GO:0051090)	100	1.96	1.2e-08	7.24e-07
wound healing (GO:0042060)	100	1.96	1.2e-08	7.21e-07
positive regulation of cell migration (GO:0030335)	119	1.95	4.64e-10	3.37e-08
regulation of cell development (GO:0060284)	221	1.95	4.72e-18	8.83e-16
regulation of gliogenesis (GO:0014013)	28	1.95	0.0029	0.0482
negative regulation of immune effector process (GO:0002698)	28	1.95	0.0029	0.0481
regulation of peptidyl-tyrosine phosphorylation (GO:0050730)	58	1.95	1.49e-05	0.000494
regulation of plasma membrane bounded cell projection assembly (GO:0120032)	41	1.95	0.000348	0.00845
movement of cell or subcellular component (GO:0006928)	358	1.94	6.4e-29	3.91e-26
regulation of exocytosis (GO:0017157)	51	1.94	6.12e-05	0.00178
regulation of Wnt signaling pathway (GO:0030111)	84	1.94	2.34e-07	1.11e-05
positive regulation of locomotion (GO:0040017)	127	1.94	1.57e-10	1.25e-08
regulation of cellular component movement (GO:0051270)	233	1.94	1.35e-18	2.78e-16
sodium ion transport (GO:0006814)	39	1.94	0.000408	0.00966
negative regulation of nervous system development (GO:0051961)	71	1.94	2e-06	8.08e-05
actin filament organization (GO:0007015)	60	1.93	1.43e-05	0.000476
regulation of locomotion (GO:0040012)	222	1.93	1.17e-17	2.02e-15
regulation of cell motility (GO:2000145)	213	1.93	5.68e-17	9.4e-15
cell-cell adhesion (GO:0098609)	115	1.93	1.58e-09	1.07e-07
localization of cell (GO:0051674)	247	1.93	1.78e-19	3.94e-17
cell motility (GO:0048870)	247	1.93	1.78e-19	3.89e-17
regulation of metal ion transport (GO:0010959)	89	1.93	1.06e-07	5.42e-06
response to organophosphorus (GO:0046683)	31	1.93	0.00214	0.0374
positive regulation of mitotic cell cycle (GO:0045931)	35	1.93	0.00115	0.0224
angiogenesis (GO:0001525)	72	1.93	2.41e-06	9.43e-05
positive regulation of stress-activated protein kinase signaling cascade (GO:0070304)	37	1.93	0.000689	0.0149
regulation of cell projection assembly (GO:0060491)	41	1.93	0.000371	0.00894
negative regulation of cell-cell adhesion (GO:0022408)	41	1.93	0.000371	0.00893
tube morphogenesis (GO:0035239)	149	1.92	5.18e-12	5.09e-10
non-canonical Wnt signaling pathway (GO:0035567)	30	1.92	0.00199	0.0355
regulation of protein kinase activity (GO:0045859)	179	1.92	4.13e-14	4.69e-12
positive regulation of cellular component movement (GO:0051272)	126	1.92	3.75e-10	2.77e-08
hemopoiesis (GO:0030097)	131	1.92	1.61e-10	1.27e-08
biological adhesion (GO:0022610)	211	1.92	1.94e-16	2.99e-14
cell migration (GO:0016477)	216	1.91	1.13e-16	1.82e-14
activation of MAPK activity (GO:0000187)	35	1.91	0.00119	0.0229
regulation of angiogenesis (GO:0045765)	68	1.91	4.77e-06	0.000177
neurogenesis (GO:0022008)	374	1.91	5.35e-29	3.4e-26
regulation of ERK1 and ERK2 cascade (GO:0070372)	65	1.91	7.27e-06	0.000259
microtubule-based transport (GO:0099111)	42	1.91	0.000314	0.00781
cardiac chamber development (GO:0003205)	38	1.91	0.000591	0.0131
cell adhesion (GO:0007155)	209	1.91	3.62e-16	5.43e-14
B cell activation (GO:0042113)	36	1.91	0.00094	0.0192
response to purine-containing compound (GO:0014074)	34	1.91	0.00157	0.0289
calcium ion homeostasis (GO:0055074)	98	1.91	4.33e-08	2.4e-06
vesicle-mediated transport in synapse (GO:0099003)	30	1.91	0.00291	0.0482
regulation of adaptive immune response (GO:0002819)	37	1.9	0.000761	0.0162
regulation of calcium ion transport (GO:0051924)	57	1.9	3.56e-05	0.00109
regulation of cell growth (GO:0001558)	93	1.9	1.09e-07	5.5e-06
positive regulation of cell differentiation (GO:0045597)	222	1.9	7e-17	1.15e-14
detection of external stimulus (GO:0009581)	29	1.9	0.00273	0.0458
positive regulation of cell motility (GO:2000147)	121	1.9	1.59e-09	1.07e-07
positive regulation of stress-activated MAPK cascade (GO:0032874)	36	1.9	0.000985	0.0199
regulation of kinase activity (GO:0043549)	201	1.9	3.24e-15	4.06e-13
regulation of T cell proliferation (GO:0042129)	37	1.89	0.000806	0.017
regulation of muscle system process (GO:0090257)	51	1.89	0.000112	0.00312
regulation of protein serine/threonine kinase activity (GO:0071900)	115	1.89	5.14e-09	3.23e-07
positive regulation of Wnt signaling pathway (GO:0030177)	40	1.89	0.000552	0.0124
negative regulation of protein phosphorylation (GO:0001933)	90	1.89	2.45e-07	1.15e-05
chemical synaptic transmission (GO:0007268)	91	1.89	1.98e-07	9.64e-06
anterograde trans-synaptic signaling (GO:0098916)	91	1.89	1.98e-07	9.61e-06
cellular calcium ion homeostasis (GO:0006874)	94	1.88	1.38e-07	6.91e-06
positive regulation of MAPK cascade (GO:0043410)	119	1.88	2.95e-09	1.92e-07
interaction with host (GO:0051701)	37	1.88	0.00118	0.0228
cell development (GO:0048468)	359	1.88	2.04e-26	9.82e-24
response to wounding (GO:0009611)	117	1.87	5.32e-09	3.31e-07
negative regulation of cellular response to growth factor stimulus (GO:0090288)	37	1.87	0.00121	0.0233
positive regulation of developmental process (GO:0051094)	305	1.87	3.38e-22	1.01e-19
positive regulation of ion transport (GO:0043270)	62	1.87	2.65e-05	0.000837
regulation of MAPK cascade (GO:0043408)	158	1.87	1.08e-11	1e-09
positive regulation of response to external stimulus (GO:0032103)	112	1.86	1.32e-08	7.94e-07
negative regulation of establishment of protein localization (GO:1904950)	33	1.86	0.00226	0.0392
regulation of adaptive immune response based on somatic recombination of immune receptors built from immunoglobulin superfamily domains (GO:0002822)	33	1.86	0.00226	0.0392
cell-cell junction organization (GO:0045216)	40	1.86	0.000881	0.0183
negative regulation of neurogenesis (GO:0050768)	63	1.86	2.23e-05	0.000715
regulation of protein binding (GO:0043393)	46	1.86	0.000302	0.00757
regulation of leukocyte proliferation (GO:0070663)	52	1.86	0.000148	0.00397
signal transduction by protein phosphorylation (GO:0023014)	90	1.86	4.47e-07	2.03e-05
negative regulation of protein transport (GO:0051224)	32	1.86	0.00296	0.0488
epithelial cell development (GO:0002064)	44	1.85	0.000489	0.0113
negative regulation of phosphorylation (GO:0042326)	97	1.85	1.76e-07	8.62e-06
vesicle localization (GO:0051648)	45	1.85	0.00039	0.00932
regulation of signaling receptor activity (GO:0010469)	38	1.84	0.00106	0.0211
cellular response to organic cyclic compound (GO:0071407)	109	1.84	3.31e-08	1.87e-06
morphogenesis of a branching structure (GO:0001763)	36	1.84	0.00169	0.0307
hematopoietic or lymphoid organ development (GO:0048534)	136	1.84	6.91e-10	4.91e-08
second-messenger-mediated signaling (GO:0019932)	73	1.84	6.82e-06	0.000244
sensory organ development (GO:0007423)	123	1.84	5.15e-09	3.22e-07
regulation of insulin secretion (GO:0050796)	40	1.84	0.00094	0.0192
morphogenesis of a branching epithelium (GO:0061138)	34	1.84	0.00201	0.0357
regulation of ion transport (GO:0043269)	151	1.84	8.49e-11	6.99e-09
regulation of transferase activity (GO:0051338)	219	1.83	3.18e-15	4.05e-13
immune system development (GO:0002520)	143	1.83	3e-10	2.27e-08
negative regulation of cell growth (GO:0030308)	40	1.83	0.000979	0.0198
behavior (GO:0007610)	124	1.83	6.41e-09	3.96e-07
positive regulation of intracellular transport (GO:0032388)	48	1.83	0.000305	0.00764
intracellular signal transduction (GO:0035556)	356	1.83	1.84e-24	7.12e-22
regulation of I-kappaB kinase/NF-kappaB signaling (GO:0043122)	53	1.82	0.000192	0.00506
protein phosphorylation (GO:0006468)	205	1.82	5.03e-14	5.63e-12
regulation of lymphocyte proliferation (GO:0050670)	47	1.82	0.000392	0.00936
positive regulation of multicellular organismal process (GO:0051240)	378	1.82	9.6e-26	4.24e-23
positive regulation of ERK1 and ERK2 cascade (GO:0070374)	44	1.82	0.000572	0.0128
response to hypoxia (GO:0001666)	73	1.82	1.08e-05	0.00037
brain development (GO:0007420)	163	1.82	2.57e-11	2.27e-09
divalent inorganic cation homeostasis (GO:0072507)	102	1.82	2.1e-07	1.01e-05
central nervous system development (GO:0007417)	215	1.81	1.55e-14	1.81e-12
positive regulation of phosphorylation (GO:0042327)	230	1.81	1.76e-15	2.31e-13
positive regulation of molecular function (GO:0044093)	384	1.81	9.91e-26	4.26e-23
regulation of multicellular organismal development (GO:2000026)	440	1.81	1.23e-29	8.88e-27
regulation of mononuclear cell proliferation (GO:0032944)	47	1.81	0.000428	0.0101
positive regulation of cytokine production (GO:0001819)	96	1.8	6.61e-07	2.9e-05
negative regulation of protein kinase activity (GO:0006469)	49	1.8	0.000376	0.009
renal system development (GO:0072001)	59	1.8	0.000105	0.00295
positive regulation of catalytic activity (GO:0043085)	308	1.8	3.16e-20	7.85e-18
Fc receptor signaling pathway (GO:0038093)	50	1.8	0.000306	0.00764
tube development (GO:0035295)	181	1.8	3.81e-12	3.78e-10
Fc-epsilon receptor signaling pathway (GO:0038095)	36	1.8	0.00276	0.0463
nervous system development (GO:0007399)	505	1.8	6.72e-34	8.22e-31
cell surface receptor signaling pathway involved in cell-cell signaling (GO:1905114)	87	1.79	2.05e-06	8.25e-05
regulation of body fluid levels (GO:0050878)	105	1.79	1.85e-07	9.03e-06
response to mechanical stimulus (GO:0009612)	45	1.79	0.000699	0.0151
head development (GO:0060322)	170	1.79	2.71e-11	2.38e-09
regulation of peptide hormone secretion (GO:0090276)	46	1.79	0.000572	0.0128
positive regulation of phosphorus metabolic process (GO:0010562)	242	1.79	1.23e-15	1.68e-13
positive regulation of phosphate metabolic process (GO:0045937)	242	1.79	1.23e-15	1.67e-13
metal ion transport (GO:0030001)	134	1.79	3.81e-09	2.43e-07
positive regulation of cell growth (GO:0030307)	35	1.79	0.00259	0.0442
cell chemotaxis (GO:0060326)	42	1.79	0.00102	0.0205
cellular divalent inorganic cation homeostasis (GO:0072503)	96	1.79	7.45e-07	3.25e-05
urogenital system development (GO:0001655)	66	1.79	4.49e-05	0.00135
regulation of anatomical structure size (GO:0090066)	109	1.79	1.48e-07	7.39e-06
Ras protein signal transduction (GO:0007265)	37	1.79	0.00226	0.0392
regulation of cell differentiation (GO:0045595)	389	1.79	3.13e-25	1.28e-22
cellular response to hormone stimulus (GO:0032870)	110	1.78	1.24e-07	6.26e-06
regulation of ossification (GO:0030278)	41	1.78	0.00131	0.0248
myeloid cell differentiation (GO:0030099)	48	1.78	0.000519	0.0118
regulation of myeloid cell differentiation (GO:0045637)	49	1.78	0.00058	0.0129
developmental growth (GO:0048589)	79	1.78	9.61e-06	0.000335
kidney development (GO:0001822)	56	1.77	0.000237	0.00614
epithelial tube morphogenesis (GO:0060562)	64	1.77	7.61e-05	0.00219
positive regulation of protein phosphorylation (GO:0001934)	209	1.77	2.54e-13	2.71e-11
regulation of protein secretion (GO:0050708)	79	1.77	1.03e-05	0.000356
circulatory system development (GO:0072359)	180	1.77	1.99e-11	1.79e-09
positive regulation of hydrolase activity (GO:0051345)	158	1.76	4.19e-10	3.05e-08
regulation of canonical Wnt signaling pathway (GO:0060828)	60	1.76	0.00014	0.0038
regulation of actin filament-based process (GO:0032970)	83	1.76	8.38e-06	0.000295
regulation of animal organ morphogenesis (GO:2000027)	53	1.76	0.00035	0.00849
regulation of peptide secretion (GO:0002791)	85	1.76	5.45e-06	0.000199
negative regulation of neuron differentiation (GO:0045665)	46	1.76	0.000879	0.0183
regulation of epithelial cell proliferation (GO:0050678)	70	1.76	4.15e-05	0.00125
regulation of vesicle-mediated transport (GO:0060627)	114	1.76	1.68e-07	8.32e-06
regulation of hemopoiesis (GO:1903706)	96	1.75	1.82e-06	7.44e-05
response to decreased oxygen levels (GO:0036293)	73	1.75	3.07e-05	0.000949
positive regulation of cell activation (GO:0050867)	89	1.75	4.53e-06	0.000169
metal ion homeostasis (GO:0055065)	126	1.75	4.55e-08	2.49e-06
growth (GO:0040007)	79	1.75	1.57e-05	0.000514
regulation of membrane potential (GO:0042391)	89	1.75	4.65e-06	0.000173
regulation of developmental process (GO:0050793)	539	1.75	1.22e-33	1.38e-30
cellular response to organonitrogen compound (GO:0071417)	122	1.75	8.3e-08	4.3e-06
MAPK cascade (GO:0000165)	82	1.75	1.16e-05	0.000395
positive regulation of cellular component organization (GO:0051130)	247	1.74	6.91e-15	8.39e-13
response to alcohol (GO:0097305)	48	1.74	0.000856	0.0179
regulation of cellular response to growth factor stimulus (GO:0090287)	59	1.73	0.000277	0.00705
regulation of actin cytoskeleton organization (GO:0032956)	73	1.73	4.67e-05	0.00139
regulation of growth (GO:0040008)	137	1.73	1.8e-08	1.06e-06
regulation of actin filament organization (GO:0110053)	56	1.73	0.000395	0.00941
establishment of vesicle localization (GO:0051650)	40	1.73	0.00267	0.045
response to oxygen levels (GO:0070482)	77	1.73	2.78e-05	0.000872
positive regulation of leukocyte activation (GO:0002696)	85	1.73	1.27e-05	0.000426
negative regulation of kinase activity (GO:0033673)	51	1.73	0.000631	0.0139
cell-cell adhesion via plasma-membrane adhesion molecules (GO:0098742)	52	1.73	0.000691	0.0149
positive regulation of I-kappaB kinase/NF-kappaB signaling (GO:0043123)	38	1.73	0.00306	0.0496
negative regulation of Wnt signaling pathway (GO:0030178)	44	1.73	0.00153	0.0284
regulation of protein phosphorylation (GO:0001932)	293	1.73	4.48e-17	7.49e-15
negative regulation of cell development (GO:0010721)	67	1.72	9.74e-05	0.00275
anatomical structure formation involved in morphogenesis (GO:0048646)	179	1.72	1.24e-10	1e-08
cellular metal ion homeostasis (GO:0006875)	111	1.72	6.02e-07	2.66e-05
supramolecular fiber organization (GO:0097435)	99	1.72	2.34e-06	9.23e-05
dephosphorylation (GO:0016311)	64	1.72	0.000189	0.00502
embryonic organ morphogenesis (GO:0048562)	61	1.72	0.000264	0.00676
negative regulation of growth (GO:0045926)	50	1.71	0.000829	0.0174
positive regulation of intracellular signal transduction (GO:1902533)	207	1.71	6.71e-12	6.42e-10
regulation of cellular localization (GO:0060341)	203	1.71	1.19e-11	1.09e-09
negative regulation of phosphate metabolic process (GO:0045936)	113	1.71	5.74e-07	2.55e-05
regulation of multicellular organismal process (GO:0051239)	641	1.71	1.66e-38	4.39e-35
negative regulation of phosphorus metabolic process (GO:0010563)	113	1.71	5.92e-07	2.62e-05
positive regulation of transport (GO:0051050)	190	1.71	6.25e-11	5.34e-09
negative regulation of cell differentiation (GO:0045596)	143	1.7	2.14e-08	1.25e-06
regulation of phosphorylation (GO:0042325)	323	1.7	3.62e-18	7.11e-16
positive regulation of protein modification process (GO:0031401)	246	1.7	8.7e-14	9.53e-12
positive regulation of cell cycle process (GO:0090068)	58	1.7	0.000402	0.00954
embryonic organ development (GO:0048568)	89	1.7	1.21e-05	0.000409
camera-type eye development (GO:0043010)	64	1.7	0.00021	0.00551
negative regulation of cell population proliferation (GO:0008285)	137	1.69	6.42e-08	3.41e-06
regulation of protein transport (GO:0051223)	131	1.69	1.26e-07	6.36e-06
anatomical structure morphogenesis (GO:0009653)	429	1.69	1.63e-23	5.88e-21
cellular response to peptide hormone stimulus (GO:0071375)	54	1.68	0.000738	0.0158
regulation of peptide transport (GO:0090087)	137	1.68	6.95e-08	3.66e-06
cellular response to nitrogen compound (GO:1901699)	129	1.68	2.02e-07	9.78e-06
positive regulation of cellular protein localization (GO:1903829)	67	1.68	0.000216	0.00564
positive regulation of cell communication (GO:0010647)	362	1.68	1.28e-19	2.99e-17
positive regulation of cytoskeleton organization (GO:0051495)	43	1.68	0.00302	0.0492
regulation of blood circulation (GO:1903522)	57	1.68	0.000542	0.0123
regulation of cytokine production (GO:0001817)	142	1.68	4.53e-08	2.49e-06
positive regulation of signaling (GO:0023056)	363	1.68	1.46e-19	3.28e-17
regulation of cellular protein localization (GO:1903827)	111	1.68	1.5e-06	6.23e-05
negative regulation of intracellular signal transduction (GO:1902532)	100	1.68	6.15e-06	0.000222
regulation of cell activation (GO:0050865)	129	1.68	2.18e-07	1.04e-05
inorganic ion homeostasis (GO:0098771)	139	1.68	8.94e-08	4.6e-06
regulation of localization (GO:0032879)	542	1.68	7.96e-30	6.03e-27
embryonic morphogenesis (GO:0048598)	113	1.67	1.38e-06	5.75e-05
cellular response to endogenous stimulus (GO:0071495)	224	1.67	6.61e-12	6.37e-10
regulation of establishment of protein localization (GO:0070201)	134	1.67	2.04e-07	9.81e-06
positive regulation of lymphocyte activation (GO:0051251)	73	1.66	0.000125	0.00341
visual system development (GO:0150063)	73	1.66	0.000125	0.0034
cell-cell signaling by wnt (GO:0198738)	67	1.66	0.000239	0.00618
Wnt signaling pathway (GO:0016055)	67	1.66	0.000239	0.00617
cellular response to lipid (GO:0071396)	96	1.66	1.16e-05	0.000395
morphogenesis of an epithelium (GO:0002009)	85	1.66	3.51e-05	0.00108
negative regulation of signal transduction (GO:0009968)	249	1.66	5.4e-13	5.61e-11
positive regulation of signal transduction (GO:0009967)	320	1.66	1.54e-16	2.45e-14
tissue morphogenesis (GO:0048729)	106	1.66	4.89e-06	0.000181
response to lipopolysaccharide (GO:0032496)	61	1.66	0.000625	0.0137
positive regulation of cell population proliferation (GO:0008284)	180	1.66	1.77e-09	1.19e-07
regulation of phosphate metabolic process (GO:0019220)	352	1.66	4.22e-18	8.18e-16
cytoskeleton organization (GO:0007010)	232	1.66	5.02e-12	4.96e-10
regulation of phosphorus metabolic process (GO:0051174)	352	1.65	4.37e-18	8.26e-16
negative regulation of protein modification process (GO:0031400)	117	1.65	1.7e-06	6.98e-05
protein complex oligomerization (GO:0051259)	45	1.65	0.00293	0.0484
cation homeostasis (GO:0055080)	135	1.65	2.44e-07	1.15e-05
positive regulation of secretion by cell (GO:1903532)	67	1.65	0.000331	0.00814
positive regulation of cell cycle (GO:0045787)	75	1.65	0.000118	0.00326
regulation of hydrolase activity (GO:0051336)	249	1.65	8.51e-13	8.78e-11
regulation of intracellular signal transduction (GO:1902531)	348	1.65	1.17e-17	2.04e-15
cellular ion homeostasis (GO:0006873)	124	1.65	1.04e-06	4.41e-05
negative regulation of transferase activity (GO:0051348)	56	1.65	0.00102	0.0204
heart development (GO:0007507)	100	1.65	1.03e-05	0.000356
negative regulation of developmental process (GO:0051093)	187	1.65	1.14e-09	7.86e-08
regulation of protein localization (GO:0032880)	189	1.64	1.01e-09	7.08e-08
regulation of transport (GO:0051049)	350	1.64	1.59e-17	2.72e-15
microtubule-based movement (GO:0007018)	65	1.64	0.000399	0.0095
regulation of cytoskeleton organization (GO:0051493)	107	1.64	5.98e-06	0.000217
antigen receptor-mediated signaling pathway (GO:0050851)	57	1.64	0.00112	0.0219
leukocyte migration (GO:0050900)	72	1.64	0.000226	0.00586
ion homeostasis (GO:0050801)	150	1.64	7.32e-08	3.84e-06
skeletal system development (GO:0001501)	93	1.64	2.47e-05	0.000781
animal organ morphogenesis (GO:0009887)	186	1.64	1.52e-09	1.03e-07
negative regulation of multicellular organismal process (GO:0051241)	234	1.64	9.85e-12	9.26e-10
negative regulation of cell communication (GO:0010648)	268	1.64	2.62e-13	2.78e-11
sensory system development (GO:0048880)	73	1.64	0.00019	0.00503
cellular response to oxygen-containing compound (GO:1901701)	204	1.64	2.8e-10	2.13e-08
cell surface receptor signaling pathway (GO:0007166)	478	1.64	5.05e-24	1.91e-21
regulation of leukocyte activation (GO:0002694)	118	1.64	2.13e-06	8.49e-05
regulation of cellular component organization (GO:0051128)	462	1.64	4.43e-23	1.47e-20
eye development (GO:0001654)	71	1.64	0.000284	0.00718
negative regulation of signaling (GO:0023057)	268	1.64	2.83e-13	2.98e-11
cellular response to growth factor stimulus (GO:0071363)	95	1.64	2.25e-05	0.000719
cell activation (GO:0001775)	204	1.63	4.04e-10	2.96e-08
cellular chemical homeostasis (GO:0055082)	142	1.63	2.27e-07	1.08e-05
regulation of supramolecular fiber organization (GO:1902903)	71	1.63	0.000289	0.00731
positive regulation of protein transport (GO:0051222)	74	1.63	0.000211	0.00554
cell population proliferation (GO:0008283)	94	1.63	2.81e-05	0.000876
regulation of cell communication (GO:0010646)	677	1.63	2.75e-35	4.38e-32
reproductive structure development (GO:0048608)	82	1.63	0.000101	0.00284
cellular cation homeostasis (GO:0030003)	120	1.63	2.05e-06	8.23e-05
response to growth factor (GO:0070848)	100	1.63	1.55e-05	0.000511
protein localization to membrane (GO:0072657)	100	1.63	1.55e-05	0.00051
regulation of intracellular protein transport (GO:0033157)	51	1.63	0.00225	0.0391
regulation of signaling (GO:0023051)	682	1.62	3.59e-35	5.19e-32
positive regulation of apoptotic process (GO:0043065)	123	1.62	2.02e-06	8.11e-05
vascular process in circulatory system (GO:0003018)	49	1.62	0.00261	0.0444
response to lipid (GO:0033993)	158	1.62	5.55e-08	2.99e-06
regulation of system process (GO:0044057)	112	1.62	5.94e-06	0.000216
positive regulation of programmed cell death (GO:0043068)	124	1.62	1.7e-06	6.98e-05
regulation of catalytic activity (GO:0050790)	449	1.62	9.76e-22	2.82e-19
apoptotic signaling pathway (GO:0097190)	54	1.62	0.00168	0.0307
regulation of secretion by cell (GO:1903530)	128	1.62	1.34e-06	5.57e-05
inorganic cation transmembrane transport (GO:0098662)	107	1.62	1.25e-05	0.000423
circulatory system process (GO:0003013)	92	1.62	4.58e-05	0.00137
reproductive system development (GO:0061458)	82	1.61	0.000144	0.00388
regulation of molecular function (GO:0065009)	575	1.61	3.58e-28	2.04e-25
positive regulation of cellular component biogenesis (GO:0044089)	101	1.61	2.39e-05	0.000758
cellular response to peptide (GO:1901653)	63	1.61	0.000887	0.0184
cell-cell signaling (GO:0007267)	213	1.61	3.56e-10	2.66e-08
positive regulation of establishment of protein localization (GO:1904951)	76	1.61	0.000275	0.00703
regulation of signal transduction (GO:0009966)	587	1.61	2.26e-28	1.33e-25
phosphorylation (GO:0016310)	243	1.6	2.53e-11	2.25e-09
positive regulation of secretion (GO:0051047)	70	1.6	0.000536	0.0121
positive regulation of cellular protein metabolic process (GO:0032270)	302	1.6	7.47e-14	8.25e-12
regulation of protein modification process (GO:0031399)	349	1.6	5.19e-16	7.64e-14
regulation of cell population proliferation (GO:0042127)	309	1.6	4.14e-14	4.66e-12
regulation of response to external stimulus (GO:0032101)	224	1.6	2.48e-10	1.9e-08
positive regulation of cell death (GO:0010942)	132	1.6	1.69e-06	6.95e-05
response to molecule of bacterial origin (GO:0002237)	62	1.59	0.00115	0.0224
inorganic ion transmembrane transport (GO:0098660)	122	1.59	5.38e-06	0.000197
cellular response to organic substance (GO:0071310)	434	1.59	1.46e-19	3.32e-17
regulation of small molecule metabolic process (GO:0062012)	84	1.58	0.000194	0.00511
regulation of lymphocyte activation (GO:0051249)	98	1.58	5.28e-05	0.00156
regulation of secretion (GO:0051046)	135	1.58	2.39e-06	9.4e-05
establishment of organelle localization (GO:0051656)	71	1.58	0.000643	0.0141
regulation of response to biotic stimulus (GO:0002831)	75	1.58	0.000507	0.0116
leukocyte activation (GO:0045321)	170	1.58	9.4e-08	4.82e-06
positive regulation of protein metabolic process (GO:0051247)	314	1.58	1.2e-13	1.3e-11
system development (GO:0048731)	823	1.58	7.37e-40	5.86e-36
negative regulation of cellular component organization (GO:0051129)	132	1.58	3.32e-06	0.000128
negative regulation of response to stimulus (GO:0048585)	335	1.57	2.12e-14	2.44e-12
regulation of cellular component biogenesis (GO:0044087)	178	1.57	6.46e-08	3.42e-06
cell projection assembly (GO:0030031)	84	1.56	0.000279	0.00708
response to endogenous stimulus (GO:0009719)	259	1.56	6.47e-11	5.5e-09
regulation of immune effector process (GO:0002697)	86	1.56	0.000252	0.00649
phosphate-containing compound metabolic process (GO:0006796)	391	1.56	1.98e-16	3.02e-14
cation transmembrane transport (GO:0098655)	115	1.56	1.99e-05	0.000641
phosphorus metabolic process (GO:0006793)	395	1.56	2.1e-16	3.18e-14
cellular response to cytokine stimulus (GO:0071345)	187	1.56	4.64e-08	2.53e-06
cytokine-mediated signaling pathway (GO:0019221)	126	1.56	9.18e-06	0.000321
cation transport (GO:0006812)	151	1.56	1.12e-06	4.69e-05
embryo development (GO:0009790)	185	1.56	5.42e-08	2.93e-06
cell differentiation (GO:0030154)	680	1.55	7.68e-30	6.1e-27
peptidyl-amino acid modification (GO:0018193)	161	1.55	5.04e-07	2.26e-05
positive regulation of defense response (GO:0031349)	67	1.55	0.00153	0.0283
plasma membrane bounded cell projection assembly (GO:0120031)	80	1.55	0.000497	0.0114
regulation of biological quality (GO:0065008)	734	1.55	3.48e-32	3.26e-29
response to hormone (GO:0009725)	147	1.55	2e-06	8.08e-05
regulation of binding (GO:0051098)	67	1.54	0.00156	0.0288
cellular developmental process (GO:0048869)	685	1.54	2.77e-29	1.92e-26
organelle localization (GO:0051640)	108	1.54	6.05e-05	0.00176
response to oxygen-containing compound (GO:1901700)	286	1.54	1.84e-11	1.68e-09
regulation of cellular response to stress (GO:0080135)	134	1.54	8.26e-06	0.000291
apoptotic process (GO:0006915)	162	1.54	7.82e-07	3.4e-05
gland development (GO:0048732)	75	1.54	0.00101	0.0203
blood circulation (GO:0008015)	71	1.53	0.00129	0.0245
chemical homeostasis (GO:0048878)	200	1.53	4.05e-08	2.26e-06
animal organ development (GO:0048513)	579	1.53	1.89e-23	6.67e-21
positive regulation of immune system process (GO:0002684)	195	1.53	6.21e-08	3.31e-06
negative regulation of transport (GO:0051051)	82	1.53	0.000609	0.0134
multicellular organism development (GO:0007275)	905	1.53	2.55e-40	4.06e-36
response to abiotic stimulus (GO:0009628)	206	1.53	3.83e-08	2.14e-06
regulation of intracellular transport (GO:0032386)	64	1.52	0.0029	0.0481
cellular homeostasis (GO:0019725)	160	1.52	1.63e-06	6.74e-05
positive regulation of organelle organization (GO:0010638)	113	1.52	5.9e-05	0.00173
response to cytokine (GO:0034097)	198	1.52	8.45e-08	4.36e-06
response to organic cyclic compound (GO:0014070)	157	1.52	2.27e-06	8.97e-05
positive regulation of response to stimulus (GO:0048584)	425	1.52	5.09e-16	7.56e-14
regulation of immune response (GO:0050776)	202	1.52	6.88e-08	3.64e-06
programmed cell death (GO:0012501)	183	1.52	3.08e-07	1.42e-05
positive regulation of cellular metabolic process (GO:0031325)	601	1.51	2.96e-23	1e-20
cell death (GO:0008219)	189	1.51	2.25e-07	1.07e-05
positive regulation of nucleic acid-templated transcription (GO:1903508)	291	1.51	8.19e-11	6.85e-09
positive regulation of RNA biosynthetic process (GO:1902680)	291	1.51	8.34e-11	6.9e-09
regulation of response to stimulus (GO:0048583)	765	1.51	1.13e-30	1e-27
ion transport (GO:0006811)	234	1.51	1.12e-08	6.78e-07
regulation of response to stress (GO:0080134)	285	1.51	1.66e-10	1.3e-08
response to drug (GO:0042493)	70	1.5	0.0022	0.0384
cellular response to chemical stimulus (GO:0070887)	509	1.5	1.08e-18	2.26e-16
positive regulation of transcription, DNA-templated (GO:0045893)	274	1.5	6.33e-10	4.58e-08
negative regulation of cellular protein metabolic process (GO:0032269)	184	1.5	6.04e-07	2.66e-05
in utero embryonic development (GO:0001701)	68	1.5	0.00255	0.0437
positive regulation of macromolecule metabolic process (GO:0010604)	625	1.5	2.07e-23	7.14e-21
muscle structure development (GO:0061061)	84	1.5	0.00102	0.0204
positive regulation of RNA metabolic process (GO:0051254)	304	1.5	8.22e-11	6.84e-09
positive regulation of nitrogen compound metabolic process (GO:0051173)	562	1.49	1.69e-20	4.34e-18
anatomical structure development (GO:0048856)	951	1.49	2.44e-39	1.29e-35
positive regulation of nucleobase-containing compound metabolic process (GO:0045935)	333	1.49	9.32e-12	8.82e-10
positive regulation of metabolic process (GO:0009893)	675	1.49	3.12e-25	1.3e-22
response to organonitrogen compound (GO:0010243)	174	1.49	1.86e-06	7.58e-05
regulation of lipid metabolic process (GO:0019216)	74	1.49	0.00236	0.0407
negative regulation of protein metabolic process (GO:0051248)	194	1.48	4.89e-07	2.2e-05
regulation of apoptotic process (GO:0042981)	268	1.48	2.33e-09	1.53e-07
ion transmembrane transport (GO:0034220)	157	1.48	7.56e-06	0.000268
negative regulation of molecular function (GO:0044092)	202	1.48	3.15e-07	1.45e-05
regulation of cellular protein metabolic process (GO:0032268)	460	1.48	8.2e-16	1.17e-13
tissue development (GO:0009888)	305	1.48	1.77e-10	1.38e-08
secretion (GO:0046903)	189	1.48	9.65e-07	4.11e-05
regulation of programmed cell death (GO:0043067)	271	1.48	2.32e-09	1.52e-07
response to organic substance (GO:0010033)	518	1.48	6.61e-18	1.19e-15
positive regulation of cellular process (GO:0048522)	976	1.48	8.99e-39	2.86e-35
immune response-regulating cell surface receptor signaling pathway (GO:0002768)	83	1.47	0.00168	0.0306
export from cell (GO:0140352)	176	1.47	3.15e-06	0.000122
regulation of cell death (GO:0010941)	291	1.47	1.24e-09	8.51e-08
anion transport (GO:0006820)	102	1.47	0.000526	0.0119
positive regulation of gene expression (GO:0010628)	399	1.47	4.08e-13	4.26e-11
developmental process (GO:0032502)	1009	1.46	3.07e-39	1.22e-35
positive regulation of transcription by RNA polymerase II (GO:0045944)	213	1.46	3.4e-07	1.56e-05
positive regulation of macromolecule biosynthetic process (GO:0010557)	326	1.46	1.31e-10	1.05e-08
immune response-regulating signaling pathway (GO:0002764)	83	1.46	0.00174	0.0315
secretion by cell (GO:0032940)	167	1.46	7.68e-06	0.000272
microtubule-based process (GO:0007017)	135	1.46	6.04e-05	0.00176
regulation of immune system process (GO:0002682)	293	1.46	1.52e-09	1.04e-07
inflammatory response (GO:0006954)	87	1.46	0.00142	0.0265
endocytosis (GO:0006897)	95	1.46	0.000907	0.0187
response to inorganic substance (GO:0010035)	92	1.46	0.00121	0.0232
regulation of protein metabolic process (GO:0051246)	478	1.45	2.89e-15	3.74e-13
chordate embryonic development (GO:0043009)	110	1.45	0.00045	0.0105
positive regulation of biosynthetic process (GO:0009891)	345	1.45	8.52e-11	6.98e-09
embryo development ending in birth or egg hatching (GO:0009792)	113	1.45	0.000347	0.00844
positive regulation of immune response (GO:0050778)	126	1.45	0.000152	0.00407
organic anion transport (GO:0015711)	80	1.45	0.00306	0.0496
positive regulation of cellular biosynthetic process (GO:0031328)	338	1.44	2.02e-10	1.57e-08
response to nitrogen compound (GO:1901698)	182	1.44	6.78e-06	0.000243
positive regulation of biological process (GO:0048518)	1047	1.43	1.06e-37	2.4e-34
negative regulation of transcription by RNA polymerase II (GO:0000122)	146	1.43	8.22e-05	0.00235
homeostatic process (GO:0042592)	278	1.43	2.81e-08	1.6e-06
regulation of defense response (GO:0031347)	143	1.43	0.000112	0.00312
negative regulation of cellular process (GO:0048523)	803	1.42	9.87e-25	3.92e-22
transmembrane transport (GO:0055085)	211	1.41	4.23e-06	0.00016
myeloid leukocyte activation (GO:0002274)	95	1.41	0.00261	0.0444
regulation of organelle organization (GO:0033043)	217	1.4	3.81e-06	0.000145
signaling (GO:0023052)	896	1.4	3.45e-27	1.83e-24
localization (GO:0051179)	948	1.4	3.85e-29	2.55e-26
negative regulation of biological process (GO:0048519)	900	1.4	4.54e-27	2.33e-24
symbiotic process (GO:0044403)	147	1.4	0.000192	0.00505
negative regulation of immune system process (GO:0002683)	101	1.4	0.00236	0.0407
cell communication (GO:0007154)	907	1.4	4.73e-27	2.35e-24
exocytosis (GO:0006887)	128	1.39	0.000608	0.0134
regulation of catabolic process (GO:0009894)	168	1.39	8.41e-05	0.0024
regulation of proteolysis (GO:0030162)	120	1.39	0.000952	0.0194
cell activation involved in immune response (GO:0002263)	101	1.39	0.00245	0.0422
viral process (GO:0016032)	131	1.39	0.000592	0.0131
negative regulation of nitrogen compound metabolic process (GO:0051172)	389	1.39	6.4e-10	4.6e-08
signal transduction (GO:0007165)	827	1.39	5.33e-23	1.73e-20
leukocyte activation involved in immune response (GO:0002366)	100	1.38	0.0029	0.0481
response to external stimulus (GO:0009605)	407	1.38	3.3e-10	2.48e-08
negative regulation of catalytic activity (GO:0043086)	131	1.38	0.000739	0.0158
regulated exocytosis (GO:0045055)	111	1.38	0.00219	0.0382
negative regulation of transcription, DNA-templated (GO:0045892)	197	1.38	3.08e-05	0.00095
negative regulation of cellular metabolic process (GO:0031324)	417	1.37	3.73e-10	2.77e-08
negative regulation of nucleic acid-templated transcription (GO:1903507)	203	1.37	2.79e-05	0.000872
negative regulation of RNA biosynthetic process (GO:1902679)	203	1.37	3.39e-05	0.00104
negative regulation of cell death (GO:0060548)	161	1.37	0.00023	0.00596
multicellular organismal process (GO:0032501)	1129	1.37	4.51e-33	4.78e-30
cellular protein modification process (GO:0006464)	504	1.36	6.45e-12	6.29e-10
protein modification process (GO:0036211)	504	1.36	6.45e-12	6.25e-10
organophosphate metabolic process (GO:0019637)	141	1.36	0.000679	0.0147
regulation of cellular catabolic process (GO:0031329)	138	1.36	0.0009	0.0186
negative regulation of metabolic process (GO:0009892)	490	1.36	3.14e-11	2.72e-09
negative regulation of biosynthetic process (GO:0009890)	249	1.36	6.29e-06	0.000227
negative regulation of apoptotic process (GO:0043066)	142	1.35	0.000892	0.0185
epithelium development (GO:0060429)	176	1.35	0.000258	0.00664
negative regulation of programmed cell death (GO:0043069)	144	1.35	0.000986	0.0199
negative regulation of RNA metabolic process (GO:0051253)	215	1.35	5.14e-05	0.00153
vesicle-mediated transport (GO:0016192)	307	1.35	8.25e-07	3.58e-05
negative regulation of macromolecule metabolic process (GO:0010605)	446	1.34	1.04e-09	7.19e-08
negative regulation of cellular biosynthetic process (GO:0031327)	242	1.34	1.59e-05	0.000519
negative regulation of gene expression (GO:0010629)	308	1.34	8.75e-07	3.76e-05
establishment of localization (GO:0051234)	729	1.34	1.77e-16	2.76e-14
transport (GO:0006810)	708	1.34	7.53e-16	1.1e-13
cellular component organization (GO:0016043)	882	1.34	7.55e-21	2e-18
negative regulation of cellular macromolecule biosynthetic process (GO:2000113)	222	1.34	4.84e-05	0.00144
negative regulation of macromolecule biosynthetic process (GO:0010558)	231	1.33	4e-05	0.00121
macromolecule localization (GO:0033036)	392	1.33	5.24e-08	2.84e-06
negative regulation of nucleobase-containing compound metabolic process (GO:0045934)	230	1.33	5.69e-05	0.00167
response to chemical (GO:0042221)	676	1.32	7.38e-14	8.21e-12
macromolecule modification (GO:0043412)	522	1.32	2.63e-10	2.01e-08
cellular component organization or biogenesis (GO:0071840)	902	1.32	1.41e-19	3.26e-17
developmental process involved in reproduction (GO:0003006)	149	1.31	0.00192	0.0343
protein localization (GO:0008104)	334	1.31	1.85e-06	7.53e-05
carbohydrate derivative metabolic process (GO:1901135)	154	1.31	0.00189	0.034
cellular response to stimulus (GO:0051716)	1029	1.31	3.94e-22	1.16e-19
regulation of transcription by RNA polymerase II (GO:0006357)	332	1.3	4.34e-06	0.000163
cellular localization (GO:0051641)	453	1.3	4.42e-08	2.44e-06
cellular protein metabolic process (GO:0044267)	571	1.29	7.24e-10	5.12e-08
system process (GO:0003008)	309	1.29	2.01e-05	0.000648
protein metabolic process (GO:0019538)	658	1.29	2.02e-11	1.82e-09
cellular protein localization (GO:0034613)	245	1.28	0.000214	0.00559
regulation of nitrogen compound metabolic process (GO:0051171)	867	1.28	2.99e-15	3.83e-13
organic substance transport (GO:0071702)	328	1.28	1.9e-05	0.000613
cellular macromolecule localization (GO:0070727)	245	1.28	0.000259	0.00665
regulation of primary metabolic process (GO:0080090)	895	1.28	9.97e-16	1.39e-13
establishment of localization in cell (GO:0051649)	351	1.27	1.2e-05	0.000409
regulation of cellular metabolic process (GO:0031323)	920	1.27	1.53e-15	2.04e-13
regulation of macromolecule metabolic process (GO:0060255)	942	1.26	9.45e-16	1.34e-13
immune system process (GO:0002376)	417	1.26	2.49e-06	9.7e-05
organonitrogen compound metabolic process (GO:1901564)	796	1.26	1.5e-12	1.51e-10
regulation of metabolic process (GO:0019222)	1017	1.26	7.13e-17	1.16e-14
cellular component assembly (GO:0022607)	347	1.25	4e-05	0.00121
response to stimulus (GO:0050896)	1228	1.24	1.71e-20	4.33e-18
nitrogen compound transport (GO:0071705)	265	1.23	0.00101	0.0203
regulation of cellular process (GO:0050794)	1614	1.23	6.61e-33	6.57e-30
establishment of protein localization (GO:0045184)	227	1.23	0.00302	0.0493
regulation of gene expression (GO:0010468)	686	1.23	1.66e-08	9.84e-07
regulation of biological process (GO:0050789)	1685	1.23	4.93e-35	6.54e-32
cellular macromolecule metabolic process (GO:0044260)	730	1.23	5.05e-09	3.18e-07
regulation of nucleobase-containing compound metabolic process (GO:0019219)	567	1.22	9.53e-07	4.07e-05
interspecies interaction between organisms (GO:0044419)	297	1.22	0.000891	0.0185
regulation of RNA biosynthetic process (GO:2001141)	489	1.22	1.18e-05	0.000402
regulation of nucleic acid-templated transcription (GO:1903506)	488	1.22	1.33e-05	0.000446
response to stress (GO:0006950)	514	1.21	7.19e-06	0.000256
biological regulation (GO:0065007)	1762	1.21	4.41e-36	7.79e-33
regulation of RNA metabolic process (GO:0051252)	525	1.21	6.59e-06	0.000236
macromolecule metabolic process (GO:0043170)	886	1.21	3.89e-10	2.86e-08
cellular component biogenesis (GO:0044085)	370	1.21	0.000383	0.00916
regulation of biosynthetic process (GO:0009889)	587	1.2	3.28e-06	0.000127
regulation of macromolecule biosynthetic process (GO:0010556)	553	1.2	1.08e-05	0.00037
regulation of transcription, DNA-templated (GO:0006355)	471	1.2	7.48e-05	0.00216
regulation of cellular biosynthetic process (GO:0031326)	571	1.19	1.26e-05	0.000424
organelle organization (GO:0006996)	490	1.19	0.000102	0.00287
regulation of cellular macromolecule biosynthetic process (GO:2000112)	530	1.19	5.26e-05	0.00156
nitrogen compound metabolic process (GO:0006807)	973	1.19	1.01e-09	7.07e-08
organic substance metabolic process (GO:0071704)	1087	1.17	3.25e-10	2.45e-08
primary metabolic process (GO:0044238)	1025	1.17	3.96e-09	2.52e-07
cellular metabolic process (GO:0044237)	1045	1.16	1.37e-08	8.19e-07
metabolic process (GO:0008152)	1152	1.16	7.68e-10	5.4e-08
cellular process (GO:0009987)	2073	1.15	2.85e-36	5.66e-33
biological_process (GO:0008150)	2248	1.08	3.17e-26	1.48e-23

## Sheet: TableS2I
Table S3I. Enriched GO terms for gamma-delta T cell LMR genes
GO biological process complete	No. genes	Fold Enrichment	p-value	FDR
mast cell differentiation (GO:0060374)	3	24.62	0.00109	0.0372
positive regulation of B cell receptor signaling pathway (GO:0050861)	4	12.31	0.000888	0.0314
replication fork protection (GO:0048478)	4	10.94	0.00124	0.0421
leukocyte aggregation (GO:0070486)	5	10.26	0.000375	0.0149
semaphorin-plexin signaling pathway involved in neuron projection guidance (GO:1902285)	5	9.47	0.000502	0.0191
regulation of vascular associated smooth muscle cell differentiation (GO:1905063)	5	8.79	0.00066	0.0244
thymic T cell selection (GO:0045061)	6	7.77	0.000325	0.0132
lamellipodium assembly (GO:0030032)	11	7.52	1.44e-06	0.000122
positive regulation of antigen receptor-mediated signaling pathway (GO:0050857)	7	7.49	0.000125	0.00592
sialylation (GO:0097503)	6	7.39	0.000409	0.0162
regulation of B cell receptor signaling pathway (GO:0050855)	7	6.63	0.000237	0.00995
semaphorin-plexin signaling pathway (GO:0071526)	10	6.31	1.61e-05	0.000985
lamellipodium organization (GO:0097581)	11	6.15	7.46e-06	0.000503
bone cell development (GO:0098751)	6	6.15	0.000924	0.0324
T cell costimulation (GO:0031295)	13	5.93	1.61e-06	0.000134
lymphocyte costimulation (GO:0031294)	13	5.71	2.28e-06	0.000185
platelet-derived growth factor receptor signaling pathway (GO:0048008)	8	5.47	0.000265	0.011
regulation of phosphatidylinositol 3-kinase activity (GO:0043551)	13	5.42	3.75e-06	0.000286
regulation of smooth muscle cell differentiation (GO:0051150)	7	5.39	0.000695	0.0255
positive regulation of erythrocyte differentiation (GO:0045648)	7	5.39	0.000695	0.0256
vascular endothelial growth factor receptor signaling pathway (GO:0048010)	15	5.2	1.08e-06	9.48e-05
positive regulation of substrate adhesion-dependent cell spreading (GO:1900026)	8	5.05	0.000424	0.0167
T cell differentiation in thymus (GO:0033077)	10	4.92	9.99e-05	0.00489
positive regulation of cell-matrix adhesion (GO:0001954)	11	4.84	5.23e-05	0.00274
positive regulation of phosphatidylinositol 3-kinase activity (GO:0043552)	7	4.79	0.00127	0.043
regulation of cellular response to insulin stimulus (GO:1900076)	14	4.72	6.56e-06	0.000453
regulation of lipid kinase activity (GO:0043550)	13	4.71	1.44e-05	0.000899
regulation of filopodium assembly (GO:0051489)	9	4.71	0.000294	0.0121
T cell selection (GO:0045058)	8	4.69	0.000654	0.0242
regulation of bone resorption (GO:0045124)	8	4.38	0.000974	0.034
phosphatidylinositol phosphorylation (GO:0046854)	10	4.32	0.000257	0.0107
T cell differentiation (GO:0030217)	25	4.24	1.16e-08	1.8e-06
lipid phosphorylation (GO:0046834)	12	4.1	9.88e-05	0.00485
regulation of substrate adhesion-dependent cell spreading (GO:1900024)	9	4.1	0.00072	0.0263
regulation of lamellipodium organization (GO:1902743)	8	4.1	0.00141	0.0469
actin polymerization or depolymerization (GO:0008154)	10	3.97	0.000467	0.0181
alpha-beta T cell differentiation (GO:0046632)	9	3.96	0.000908	0.0319
positive regulation of cell-substrate adhesion (GO:0010811)	20	3.91	1.06e-06	9.37e-05
negative regulation of reactive oxygen species metabolic process (GO:2000378)	9	3.89	0.00102	0.035
regulation of insulin receptor signaling pathway (GO:0046626)	10	3.85	0.000583	0.0219
ephrin receptor signaling pathway (GO:0048013)	13	3.72	0.000124	0.00593
dendrite development (GO:0016358)	17	3.67	1.4e-05	0.000881
regulation of antigen receptor-mediated signaling pathway (GO:0050854)	10	3.67	0.000801	0.0288
regulation of phospholipid metabolic process (GO:1903725)	14	3.59	9.73e-05	0.00479
alpha-beta T cell activation (GO:0046631)	10	3.57	0.000981	0.0341
positive regulation of leukocyte cell-cell adhesion (GO:1903039)	34	3.56	1.7e-09	3.52e-07
positive regulation of T cell activation (GO:0050870)	31	3.53	1.05e-08	1.64e-06
regulation of cell shape (GO:0008360)	23	3.52	8.82e-07	7.92e-05
positive regulation of lymphocyte differentiation (GO:0045621)	15	3.52	6.85e-05	0.0035
positive regulation of actin filament polymerization (GO:0030838)	13	3.52	0.000205	0.00897
positive regulation of T cell differentiation (GO:0045582)	13	3.48	0.000226	0.00958
platelet activation (GO:0030168)	19	3.41	1.13e-05	0.000732
negative regulation of cysteine-type endopeptidase activity involved in apoptotic process (GO:0043154)	12	3.4	0.000474	0.0183
lymphocyte differentiation (GO:0030098)	34	3.39	5.3e-09	9.26e-07
negative regulation of cysteine-type endopeptidase activity (GO:2000117)	13	3.37	0.0003	0.0123
positive regulation of cell adhesion (GO:0045785)	59	3.36	1.57e-14	1.25e-11
phosphatidylinositol biosynthetic process (GO:0006661)	15	3.36	0.00011	0.00528
positive regulation of cell-cell adhesion (GO:0022409)	38	3.35	8.73e-10	1.98e-07
leukocyte proliferation (GO:0070661)	13	3.33	0.000328	0.0133
T cell activation (GO:0042110)	33	3.32	1.43e-08	2.11e-06
positive regulation of plasma membrane bounded cell projection assembly (GO:0120034)	14	3.31	0.000207	0.00903
phosphatidylinositol metabolic process (GO:0046488)	23	3.22	3.44e-06	0.000266
regulation of lymphocyte differentiation (GO:0045619)	23	3.13	5.24e-06	0.000377
regulation of cell-substrate adhesion (GO:0010810)	27	3.11	9.25e-07	8.26e-05
T cell receptor signaling pathway (GO:0050852)	23	3.11	5.69e-06	0.000402
regulation of T cell activation (GO:0050863)	42	3.1	1.01e-09	2.23e-07
positive regulation of cell morphogenesis involved in differentiation (GO:0010770)	20	3.1	2.42e-05	0.0014
regulation of T cell differentiation (GO:0045580)	19	3.1	3.82e-05	0.00207
regulation of leukocyte cell-cell adhesion (GO:1903037)	40	3.08	2.95e-09	5.46e-07
positive regulation of protein polymerization (GO:0032273)	16	3.08	0.000164	0.00745
fatty acid catabolic process (GO:0009062)	12	3.05	0.00113	0.0386
regulation of actin filament polymerization (GO:0030833)	22	3.04	1.24e-05	0.000794
B cell differentiation (GO:0030183)	14	3.02	0.000483	0.0186
regulation of actin polymerization or depolymerization (GO:0008064)	23	2.92	1.46e-05	0.000909
regulation of actin filament length (GO:0030832)	23	2.9	1.57e-05	0.000968
positive regulation of protein kinase B signaling (GO:0051897)	20	2.88	6.14e-05	0.00317
regulation of cell-cell adhesion (GO:0022407)	50	2.86	3.26e-10	8.5e-08
actin filament organization (GO:0007015)	31	2.85	8.13e-07	7.42e-05
regulation of cell-matrix adhesion (GO:0001952)	14	2.85	0.000825	0.0295
positive regulation of hemopoiesis (GO:1903708)	23	2.82	2.43e-05	0.0014
regulation of dendrite development (GO:0050773)	18	2.82	0.000176	0.00795
lymphocyte activation (GO:0046649)	45	2.8	4.22e-09	7.53e-07
positive regulation of leukocyte differentiation (GO:1902107)	18	2.8	0.00019	0.00844
positive regulation of peptidyl-tyrosine phosphorylation (GO:0050731)	22	2.79	4.1e-05	0.0022
stress-activated protein kinase signaling cascade (GO:0031098)	14	2.78	0.00102	0.0352
regulation of cell adhesion (GO:0030155)	81	2.76	4.25e-15	3.55e-12
small GTPase mediated signal transduction (GO:0007264)	30	2.75	2.4e-06	0.000194
regulation of leukocyte differentiation (GO:1902105)	32	2.73	1.29e-06	0.00011
leukocyte differentiation (GO:0002521)	39	2.72	9.56e-08	1.1e-05
B cell activation (GO:0042113)	18	2.72	0.000269	0.0111
regulation of plasma membrane bounded cell projection assembly (GO:0120032)	20	2.71	0.000133	0.00622
positive regulation of JNK cascade (GO:0046330)	15	2.7	0.000916	0.0321
regulation of cell projection assembly (GO:0060491)	20	2.68	0.000153	0.00699
Fc receptor mediated stimulatory signaling pathway (GO:0002431)	15	2.68	0.000979	0.0341
regulation of GTPase activity (GO:0043087)	52	2.64	2.17e-09	4.3e-07
glycerophospholipid metabolic process (GO:0006650)	35	2.64	1.3e-06	0.000111
axon guidance (GO:0007411)	30	2.64	4.99e-06	0.000364
lipid modification (GO:0030258)	25	2.64	2.94e-05	0.00165
vacuolar transport (GO:0007034)	16	2.64	0.000759	0.0276
neuron projection guidance (GO:0097485)	30	2.63	5.32e-06	0.000378
ameboidal-type cell migration (GO:0001667)	19	2.63	0.000273	0.0113
regulation of protein polymerization (GO:0032271)	25	2.6	3.8e-05	0.00207
regulation of myeloid cell differentiation (GO:0045637)	25	2.59	4.04e-05	0.00219
establishment of vesicle localization (GO:0051650)	21	2.58	0.000164	0.00743
transmembrane receptor protein tyrosine kinase signaling pathway (GO:0007169)	55	2.57	1.42e-09	2.98e-07
positive regulation of GTPase activity (GO:0043547)	43	2.57	1.03e-07	1.18e-05
positive regulation of protein-containing complex assembly (GO:0031334)	26	2.57	4.77e-05	0.00253
glycerophospholipid biosynthetic process (GO:0046474)	23	2.57	8.66e-05	0.00429
regulation of small GTPase mediated signal transduction (GO:0051056)	34	2.56	2.69e-06	0.000214
positive regulation of cytoskeleton organization (GO:0051495)	23	2.56	0.000149	0.00685
regulation of JNK cascade (GO:0046328)	19	2.56	0.000374	0.0149
regulation of actin filament organization (GO:0110053)	29	2.55	1.7e-05	0.00104
positive regulation of NF-kappaB transcription factor activity (GO:0051092)	17	2.55	0.000758	0.0276
hemostasis (GO:0007599)	31	2.53	9.27e-06	0.000609
bone development (GO:0060348)	19	2.49	0.000761	0.0276
regulation of cell morphogenesis (GO:0022604)	51	2.47	2.25e-08	3.13e-06
glycerolipid biosynthetic process (GO:0045017)	24	2.47	0.000135	0.00628
regulation of protein kinase B signaling (GO:0051896)	23	2.47	0.000191	0.00847
positive regulation of supramolecular fiber organization (GO:1902905)	20	2.47	0.000547	0.0206
Fc receptor signaling pathway (GO:0038093)	24	2.46	0.000141	0.00652
vesicle localization (GO:0051648)	21	2.46	0.000397	0.0157
positive regulation of I-kappaB kinase/NF-kappaB signaling (GO:0043123)	19	2.46	0.000805	0.0289
actin cytoskeleton organization (GO:0030036)	53	2.45	1.37e-08	2.04e-06
positive regulation of vasculature development (GO:1904018)	19	2.45	0.00083	0.0296
regulation of actin cytoskeleton organization (GO:0032956)	36	2.43	5e-06	0.000363
myeloid cell differentiation (GO:0030099)	23	2.43	0.000224	0.00953
cellular lipid catabolic process (GO:0044242)	20	2.43	0.000626	0.0233
hemopoiesis (GO:0030097)	58	2.42	5.69e-09	9.62e-07
regulation of cell morphogenesis involved in differentiation (GO:0010769)	31	2.42	1.83e-05	0.0011
positive regulation of DNA-binding transcription factor activity (GO:0051091)	27	2.42	6.44e-05	0.00331
regulation of protein binding (GO:0043393)	21	2.42	0.000461	0.018
positive regulation of lymphocyte activation (GO:0051251)	37	2.4	4.05e-06	0.000304
blood coagulation (GO:0007596)	29	2.4	3.7e-05	0.00203
phospholipid biosynthetic process (GO:0008654)	25	2.4	0.000131	0.00615
regulation of hemopoiesis (GO:1903706)	46	2.39	2.35e-07	2.4e-05
coagulation (GO:0050817)	29	2.39	4.09e-05	0.00221
regulation of cellular component size (GO:0032535)	38	2.38	3.34e-06	0.00026
antigen receptor-mediated signaling pathway (GO:0050851)	29	2.38	6.81e-05	0.00349
glycerolipid metabolic process (GO:0046486)	38	2.36	3.77e-06	0.000285
positive regulation of cell projection organization (GO:0031346)	38	2.36	3.77e-06	0.000287
regulation of supramolecular fiber organization (GO:1902903)	36	2.36	7.34e-06	0.000496
regulation of endocytosis (GO:0030100)	20	2.36	0.000795	0.0287
regulation of cysteine-type endopeptidase activity involved in apoptotic process (GO:0043281)	21	2.35	0.000593	0.0222
positive regulation of leukocyte activation (GO:0002696)	40	2.32	4.33e-06	0.000324
phospholipid metabolic process (GO:0006644)	37	2.32	6.81e-06	0.000465
regulation of cysteine-type endopeptidase activity (GO:2000116)	23	2.32	0.000369	0.0148
enzyme linked receptor protein signaling pathway (GO:0007167)	69	2.31	1.15e-09	2.48e-07
hematopoietic or lymphoid organ development (GO:0048534)	60	2.31	1.23e-08	1.87e-06
positive regulation of organelle organization (GO:0010638)	60	2.3	1.37e-08	2.05e-06
regulation of lymphocyte activation (GO:0051249)	50	2.3	2.25e-07	2.33e-05
regulation of actin filament-based process (GO:0032970)	38	2.3	9.04e-06	0.000597
regulation of peptidyl-tyrosine phosphorylation (GO:0050730)	24	2.3	0.000456	0.0178
cell chemotaxis (GO:0060326)	19	2.3	0.00132	0.0444
actin filament-based process (GO:0030029)	56	2.27	6.28e-08	7.57e-06
regulation of protein-containing complex assembly (GO:0043254)	42	2.27	3.09e-06	0.000243
regulation of stress-activated MAPK cascade (GO:0032872)	21	2.27	0.00133	0.0447
neuron projection development (GO:0031175)	64	2.26	8.87e-09	1.42e-06
positive regulation of cell activation (GO:0050867)	40	2.24	6.67e-06	0.000457
regulation of stress-activated protein kinase signaling cascade (GO:0070302)	21	2.24	0.00141	0.047
regulation of cytoskeleton organization (GO:0051493)	51	2.23	4.1e-07	3.95e-05
cell projection assembly (GO:0030031)	42	2.23	6.42e-06	0.000446
immune system development (GO:0002520)	61	2.22	3.18e-08	4.14e-06
establishment of organelle localization (GO:0051656)	35	2.21	3.45e-05	0.00191
organelle localization (GO:0051640)	54	2.2	3.22e-07	3.2e-05
plasma membrane bounded cell projection assembly (GO:0120031)	40	2.2	1.34e-05	0.00085
regulation of transporter activity (GO:0032409)	26	2.19	0.000374	0.0149
negative regulation of cell adhesion (GO:0007162)	25	2.19	0.000499	0.0191
positive regulation of cellular component biogenesis (GO:0044089)	48	2.18	2.19e-06	0.000179
immune response-activating signal transduction (GO:0002757)	40	2.18	1.49e-05	0.000922
immune response-activating cell surface receptor signaling pathway (GO:0002429)	40	2.18	1.49e-05	0.000926
regulation of leukocyte activation (GO:0002694)	55	2.17	3.04e-07	3.05e-05
cell projection organization (GO:0030030)	105	2.16	9.51e-13	5.82e-10
plasma membrane bounded cell projection organization (GO:0120036)	101	2.16	2.9e-12	1.54e-09
chemotaxis (GO:0006935)	48	2.16	2.55e-06	0.000204
regulation of I-kappaB kinase/NF-kappaB signaling (GO:0043122)	22	2.16	0.00134	0.0447
intracellular signal transduction (GO:0035556)	147	2.15	1.96e-17	3.9e-14
regulation of cell activation (GO:0050865)	58	2.15	2.29e-07	2.37e-05
taxis (GO:0042330)	48	2.15	2.69e-06	0.000215
regulation of cell migration (GO:0030334)	77	2.13	2.5e-09	4.73e-07
regulation of cell motility (GO:2000145)	82	2.12	9.78e-10	2.19e-07
immune response-regulating cell surface receptor signaling pathway (GO:0002768)	42	2.12	1.81e-05	0.0011
positive regulation of MAP kinase activity (GO:0043406)	23	2.12	0.0012	0.0408
immune response-regulating signaling pathway (GO:0002764)	42	2.11	1.91e-05	0.00114
skeletal system development (GO:0001501)	42	2.11	1.91e-05	0.00115
covalent chromatin modification (GO:0016569)	32	2.11	0.000216	0.0093
regulation of binding (GO:0051098)	32	2.1	0.000224	0.00953
negative regulation of cellular component movement (GO:0051271)	27	2.1	0.00059	0.0221
positive regulation of cellular component organization (GO:0051130)	104	2.09	8.35e-12	3.59e-09
regulation of cation transmembrane transport (GO:1904062)	30	2.09	0.000425	0.0167
regulation of cellular response to growth factor stimulus (GO:0090287)	25	2.09	0.00108	0.0369
regulation of locomotion (GO:0040012)	84	2.08	1.26e-09	2.67e-07
histone modification (GO:0016570)	31	2.07	0.000337	0.0136
neuron development (GO:0048666)	71	2.06	4.21e-08	5.35e-06
positive regulation of cell migration (GO:0030335)	44	2.06	2.25e-05	0.00132
activation of immune response (GO:0002253)	44	2.06	2.25e-05	0.00133
regulation of anatomical structure size (GO:0090066)	44	2.06	2.29e-05	0.00133
cell projection morphogenesis (GO:0048858)	43	2.06	3.02e-05	0.00169
wound healing (GO:0042060)	37	2.06	0.000101	0.00494
regulation of MAP kinase activity (GO:0043405)	29	2.06	0.00061	0.0227
cell morphogenesis involved in neuron differentiation (GO:0048667)	38	2.05	8.19e-05	0.00409
regulation of cellular component movement (GO:0051270)	86	2.04	2.74e-09	5.13e-07
regulation of intracellular signal transduction (GO:1902531)	150	2.03	1.25e-15	1.33e-12
plasma membrane bounded cell projection morphogenesis (GO:0120039)	42	2.03	4.6e-05	0.00245
regulation of cell projection organization (GO:0031344)	58	2.02	1.44e-06	0.000122
regulation of plasma membrane bounded cell projection organization (GO:0120035)	57	2.01	2.03e-06	0.000167
positive regulation of cell motility (GO:2000147)	45	2.01	2.37e-05	0.00137
axonogenesis (GO:0007409)	32	2.01	0.000507	0.0193
positive regulation of intracellular signal transduction (GO:1902533)	85	2	5.53e-09	9.46e-07
neuron differentiation (GO:0030182)	85	2	8.21e-09	1.35e-06
positive regulation of cell differentiation (GO:0045597)	82	2	1.25e-08	1.9e-06
cell morphogenesis (GO:0000902)	59	2	1.94e-06	0.000161
cytokine-mediated signaling pathway (GO:0019221)	57	2	2.14e-06	0.000175
positive regulation of locomotion (GO:0040017)	46	2	2.73e-05	0.00156
positive regulation of cell development (GO:0010720)	46	2	2.78e-05	0.00158
cell morphogenesis involved in differentiation (GO:0000904)	46	1.99	2.83e-05	0.00161
neuron projection morphogenesis (GO:0048812)	41	1.99	7.18e-05	0.00363
cell part morphogenesis (GO:0032990)	43	1.97	7.01e-05	0.00356
positive regulation of cellular component movement (GO:0051272)	45	1.95	4.87e-05	0.00256
regulation of body fluid levels (GO:0050878)	40	1.95	0.000178	0.00801
regulation of peptide secretion (GO:0002791)	33	1.95	0.000507	0.0193
cell migration (GO:0016477)	77	1.94	1.19e-07	1.35e-05
positive regulation of transferase activity (GO:0051347)	55	1.94	8.33e-06	0.000558
MAPK cascade (GO:0000165)	32	1.94	0.000672	0.0248
signal transduction by protein phosphorylation (GO:0023014)	33	1.94	0.000772	0.028
positive regulation of molecular function (GO:0044093)	144	1.93	1.41e-13	9.76e-11
cell activation (GO:0001775)	84	1.91	5.41e-08	6.67e-06
positive regulation of hydrolase activity (GO:0051345)	60	1.91	6.01e-06	0.000419
positive regulation of kinase activity (GO:0033674)	48	1.91	5.91e-05	0.00307
negative regulation of intracellular signal transduction (GO:1902532)	40	1.91	0.000208	0.00903
positive regulation of immune system process (GO:0002684)	85	1.9	4.95e-08	6.15e-06
cellular response to cytokine stimulus (GO:0071345)	80	1.9	1.8e-07	1.89e-05
axon development (GO:0061564)	33	1.9	0.000883	0.0313
regulation of peptide transport (GO:0090087)	54	1.89	2.11e-05	0.00126
positive regulation of MAPK cascade (GO:0043410)	42	1.89	0.0002	0.00876
regulation of DNA-binding transcription factor activity (GO:0051090)	34	1.89	0.000709	0.026
generation of neurons (GO:0048699)	121	1.88	1.04e-10	3.13e-08
regulation of cellular component biogenesis (GO:0044087)	75	1.88	5.23e-07	4.95e-05
cell motility (GO:0048870)	84	1.87	1.19e-07	1.34e-05
localization of cell (GO:0051674)	84	1.87	1.19e-07	1.35e-05
positive regulation of protein kinase activity (GO:0045860)	41	1.87	0.000292	0.012
response to cytokine (GO:0034097)	85	1.86	1.51e-07	1.61e-05
intracellular protein transport (GO:0006886)	75	1.86	8.51e-07	7.69e-05
regulation of signal transduction (GO:0009966)	237	1.85	1.38e-20	4.38e-17
positive regulation of catalytic activity (GO:0043085)	111	1.85	2.1e-09	4.23e-07
cellular component morphogenesis (GO:0032989)	47	1.85	0.000106	0.0051
regulation of cell differentiation (GO:0045595)	141	1.84	8.39e-12	3.51e-09
positive regulation of phosphorylation (GO:0042327)	82	1.84	3.7e-07	3.61e-05
regulation of protein transport (GO:0051223)	50	1.84	7.97e-05	0.00401
regulation of ion transmembrane transport (GO:0034765)	37	1.84	0.000867	0.0308
positive regulation of signal transduction (GO:0009967)	124	1.83	2.68e-10	7.09e-08
regulation of hydrolase activity (GO:0051336)	97	1.83	2.88e-08	3.82e-06
regulation of kinase activity (GO:0043549)	68	1.83	4.54e-06	0.000336
regulation of transmembrane transport (GO:0034762)	43	1.83	0.000308	0.0126
supramolecular fiber organization (GO:0097435)	37	1.83	0.000907	0.032
neurogenesis (GO:0022008)	125	1.82	3.52e-10	9.02e-08
cell development (GO:0048468)	122	1.82	5.8e-10	1.38e-07
regulation of organelle organization (GO:0033043)	99	1.82	2.74e-08	3.69e-06
negative regulation of signal transduction (GO:0009968)	96	1.82	4.14e-08	5.3e-06
regulation of anatomical structure morphogenesis (GO:0022603)	82	1.82	6.47e-07	6.05e-05
leukocyte activation (GO:0045321)	69	1.82	5.08e-06	0.000367
negative regulation of cell communication (GO:0010648)	104	1.81	1.83e-08	2.64e-06
negative regulation of signaling (GO:0023057)	104	1.81	1.9e-08	2.72e-06
positive regulation of protein modification process (GO:0031401)	92	1.81	1.22e-07	1.35e-05
negative regulation of phosphate metabolic process (GO:0045936)	42	1.81	0.000426	0.0167
negative regulation of phosphorus metabolic process (GO:0010563)	42	1.81	0.000434	0.017
response to growth factor (GO:0070848)	39	1.81	0.000882	0.0313
positive regulation of neurogenesis (GO:0050769)	36	1.81	0.00123	0.0418
positive regulation of cell communication (GO:0010647)	136	1.8	8.36e-11	2.61e-08
protein phosphorylation (GO:0006468)	71	1.8	5.25e-06	0.000376
regulation of cellular response to stress (GO:0080135)	55	1.8	5.95e-05	0.00308
positive regulation of apoptotic process (GO:0043065)	48	1.8	0.000213	0.00919
regulation of catalytic activity (GO:0050790)	174	1.79	1.36e-13	9.79e-11
positive regulation of signaling (GO:0023056)	136	1.79	1.31e-10	3.85e-08
regulation of phosphorylation (GO:0042325)	119	1.79	2.42e-09	4.63e-07
peptide transport (GO:0015833)	112	1.79	9.41e-09	1.5e-06
protein transport (GO:0015031)	110	1.79	1.01e-08	1.6e-06
regulation of transferase activity (GO:0051338)	75	1.79	3.2e-06	0.000251
regulation of cell development (GO:0060284)	71	1.79	5.8e-06	0.000408
positive regulation of programmed cell death (GO:0043068)	48	1.79	0.00023	0.00972
regulation of cell communication (GO:0010646)	259	1.78	1.49e-20	3.38e-17
regulation of molecular function (GO:0065009)	223	1.78	1.96e-17	3.47e-14
establishment of protein localization (GO:0045184)	115	1.78	7.38e-09	1.22e-06
positive regulation of developmental process (GO:0051094)	102	1.78	5.84e-08	7.14e-06
locomotion (GO:0040011)	97	1.78	1.37e-07	1.5e-05
apoptotic process (GO:0006915)	66	1.78	1.39e-05	0.000881
regulation of MAPK cascade (GO:0043408)	53	1.78	0.000105	0.0051
response to wounding (GO:0009611)	39	1.78	0.000989	0.0342
regulation of signaling (GO:0023051)	261	1.77	1.41e-20	3.74e-17
phosphorylation (GO:0016310)	94	1.77	2.35e-07	2.38e-05
cytoskeleton organization (GO:0007010)	87	1.77	8.42e-07	7.65e-05
positive regulation of phosphorus metabolic process (GO:0010562)	84	1.77	1.2e-06	0.000104
positive regulation of phosphate metabolic process (GO:0045937)	84	1.77	1.2e-06	0.000104
positive regulation of immune response (GO:0050778)	54	1.77	0.000125	0.00593
negative regulation of cellular component organization (GO:0051129)	52	1.77	0.000145	0.00667
regulation of establishment of protein localization (GO:0070201)	50	1.77	0.00022	0.00941
positive regulation of nervous system development (GO:0051962)	40	1.77	0.000829	0.0296
positive regulation of protein phosphorylation (GO:0001934)	73	1.76	8.5e-06	0.000565
positive regulation of cell death (GO:0010942)	51	1.76	0.000195	0.00861
regulation of immune system process (GO:0002682)	123	1.75	5.92e-09	9.9e-07
regulation of apoptotic process (GO:0042981)	111	1.75	2.65e-08	3.6e-06
amide transport (GO:0042886)	112	1.75	2.87e-08	3.84e-06
regulation of cytokine production (GO:0001817)	52	1.75	0.000213	0.00922
chromatin organization (GO:0006325)	50	1.75	0.000253	0.0106
regulation of developmental process (GO:0050793)	189	1.74	1.02e-13	7.72e-11
regulation of cellular component organization (GO:0051128)	172	1.74	2.37e-12	1.35e-09
regulation of phosphorus metabolic process (GO:0051174)	130	1.74	2.28e-09	4.42e-07
regulation of phosphate metabolic process (GO:0019220)	130	1.74	2.26e-09	4.44e-07
regulation of programmed cell death (GO:0043067)	112	1.74	3.14e-08	4.12e-06
intracellular transport (GO:0046907)	108	1.74	5.93e-08	7.19e-06
regulation of nervous system development (GO:0051960)	68	1.74	2.26e-05	0.00132
regulation of protein kinase activity (GO:0045859)	57	1.74	0.000104	0.00504
positive regulation of response to stimulus (GO:0048584)	170	1.73	4.43e-12	2.13e-09
regulation of multicellular organismal development (GO:2000026)	148	1.73	1.79e-10	4.99e-08
negative regulation of protein modification process (GO:0031400)	43	1.73	0.000932	0.0326
movement of cell or subcellular component (GO:0006928)	111	1.72	7.16e-08	8.5e-06
negative regulation of cell population proliferation (GO:0008285)	49	1.72	0.000486	0.0186
regulation of protein modification process (GO:0031399)	131	1.71	5.02e-09	8.86e-07
regulation of protein phosphorylation (GO:0001932)	102	1.71	3.15e-07	3.15e-05
regulation of protein localization (GO:0032880)	69	1.71	3.09e-05	0.00172
negative regulation of programmed cell death (GO:0043069)	64	1.71	6.96e-05	0.00355
negative regulation of apoptotic process (GO:0043066)	63	1.71	8.33e-05	0.00415
regulation of neurogenesis (GO:0050767)	59	1.71	0.000144	0.00665
cellular response to organonitrogen compound (GO:0071417)	42	1.71	0.00128	0.0431
regulation of response to stimulus (GO:0048583)	303	1.7	4.8e-22	1.91e-18
negative regulation of multicellular organismal process (GO:0051241)	85	1.7	4.67e-06	0.000343
negative regulation of cell differentiation (GO:0045596)	50	1.7	0.000604	0.0225
nervous system development (GO:0007399)	167	1.69	4.37e-11	1.51e-08
protein localization (GO:0008104)	151	1.69	5.67e-10	1.36e-07
regulation of cell death (GO:0010941)	118	1.69	4.84e-08	6.06e-06
positive regulation of cellular protein metabolic process (GO:0032270)	112	1.69	1.41e-07	1.53e-05
regulation of response to stress (GO:0080134)	112	1.69	1.52e-07	1.61e-05
negative regulation of response to stimulus (GO:0048585)	126	1.68	2.24e-08	3.15e-06
nitrogen compound transport (GO:0071705)	127	1.68	2.41e-08	3.34e-06
negative regulation of transcription by RNA polymerase II (GO:0000122)	60	1.68	0.000194	0.00861
protein localization to organelle (GO:0033365)	53	1.68	0.000468	0.0181
positive regulation of multicellular organismal process (GO:0051240)	121	1.66	1.21e-07	1.34e-05
positive regulation of transport (GO:0051050)	65	1.66	0.000131	0.00616
phosphate-containing compound metabolic process (GO:0006796)	145	1.65	5.45e-09	9.41e-07
negative regulation of RNA biosynthetic process (GO:1902679)	86	1.65	1.3e-05	0.000829
response to abiotic stimulus (GO:0009628)	78	1.65	4.14e-05	0.00222
cellular response to oxygen-containing compound (GO:1901701)	72	1.65	8.02e-05	0.00402
negative regulation of catalytic activity (GO:0043086)	55	1.65	0.000484	0.0186
phosphorus metabolic process (GO:0006793)	146	1.64	8.82e-09	1.43e-06
positive regulation of protein metabolic process (GO:0051247)	115	1.64	3.91e-07	3.79e-05
cellular protein localization (GO:0034613)	110	1.64	6.57e-07	6.11e-05
regulation of cell population proliferation (GO:0042127)	111	1.64	7.49e-07	6.88e-05
negative regulation of RNA metabolic process (GO:0051253)	92	1.64	7.2e-06	0.000489
negative regulation of nucleic acid-templated transcription (GO:1903507)	85	1.64	1.82e-05	0.0011
response to organonitrogen compound (GO:0010243)	67	1.64	0.000182	0.00816
cellular lipid metabolic process (GO:0044255)	65	1.64	0.0002	0.00876
positive regulation of cellular process (GO:0048522)	379	1.63	5.5e-26	4.37e-22
regulation of multicellular organismal process (GO:0051239)	215	1.63	6.23e-13	3.96e-10
regulation of localization (GO:0032879)	185	1.63	5.27e-11	1.78e-08
macromolecule localization (GO:0033036)	169	1.63	4.49e-10	1.13e-07
cellular response to organic substance (GO:0071310)	156	1.63	3.62e-09	6.61e-07
cellular macromolecule localization (GO:0070727)	110	1.63	9.42e-07	8.36e-05
negative regulation of nucleobase-containing compound metabolic process (GO:0045934)	99	1.63	4.35e-06	0.000323
negative regulation of developmental process (GO:0051093)	65	1.63	0.000215	0.00928
cell surface receptor signaling pathway (GO:0007166)	166	1.62	1.05e-09	2.29e-07
regulation of response to external stimulus (GO:0032101)	80	1.62	4.23e-05	0.00225
response to nitrogen compound (GO:1901698)	72	1.62	0.000125	0.00591
immune effector process (GO:0002252)	72	1.62	0.00013	0.00611
negative regulation of cell death (GO:0060548)	67	1.62	0.000198	0.00872
peptidyl-amino acid modification (GO:0018193)	59	1.62	0.000581	0.0219
negative regulation of transcription, DNA-templated (GO:0045892)	81	1.61	4.87e-05	0.00256
regulation of immune response (GO:0050776)	75	1.6	0.000133	0.00623
cell death (GO:0008219)	70	1.6	0.00022	0.00943
programmed cell death (GO:0012501)	68	1.6	0.000236	0.00994
organophosphate metabolic process (GO:0019637)	58	1.6	0.000786	0.0284
positive regulation of cellular metabolic process (GO:0031325)	221	1.59	4.06e-12	2.08e-09
establishment of localization in cell (GO:0051649)	154	1.59	2.16e-08	3.07e-06
organic substance transport (GO:0071702)	143	1.59	7.51e-08	8.78e-06
negative regulation of molecular function (GO:0044092)	76	1.59	0.000157	0.00719
positive regulation of biological process (GO:0048518)	406	1.58	5.42e-26	8.62e-22
positive regulation of nitrogen compound metabolic process (GO:0051173)	208	1.58	3.96e-11	1.4e-08
negative regulation of cellular protein metabolic process (GO:0032269)	68	1.58	0.000359	0.0144
cellular localization (GO:0051641)	192	1.57	5.16e-10	1.26e-07
anatomical structure morphogenesis (GO:0009653)	140	1.57	2.3e-07	2.36e-05
negative regulation of biosynthetic process (GO:0009890)	101	1.57	1.43e-05	0.0009
negative regulation of cellular biosynthetic process (GO:0031327)	99	1.57	2.13e-05	0.00126
negative regulation of macromolecule biosynthetic process (GO:0010558)	95	1.56	3.72e-05	0.00204
negative regulation of cellular macromolecule biosynthetic process (GO:2000113)	91	1.56	4.81e-05	0.00254
animal organ morphogenesis (GO:0009887)	62	1.56	0.000983	0.0341
negative regulation of cellular process (GO:0048523)	309	1.55	9.37e-17	1.49e-13
positive regulation of macromolecule metabolic process (GO:0010604)	227	1.55	1.46e-11	5.79e-09
response to organic substance (GO:0010033)	190	1.55	1.93e-09	3.93e-07
negative regulation of cellular metabolic process (GO:0031324)	165	1.55	3.18e-08	4.11e-06
negative regulation of nitrogen compound metabolic process (GO:0051172)	153	1.55	9.33e-08	1.08e-05
positive regulation of macromolecule biosynthetic process (GO:0010557)	121	1.55	3.41e-06	0.000265
regulation of transport (GO:0051049)	116	1.55	5.3e-06	0.000378
response to endogenous stimulus (GO:0009719)	90	1.55	8.43e-05	0.00419
cellular response to endogenous stimulus (GO:0071495)	73	1.55	0.000354	0.0142
negative regulation of protein metabolic process (GO:0051248)	71	1.55	0.000521	0.0197
positive regulation of metabolic process (GO:0009893)	245	1.54	2.58e-12	1.42e-09
positive regulation of nucleic acid-templated transcription (GO:1903508)	104	1.54	2.85e-05	0.00161
positive regulation of RNA biosynthetic process (GO:1902680)	104	1.54	2.86e-05	0.00161
organelle organization (GO:0006996)	222	1.53	7.73e-11	2.51e-08
regulation of cellular protein metabolic process (GO:0032268)	167	1.53	4.43e-08	5.59e-06
negative regulation of gene expression (GO:0010629)	123	1.53	4.68e-06	0.000343
response to oxygen-containing compound (GO:1901700)	100	1.53	3.78e-05	0.00207
negative regulation of metabolic process (GO:0009892)	193	1.52	4.05e-09	7.32e-07
cellular response to chemical stimulus (GO:0070887)	181	1.52	1.77e-08	2.58e-06
regulation of transcription by RNA polymerase II (GO:0006357)	136	1.52	1.88e-06	0.000156
vesicle-mediated transport (GO:0016192)	122	1.52	5.93e-06	0.000416
positive regulation of nucleobase-containing compound metabolic process (GO:0045935)	119	1.52	8.44e-06	0.000564
regulation of protein metabolic process (GO:0051246)	174	1.51	6.73e-08	8.05e-06
cellular response to stress (GO:0033554)	108	1.51	3.35e-05	0.00186
regulation of biological quality (GO:0065008)	250	1.5	2.21e-11	8.16e-09
cell differentiation (GO:0030154)	231	1.5	1.56e-10	4.52e-08
cellular developmental process (GO:0048869)	233	1.5	1.99e-10	5.46e-08
negative regulation of macromolecule metabolic process (GO:0010605)	175	1.5	7.51e-08	8.84e-06
positive regulation of biosynthetic process (GO:0009891)	125	1.5	1.12e-05	0.000728
positive regulation of RNA metabolic process (GO:0051254)	107	1.5	5.77e-05	0.00301
localization (GO:0051179)	353	1.49	1.18e-16	1.71e-13
negative regulation of biological process (GO:0048519)	337	1.49	5.62e-16	6.39e-13
positive regulation of cellular biosynthetic process (GO:0031328)	122	1.49	2.16e-05	0.00127
system development (GO:0048731)	272	1.48	5.65e-12	2.64e-09
positive regulation of transcription by RNA polymerase II (GO:0045944)	75	1.47	0.00129	0.0434
lipid metabolic process (GO:0006629)	73	1.47	0.00141	0.047
immune system process (GO:0002376)	168	1.45	1.36e-06	0.000115
positive regulation of transcription, DNA-templated (GO:0045893)	93	1.45	0.000478	0.0184
cellular component organization (GO:0016043)	332	1.44	2.41e-13	1.6e-10
establishment of localization (GO:0051234)	275	1.44	8.13e-11	2.58e-08
transport (GO:0006810)	267	1.44	2.12e-10	5.72e-08
protein modification process (GO:0036211)	187	1.44	3.5e-07	3.44e-05
cellular protein modification process (GO:0006464)	187	1.44	3.5e-07	3.46e-05
signal transduction (GO:0007165)	299	1.43	2.08e-11	7.88e-09
response to external stimulus (GO:0009605)	148	1.43	1.23e-05	0.000795
macromolecule modification (GO:0043412)	197	1.42	4.42e-07	4.23e-05
animal organ development (GO:0048513)	188	1.42	1.19e-06	0.000104
positive regulation of gene expression (GO:0010628)	135	1.41	7.01e-05	0.00355
cellular component organization or biogenesis (GO:0071840)	336	1.4	4.34e-12	2.16e-09
multicellular organism development (GO:0007275)	290	1.4	6.23e-10	1.46e-07
regulation of primary metabolic process (GO:0080090)	341	1.39	8.29e-12	3.66e-09
anatomical structure development (GO:0048856)	310	1.39	1.58e-10	4.49e-08
signaling (GO:0023052)	309	1.38	4.51e-10	1.12e-07
regulation of cellular metabolic process (GO:0031323)	350	1.37	1.01e-11	4.11e-09
developmental process (GO:0032502)	332	1.37	7.2e-11	2.39e-08
regulation of nitrogen compound metabolic process (GO:0051171)	327	1.37	9.77e-11	2.99e-08
cell communication (GO:0007154)	312	1.37	7.11e-10	1.64e-07
response to chemical (GO:0042221)	246	1.37	1.38e-07	1.51e-05
response to stress (GO:0006950)	203	1.37	3.49e-06	0.000268
regulation of macromolecule metabolic process (GO:0060255)	356	1.36	2.35e-11	8.48e-09
regulation of metabolic process (GO:0019222)	382	1.35	7.98e-12	3.63e-09
cellular response to stimulus (GO:0051716)	373	1.35	1.64e-11	6.37e-09
regulation of nucleobase-containing compound metabolic process (GO:0019219)	219	1.35	3.93e-06	0.000296
cellular protein metabolic process (GO:0044267)	208	1.34	1.18e-05	0.00076
regulation of RNA metabolic process (GO:0051252)	201	1.32	3.36e-05	0.00186
response to stimulus (GO:0050896)	452	1.3	1.17e-12	6.91e-10
regulation of RNA biosynthetic process (GO:2001141)	184	1.3	0.000175	0.00789
regulation of nucleic acid-templated transcription (GO:1903506)	183	1.3	0.000249	0.0105
regulation of gene expression (GO:0010468)	253	1.29	1.11e-05	0.000725
protein metabolic process (GO:0019538)	232	1.29	2.71e-05	0.00156
multicellular organismal process (GO:0032501)	370	1.28	2.46e-08	3.37e-06
regulation of macromolecule biosynthetic process (GO:0010556)	207	1.28	0.000186	0.00829
regulation of cellular process (GO:0050794)	578	1.26	4.98e-16	6.09e-13
regulation of biosynthetic process (GO:0009889)	216	1.26	0.000255	0.0107
regulation of cellular biosynthetic process (GO:0031326)	212	1.26	0.000321	0.0131
regulation of biological process (GO:0050789)	600	1.24	3.22e-16	4.26e-13
cellular macromolecule metabolic process (GO:0044260)	260	1.24	0.000116	0.00553
regulation of cellular macromolecule biosynthetic process (GO:2000112)	195	1.24	0.00119	0.0405
cellular metabolic process (GO:0044237)	389	1.23	5.7e-07	5.36e-05
organonitrogen compound metabolic process (GO:1901564)	273	1.23	0.000111	0.00532
biological regulation (GO:0065007)	622	1.22	2.09e-15	1.84e-12
metabolic process (GO:0008152)	423	1.21	5.03e-07	4.79e-05
primary metabolic process (GO:0044238)	372	1.21	8.77e-06	0.000581
organic substance metabolic process (GO:0071704)	391	1.2	6.67e-06	0.000459
macromolecule metabolic process (GO:0043170)	310	1.2	0.000164	0.00743
cellular process (GO:0009987)	751	1.18	1.08e-22	5.74e-19
nitrogen compound metabolic process (GO:0006807)	339	1.18	0.000337	0.0136
biological_process (GO:0008150)	802	1.1	1.27e-15	1.19e-12
