# Supplementary material for: Assessment of DNA methylation in porcine immune cells reveals novel regulatory elements associated with cell-specific gene expression and immune capacity traits
Source: BMC Genomics. 2022 Aug 11;23:575. doi: 10.1186/s12864-022-08773-5 (PMC9367135; doi:10.1186/s12864-022-08773-5)
Supplement: Supplementary file 4 — Additional file 4: Table S4. Summary of gene expression enrichment in sorted porcine immune cells. [file 12864_2022_8773_MOESM4_ESM.xlsx]

## Sheet: enr_expr_summary
Table S4. Summary of gene expression enrichment in sorted porcine immune cells
Ensembl Gene ID	Gene Symbol	Cell type	Mean Counts	log2-Fold Change	FDR	Enriched
ENSSSCG00000000002	GTSE1	B21N	202.667	2.08279	0.138011	No
ENSSSCG00000000002	GTSE1	B21P	202.667	1.15869	1	No
ENSSSCG00000000002	GTSE1	T8N4P	202.667	-0.311227	1	No
ENSSSCG00000000002	GTSE1	T8P4N	202.667	-0.259132	1	No
ENSSSCG00000000002	GTSE1	T8P4P	202.667	1.01884	1	No
ENSSSCG00000000002	GTSE1	TGDP	202.667	-2.79952	0.00283081	No
ENSSSCG00000000002	GTSE1	Mono	202.667	-4.38187	4.04714e-08	No
ENSSSCG00000000002	GTSE1	Neut	202.667	-0.190847	1	No
ENSSSCG00000000002	GTSE1	NK	202.667	3.68227	1.17412e-09	Yes
ENSSSCG00000000003	TTC38	B21N	1638.39	-0.0473944	1	No
ENSSSCG00000000003	TTC38	B21P	1638.39	0.080504	1	No
ENSSSCG00000000003	TTC38	T8N4P	1638.39	0.379093	1	No
ENSSSCG00000000003	TTC38	T8P4N	1638.39	0.18725	1	No
ENSSSCG00000000003	TTC38	T8P4P	1638.39	-0.00435328	1	No
ENSSSCG00000000003	TTC38	TGDP	1638.39	0.406784	1	No
ENSSSCG00000000003	TTC38	Mono	1638.39	-0.0512974	1	No
ENSSSCG00000000003	TTC38	Neut	1638.39	-0.334704	1	No
ENSSSCG00000000003	TTC38	NK	1638.39	-0.615882	1	No
ENSSSCG00000000005	CDPF1	B21N	349.944	0.31543	1	No
ENSSSCG00000000005	CDPF1	B21P	349.944	-0.404863	1	No
ENSSSCG00000000005	CDPF1	T8N4P	349.944	0.235689	1	No
ENSSSCG00000000005	CDPF1	T8P4N	349.944	0.941985	1	No
ENSSSCG00000000005	CDPF1	T8P4P	349.944	-0.0410231	1	No
ENSSSCG00000000005	CDPF1	TGDP	349.944	0.133643	1	No
ENSSSCG00000000005	CDPF1	Mono	349.944	-0.585766	1	No
ENSSSCG00000000005	CDPF1	Neut	349.944	-0.53937	1	No
ENSSSCG00000000005	CDPF1	NK	349.944	-0.0557243	1	No
ENSSSCG00000000007	TRMU	B21N	377.889	0.0892723	1	No
ENSSSCG00000000007	TRMU	B21P	377.889	0.423729	1	No
ENSSSCG00000000007	TRMU	T8N4P	377.889	0.394314	1	No
ENSSSCG00000000007	TRMU	T8P4N	377.889	0.242717	1	No
ENSSSCG00000000007	TRMU	T8P4P	377.889	0.0249734	1	No
ENSSSCG00000000007	TRMU	TGDP	377.889	0.564324	1	No
ENSSSCG00000000007	TRMU	Mono	377.889	-0.548467	1	No
ENSSSCG00000000007	TRMU	Neut	377.889	-0.837518	1	No
ENSSSCG00000000007	TRMU	NK	377.889	-0.353344	1	No
ENSSSCG00000000014	FAM118A	B21N	1019.11	0.273037	1	No
ENSSSCG00000000014	FAM118A	B21P	1019.11	-0.0641343	1	No
ENSSSCG00000000014	FAM118A	T8N4P	1019.11	0.606846	1	No
ENSSSCG00000000014	FAM118A	T8P4N	1019.11	0.227072	1	No
ENSSSCG00000000014	FAM118A	T8P4P	1019.11	0.0428005	1	No
ENSSSCG00000000014	FAM118A	TGDP	1019.11	0.338102	1	No
ENSSSCG00000000014	FAM118A	Mono	1019.11	-0.540462	1	No
ENSSSCG00000000014	FAM118A	Neut	1019.11	-0.233298	1	No
ENSSSCG00000000014	FAM118A	NK	1019.11	-0.649964	1	No
ENSSSCG00000000018	KIAA0930	B21N	2332.33	0.327763	1	No
ENSSSCG00000000018	KIAA0930	B21P	2332.33	-1.25888	1	No
ENSSSCG00000000018	KIAA0930	T8N4P	2332.33	-1.16385	1	No
ENSSSCG00000000018	KIAA0930	T8P4N	2332.33	1.02185	1	No
ENSSSCG00000000018	KIAA0930	T8P4P	2332.33	-1.13181	1	No
ENSSSCG00000000018	KIAA0930	TGDP	2332.33	-2.11975	0.00872463	No
ENSSSCG00000000018	KIAA0930	Mono	2332.33	3.17471	1.35685e-10	Yes
ENSSSCG00000000018	KIAA0930	Neut	2332.33	0.516891	1	No
ENSSSCG00000000018	KIAA0930	NK	2332.33	0.633084	1	No
ENSSSCG00000000019	NUP50	B21N	5131.06	-0.100547	1	No
ENSSSCG00000000019	NUP50	B21P	5131.06	-0.221351	1	No
ENSSSCG00000000019	NUP50	T8N4P	5131.06	-0.0908314	1	No
ENSSSCG00000000019	NUP50	T8P4N	5131.06	0.202595	1	No
ENSSSCG00000000019	NUP50	T8P4P	5131.06	0.202765	1	No
ENSSSCG00000000019	NUP50	TGDP	5131.06	-0.0799399	1	No
ENSSSCG00000000019	NUP50	Mono	5131.06	-0.37376	1	No
ENSSSCG00000000019	NUP50	Neut	5131.06	0.064562	1	No
ENSSSCG00000000019	NUP50	NK	5131.06	0.396508	1	No
ENSSSCG00000000022	RTL6	B21N	94.3889	0.533439	1	No
ENSSSCG00000000022	RTL6	B21P	94.3889	-0.924446	1	No
ENSSSCG00000000022	RTL6	T8N4P	94.3889	0.471847	1	No
ENSSSCG00000000022	RTL6	T8P4N	94.3889	0.119121	1	No
ENSSSCG00000000022	RTL6	T8P4P	94.3889	-0.534709	1	No
ENSSSCG00000000022	RTL6	TGDP	94.3889	0.892705	1	No
ENSSSCG00000000022	RTL6	Mono	94.3889	-0.0263612	1	No
ENSSSCG00000000022	RTL6	Neut	94.3889	-0.826845	1	No
ENSSSCG00000000022	RTL6	NK	94.3889	0.29525	1	No
ENSSSCG00000000024	PARVB	B21N	787.389	0.0718619	1	No
ENSSSCG00000000024	PARVB	B21P	787.389	-0.855713	1	No
ENSSSCG00000000024	PARVB	T8N4P	787.389	0.467024	1	No
ENSSSCG00000000024	PARVB	T8P4N	787.389	-0.0684546	1	No
ENSSSCG00000000024	PARVB	T8P4P	787.389	1.72949	0.427903	No
ENSSSCG00000000024	PARVB	TGDP	787.389	0.768735	1	No
ENSSSCG00000000024	PARVB	Mono	787.389	-0.900936	1	No
ENSSSCG00000000024	PARVB	Neut	787.389	0.464246	1	No
ENSSSCG00000000024	PARVB	NK	787.389	-1.67625	0.377593	No
ENSSSCG00000000025	PARVG	B21N	6082.89	0.168037	1	No
ENSSSCG00000000025	PARVG	B21P	6082.89	-0.236455	1	No
ENSSSCG00000000025	PARVG	T8N4P	6082.89	-0.448744	1	No
ENSSSCG00000000025	PARVG	T8P4N	6082.89	0.0860005	1	No
ENSSSCG00000000025	PARVG	T8P4P	6082.89	-0.11929	1	No
ENSSSCG00000000025	PARVG	TGDP	6082.89	0.265333	1	No
ENSSSCG00000000025	PARVG	Mono	6082.89	0.535879	1	No
ENSSSCG00000000025	PARVG	Neut	6082.89	0.0368313	1	No
ENSSSCG00000000025	PARVG	NK	6082.89	-0.287592	1	No
ENSSSCG00000000031	MCAT	B21N	266.889	0.532904	1	No
ENSSSCG00000000031	MCAT	B21P	266.889	0.455496	1	No
ENSSSCG00000000031	MCAT	T8N4P	266.889	0.127441	1	No
ENSSSCG00000000031	MCAT	T8P4N	266.889	0.585398	1	No
ENSSSCG00000000031	MCAT	T8P4P	266.889	-0.249798	1	No
ENSSSCG00000000031	MCAT	TGDP	266.889	0.0331441	1	No
ENSSSCG00000000031	MCAT	Mono	266.889	-0.617624	1	No
ENSSSCG00000000031	MCAT	Neut	266.889	-0.953343	1	No
ENSSSCG00000000031	MCAT	NK	266.889	0.0863815	1	No
ENSSSCG00000000033	TSPO	B21N	4452.78	0.0858267	1	No
ENSSSCG00000000033	TSPO	B21P	4452.78	-0.860783	1	No
ENSSSCG00000000033	TSPO	T8N4P	4452.78	-0.331071	1	No
ENSSSCG00000000033	TSPO	T8P4N	4452.78	-0.00649854	1	No
ENSSSCG00000000033	TSPO	T8P4P	4452.78	-0.155822	1	No
ENSSSCG00000000033	TSPO	TGDP	4452.78	-0.351814	1	No
ENSSSCG00000000033	TSPO	Mono	4452.78	1.66694	0.476247	No
ENSSSCG00000000033	TSPO	Neut	4452.78	1.09447	1	No
ENSSSCG00000000033	TSPO	NK	4452.78	-1.14124	1	No
ENSSSCG00000000034	TTLL12	B21N	3170	0.371425	1	No
ENSSSCG00000000034	TTLL12	B21P	3170	-0.395655	1	No
ENSSSCG00000000034	TTLL12	T8N4P	3170	-0.282551	1	No
ENSSSCG00000000034	TTLL12	T8P4N	3170	0.252459	1	No
ENSSSCG00000000034	TTLL12	T8P4P	3170	-0.118175	1	No
ENSSSCG00000000034	TTLL12	TGDP	3170	-0.38476	1	No
ENSSSCG00000000034	TTLL12	Mono	3170	1.09133	1	No
ENSSSCG00000000034	TTLL12	Neut	3170	-0.490219	1	No
ENSSSCG00000000034	TTLL12	NK	3170	-0.0438566	1	No
ENSSSCG00000000035	TTLL1	B21N	292.056	0.518352	1	No
ENSSSCG00000000035	TTLL1	B21P	292.056	-0.575838	1	No
ENSSSCG00000000035	TTLL1	T8N4P	292.056	-0.257881	1	No
ENSSSCG00000000035	TTLL1	T8P4N	292.056	-0.3304	1	No
ENSSSCG00000000035	TTLL1	T8P4P	292.056	-0.073107	1	No
ENSSSCG00000000035	TTLL1	TGDP	292.056	0.950727	1	No
ENSSSCG00000000035	TTLL1	Mono	292.056	0.76928	1	No
ENSSSCG00000000035	TTLL1	Neut	292.056	-0.540943	1	No
ENSSSCG00000000035	TTLL1	NK	292.056	-0.460191	1	No
ENSSSCG00000000036	PACSIN2	B21N	4050.44	0.141327	1	No
ENSSSCG00000000036	PACSIN2	B21P	4050.44	-0.934153	1	No
ENSSSCG00000000036	PACSIN2	T8N4P	4050.44	-0.304162	1	No
ENSSSCG00000000036	PACSIN2	T8P4N	4050.44	-0.572746	1	No
ENSSSCG00000000036	PACSIN2	T8P4P	4050.44	-0.253152	1	No
ENSSSCG00000000036	PACSIN2	TGDP	4050.44	1.45108	0.0619635	No
ENSSSCG00000000036	PACSIN2	Mono	4050.44	0.50259	1	No
ENSSSCG00000000036	PACSIN2	Neut	4050.44	0.363198	1	No
ENSSSCG00000000036	PACSIN2	NK	4050.44	-0.393986	1	No
ENSSSCG00000000037	ARFGAP3	B21N	4227.67	-0.480159	1	No
ENSSSCG00000000037	ARFGAP3	B21P	4227.67	-1.23886	1	No
ENSSSCG00000000037	ARFGAP3	T8N4P	4227.67	0.173258	1	No
ENSSSCG00000000037	ARFGAP3	T8P4N	4227.67	0.853549	1	No
ENSSSCG00000000037	ARFGAP3	T8P4P	4227.67	0.0356246	1	No
ENSSSCG00000000037	ARFGAP3	TGDP	4227.67	0.621485	1	No
ENSSSCG00000000037	ARFGAP3	Mono	4227.67	0.206653	1	No
ENSSSCG00000000037	ARFGAP3	Neut	4227.67	0.0151403	1	No
ENSSSCG00000000037	ARFGAP3	NK	4227.67	-0.186692	1	No
ENSSSCG00000000038	CYB5R3	B21N	886.556	0.283628	1	No
ENSSSCG00000000038	CYB5R3	B21P	886.556	-1.07124	1	No
ENSSSCG00000000038	CYB5R3	T8N4P	886.556	-0.609873	1	No
ENSSSCG00000000038	CYB5R3	T8P4N	886.556	-0.290999	1	No
ENSSSCG00000000038	CYB5R3	T8P4P	886.556	-0.508404	1	No
ENSSSCG00000000038	CYB5R3	TGDP	886.556	0.723991	1	No
ENSSSCG00000000038	CYB5R3	Mono	886.556	1.14293	1	No
ENSSSCG00000000038	CYB5R3	Neut	886.556	0.301557	1	No
ENSSSCG00000000038	CYB5R3	NK	886.556	0.0284101	1	No
ENSSSCG00000000039	POLDIP3	B21N	3930.67	0.116642	1	No
ENSSSCG00000000039	POLDIP3	B21P	3930.67	-0.363931	1	No
ENSSSCG00000000039	POLDIP3	T8N4P	3930.67	-0.115829	1	No
ENSSSCG00000000039	POLDIP3	T8P4N	3930.67	0.056017	1	No
ENSSSCG00000000039	POLDIP3	T8P4P	3930.67	-0.138293	1	No
ENSSSCG00000000039	POLDIP3	TGDP	3930.67	0.414151	1	No
ENSSSCG00000000039	POLDIP3	Mono	3930.67	0.0548534	1	No
ENSSSCG00000000039	POLDIP3	Neut	3930.67	-0.346289	1	No
ENSSSCG00000000039	POLDIP3	NK	3930.67	0.322679	1	No
ENSSSCG00000000040	SEPT3	B21N	2679.17	-0.350184	1	No
ENSSSCG00000000040	SEPT3	B21P	2679.17	0.717043	1	No
ENSSSCG00000000040	SEPT3	T8N4P	2679.17	2.02661	0.112829	No
ENSSSCG00000000040	SEPT3	T8P4N	2679.17	1.10624	1	No
ENSSSCG00000000040	SEPT3	T8P4P	2679.17	0.678895	1	No
ENSSSCG00000000040	SEPT3	TGDP	2679.17	2.08117	0.0626179	No
ENSSSCG00000000040	SEPT3	Mono	2679.17	-3.42587	8.04535e-09	No
ENSSSCG00000000040	SEPT3	Neut	2679.17	0.660383	1	No
ENSSSCG00000000040	SEPT3	NK	2679.17	-3.49429	8.08322e-09	No
ENSSSCG00000000045	NDUFA6	B21N	1458.39	0.464347	1	No
ENSSSCG00000000045	NDUFA6	B21P	1458.39	0.268278	1	No
ENSSSCG00000000045	NDUFA6	T8N4P	1458.39	-0.106227	1	No
ENSSSCG00000000045	NDUFA6	T8P4N	1458.39	0.263005	1	No
ENSSSCG00000000045	NDUFA6	T8P4P	1458.39	-0.129041	1	No
ENSSSCG00000000045	NDUFA6	TGDP	1458.39	0.0431267	1	No
ENSSSCG00000000045	NDUFA6	Mono	1458.39	-0.330165	1	No
ENSSSCG00000000045	NDUFA6	Neut	1458.39	-0.193841	1	No
ENSSSCG00000000045	NDUFA6	NK	1458.39	-0.279482	1	No
ENSSSCG00000000050	NAGA	B21N	2681.72	-0.279111	1	No
ENSSSCG00000000050	NAGA	B21P	2681.72	-0.485003	1	No
ENSSSCG00000000050	NAGA	T8N4P	2681.72	-0.301331	1	No
ENSSSCG00000000050	NAGA	T8P4N	2681.72	0.0162704	1	No
ENSSSCG00000000050	NAGA	T8P4P	2681.72	-0.8284	1	No
ENSSSCG00000000050	NAGA	TGDP	2681.72	0.351713	1	No
ENSSSCG00000000050	NAGA	Mono	2681.72	1.74514	0.000920735	Yes
ENSSSCG00000000050	NAGA	Neut	2681.72	0.35043	1	No
ENSSSCG00000000050	NAGA	NK	2681.72	-0.569706	1	No
ENSSSCG00000000058	SNU13	B21N	6802.72	0.230144	1	No
ENSSSCG00000000058	SNU13	B21P	6802.72	0.162272	1	No
ENSSSCG00000000058	SNU13	T8N4P	6802.72	0.099441	1	No
ENSSSCG00000000058	SNU13	T8P4N	6802.72	0.719134	1	No
ENSSSCG00000000058	SNU13	T8P4P	6802.72	-0.198538	1	No
ENSSSCG00000000058	SNU13	TGDP	6802.72	-0.0865386	1	No
ENSSSCG00000000058	SNU13	Mono	6802.72	-0.748215	1	No
ENSSSCG00000000058	SNU13	Neut	6802.72	-0.336369	1	No
ENSSSCG00000000058	SNU13	NK	6802.72	0.158671	1	No
ENSSSCG00000000059	XRCC6	B21N	2475.44	0.428741	1	No
ENSSSCG00000000059	XRCC6	B21P	2475.44	0.397925	1	No
ENSSSCG00000000059	XRCC6	T8N4P	2475.44	-0.19824	1	No
ENSSSCG00000000059	XRCC6	T8P4N	2475.44	0.528468	1	No
ENSSSCG00000000059	XRCC6	T8P4P	2475.44	-0.275899	1	No
ENSSSCG00000000059	XRCC6	TGDP	2475.44	-0.512035	1	No
ENSSSCG00000000059	XRCC6	Mono	2475.44	0.118287	1	No
ENSSSCG00000000059	XRCC6	Neut	2475.44	-0.446039	1	No
ENSSSCG00000000059	XRCC6	NK	2475.44	-0.0412084	1	No
ENSSSCG00000000061	PMM1	B21N	518.278	0.189756	1	No
ENSSSCG00000000061	PMM1	B21P	518.278	0.545781	1	No
ENSSSCG00000000061	PMM1	T8N4P	518.278	0.16458	1	No
ENSSSCG00000000061	PMM1	T8P4N	518.278	0.617717	1	No
ENSSSCG00000000061	PMM1	T8P4P	518.278	-0.0998402	1	No
ENSSSCG00000000061	PMM1	TGDP	518.278	0.31307	1	No
ENSSSCG00000000061	PMM1	Mono	518.278	-0.235368	1	No
ENSSSCG00000000061	PMM1	Neut	518.278	-0.876636	1	No
ENSSSCG00000000061	PMM1	NK	518.278	-0.61906	1	No
ENSSSCG00000000062	CSDC2	B21N	132.444	0.523838	1	No
ENSSSCG00000000062	CSDC2	B21P	132.444	-3.59876	0.0258686	No
ENSSSCG00000000062	CSDC2	T8N4P	132.444	3.62221	0.0118015	Yes
ENSSSCG00000000062	CSDC2	T8P4N	132.444	1.79105	1	No
ENSSSCG00000000062	CSDC2	T8P4P	132.444	1.54132	1	No
ENSSSCG00000000062	CSDC2	TGDP	132.444	2.14004	0.963233	No
ENSSSCG00000000062	CSDC2	Mono	132.444	-6.44554	0.000120992	No
ENSSSCG00000000062	CSDC2	Neut	132.444	0.42465	1	No
ENSSSCG00000000062	CSDC2	NK	132.444	0.00118716	1	No
ENSSSCG00000000063	POLR3H	B21N	321.611	0.683194	1	No
ENSSSCG00000000063	POLR3H	B21P	321.611	0.199773	1	No
ENSSSCG00000000063	POLR3H	T8N4P	321.611	0.692967	1	No
ENSSSCG00000000063	POLR3H	T8P4N	321.611	0.774246	1	No
ENSSSCG00000000063	POLR3H	T8P4P	321.611	-0.375357	1	No
ENSSSCG00000000063	POLR3H	TGDP	321.611	0.0904784	1	No
ENSSSCG00000000063	POLR3H	Mono	321.611	-0.949581	1	No
ENSSSCG00000000063	POLR3H	Neut	321.611	-0.897058	1	No
ENSSSCG00000000063	POLR3H	NK	321.611	-0.218663	1	No
ENSSSCG00000000064	ACO2	B21N	6155.06	0.198516	1	No
ENSSSCG00000000064	ACO2	B21P	6155.06	-0.602305	1	No
ENSSSCG00000000064	ACO2	T8N4P	6155.06	0.193698	1	No
ENSSSCG00000000064	ACO2	T8P4N	6155.06	0.183449	1	No
ENSSSCG00000000064	ACO2	T8P4P	6155.06	-0.00126688	1	No
ENSSSCG00000000064	ACO2	TGDP	6155.06	0.15554	1	No
ENSSSCG00000000064	ACO2	Mono	6155.06	0.251727	1	No
ENSSSCG00000000064	ACO2	Neut	6155.06	-0.561541	1	No
ENSSSCG00000000064	ACO2	NK	6155.06	0.182182	1	No
ENSSSCG00000000066	L3MBTL2	B21N	1418.5	0.275162	1	No
ENSSSCG00000000066	L3MBTL2	B21P	1418.5	-0.250073	1	No
ENSSSCG00000000066	L3MBTL2	T8N4P	1418.5	-0.249349	1	No
ENSSSCG00000000066	L3MBTL2	T8P4N	1418.5	0.227816	1	No
ENSSSCG00000000066	L3MBTL2	T8P4P	1418.5	0.330363	1	No
ENSSSCG00000000066	L3MBTL2	TGDP	1418.5	0.62524	1	No
ENSSSCG00000000066	L3MBTL2	Mono	1418.5	-0.354233	1	No
ENSSSCG00000000066	L3MBTL2	Neut	1418.5	-0.64124	1	No
ENSSSCG00000000066	L3MBTL2	NK	1418.5	0.0363143	1	No
ENSSSCG00000000067	CHADL	B21N	111.722	0.8989	1	No
ENSSSCG00000000067	CHADL	B21P	111.722	-0.75991	1	No
ENSSSCG00000000067	CHADL	T8N4P	111.722	-0.302731	1	No
ENSSSCG00000000067	CHADL	T8P4N	111.722	0.456457	1	No
ENSSSCG00000000067	CHADL	T8P4P	111.722	0.415474	1	No
ENSSSCG00000000067	CHADL	TGDP	111.722	0.938858	1	No
ENSSSCG00000000067	CHADL	Mono	111.722	-0.911649	1	No
ENSSSCG00000000067	CHADL	Neut	111.722	-0.4907	1	No
ENSSSCG00000000067	CHADL	NK	111.722	-0.244698	1	No
ENSSSCG00000000068	EP300	B21N	4598.61	-0.464848	1	No
ENSSSCG00000000068	EP300	B21P	4598.61	0.139415	1	No
ENSSSCG00000000068	EP300	T8N4P	4598.61	0.312808	1	No
ENSSSCG00000000068	EP300	T8P4N	4598.61	-1.12531	1	No
ENSSSCG00000000068	EP300	T8P4P	4598.61	0.3658	1	No
ENSSSCG00000000068	EP300	TGDP	4598.61	0.823316	1	No
ENSSSCG00000000068	EP300	Mono	4598.61	0.399664	1	No
ENSSSCG00000000068	EP300	Neut	4598.61	-0.4556	1	No
ENSSSCG00000000068	EP300	NK	4598.61	0.00475346	1	No
ENSSSCG00000000071	ENSSSCG00000000071	B21N	13126.8	-0.0835766	1	No
ENSSSCG00000000071	ENSSSCG00000000071	B21P	13126.8	0.0329802	1	No
ENSSSCG00000000071	ENSSSCG00000000071	T8N4P	13126.8	0.0856795	1	No
ENSSSCG00000000071	ENSSSCG00000000071	T8P4N	13126.8	0.576134	1	No
ENSSSCG00000000071	ENSSSCG00000000071	T8P4P	13126.8	-0.135866	1	No
ENSSSCG00000000071	ENSSSCG00000000071	TGDP	13126.8	-0.0926209	1	No
ENSSSCG00000000071	ENSSSCG00000000071	Mono	13126.8	-0.102287	1	No
ENSSSCG00000000071	ENSSSCG00000000071	Neut	13126.8	-0.176639	1	No
ENSSSCG00000000071	ENSSSCG00000000071	NK	13126.8	-0.103805	1	No
ENSSSCG00000000072	SLC25A17	B21N	957.333	0.267619	1	No
ENSSSCG00000000072	SLC25A17	B21P	957.333	0.111196	1	No
ENSSSCG00000000072	SLC25A17	T8N4P	957.333	-0.520252	1	No
ENSSSCG00000000072	SLC25A17	T8P4N	957.333	0.134043	1	No
ENSSSCG00000000072	SLC25A17	T8P4P	957.333	-0.178229	1	No
ENSSSCG00000000072	SLC25A17	TGDP	957.333	-0.638108	1	No
ENSSSCG00000000072	SLC25A17	Mono	957.333	0.809331	1	No
ENSSSCG00000000072	SLC25A17	Neut	957.333	0.0386863	1	No
ENSSSCG00000000072	SLC25A17	NK	957.333	-0.0242865	1	No
ENSSSCG00000000075	MKL1	B21N	4981.17	-0.0946323	1	No
ENSSSCG00000000075	MKL1	B21P	4981.17	-0.838731	1	No
ENSSSCG00000000075	MKL1	T8N4P	4981.17	0.600807	1	No
ENSSSCG00000000075	MKL1	T8P4N	4981.17	0.477972	1	No
ENSSSCG00000000075	MKL1	T8P4P	4981.17	0.0441662	1	No
ENSSSCG00000000075	MKL1	TGDP	4981.17	0.963905	1	No
ENSSSCG00000000075	MKL1	Mono	4981.17	-0.415325	1	No
ENSSSCG00000000075	MKL1	Neut	4981.17	-0.492884	1	No
ENSSSCG00000000075	MKL1	NK	4981.17	-0.245277	1	No
ENSSSCG00000000076	SGSM3	B21N	406.333	-0.778966	1	No
ENSSSCG00000000076	SGSM3	B21P	406.333	-2.79509	3.88054e-10	No
ENSSSCG00000000076	SGSM3	T8N4P	406.333	1.24115	1	No
ENSSSCG00000000076	SGSM3	T8P4N	406.333	1.50958	0.3643	No
ENSSSCG00000000076	SGSM3	T8P4P	406.333	0.27587	1	No
ENSSSCG00000000076	SGSM3	TGDP	406.333	-0.300433	1	No
ENSSSCG00000000076	SGSM3	Mono	406.333	-0.117757	1	No
ENSSSCG00000000076	SGSM3	Neut	406.333	-0.534638	1	No
ENSSSCG00000000076	SGSM3	NK	406.333	1.50029	0.234168	No
ENSSSCG00000000077	ADSL	B21N	2582.17	-0.0288417	1	No
ENSSSCG00000000077	ADSL	B21P	2582.17	-0.263631	1	No
ENSSSCG00000000077	ADSL	T8N4P	2582.17	1.04449	1	No
ENSSSCG00000000077	ADSL	T8P4N	2582.17	1.00669	1	No
ENSSSCG00000000077	ADSL	T8P4P	2582.17	0.762006	1	No
ENSSSCG00000000077	ADSL	TGDP	2582.17	0.0678247	1	No
ENSSSCG00000000077	ADSL	Mono	2582.17	-1.18238	0.917517	No
ENSSSCG00000000077	ADSL	Neut	2582.17	-0.664781	1	No
ENSSSCG00000000077	ADSL	NK	2582.17	-0.741379	1	No
ENSSSCG00000000078	TNRC6B	B21N	1356.78	-1.4131	1	No
ENSSSCG00000000078	TNRC6B	B21P	1356.78	-0.139753	1	No
ENSSSCG00000000078	TNRC6B	T8N4P	1356.78	0.940389	1	No
ENSSSCG00000000078	TNRC6B	T8P4N	1356.78	-0.36033	1	No
ENSSSCG00000000078	TNRC6B	T8P4P	1356.78	0.656766	1	No
ENSSSCG00000000078	TNRC6B	TGDP	1356.78	0.57195	1	No
ENSSSCG00000000078	TNRC6B	Mono	1356.78	-0.404197	1	No
ENSSSCG00000000078	TNRC6B	Neut	1356.78	0.569499	1	No
ENSSSCG00000000078	TNRC6B	NK	1356.78	-0.421219	1	No
ENSSSCG00000000080	GRAP2	B21N	2428.22	0.40923	1	No
ENSSSCG00000000080	GRAP2	B21P	2428.22	-3.22421	3.29034e-05	No
ENSSSCG00000000080	GRAP2	T8N4P	2428.22	1.93275	0.4723	No
ENSSSCG00000000080	GRAP2	T8P4N	2428.22	2.66534	0.00846565	Yes
ENSSSCG00000000080	GRAP2	T8P4P	2428.22	1.35791	1	No
ENSSSCG00000000080	GRAP2	TGDP	2428.22	2.60271	0.00819283	Yes
ENSSSCG00000000080	GRAP2	Mono	2428.22	-7.04813	4.45866e-28	No
ENSSSCG00000000080	GRAP2	Neut	2428.22	1.30539	1	No
ENSSSCG00000000080	GRAP2	NK	2428.22	-0.00100311	1	No
ENSSSCG00000000082	CACNA1I	B21N	77.2222	1.15914	1	No
ENSSSCG00000000082	CACNA1I	B21P	77.2222	0.796474	1	No
ENSSSCG00000000082	CACNA1I	T8N4P	77.2222	-0.128316	1	No
ENSSSCG00000000082	CACNA1I	T8P4N	77.2222	-0.556109	1	No
ENSSSCG00000000082	CACNA1I	T8P4P	77.2222	1.72553	1	No
ENSSSCG00000000082	CACNA1I	TGDP	77.2222	2.82478	0.00177158	Yes
ENSSSCG00000000082	CACNA1I	Mono	77.2222	-2.19965	0.123073	No
ENSSSCG00000000082	CACNA1I	Neut	77.2222	-0.765612	1	No
ENSSSCG00000000082	CACNA1I	NK	77.2222	-2.85623	0.0160549	No
ENSSSCG00000000083	RPS19BP1	B21N	1160.61	0.657017	1	No
ENSSSCG00000000083	RPS19BP1	B21P	1160.61	-0.0824174	1	No
ENSSSCG00000000083	RPS19BP1	T8N4P	1160.61	-0.0818385	1	No
ENSSSCG00000000083	RPS19BP1	T8P4N	1160.61	0.604906	1	No
ENSSSCG00000000083	RPS19BP1	T8P4P	1160.61	-0.163987	1	No
ENSSSCG00000000083	RPS19BP1	TGDP	1160.61	-0.451275	1	No
ENSSSCG00000000083	RPS19BP1	Mono	1160.61	-0.246607	1	No
ENSSSCG00000000083	RPS19BP1	Neut	1160.61	0.0203558	1	No
ENSSSCG00000000083	RPS19BP1	NK	1160.61	-0.256153	1	No
ENSSSCG00000000084	ATF4	B21N	20758.9	-0.200935	1	No
ENSSSCG00000000084	ATF4	B21P	20758.9	1.00261	1	No
ENSSSCG00000000084	ATF4	T8N4P	20758.9	-0.0589848	1	No
ENSSSCG00000000084	ATF4	T8P4N	20758.9	-0.504479	1	No
ENSSSCG00000000084	ATF4	T8P4P	20758.9	-0.106803	1	No
ENSSSCG00000000084	ATF4	TGDP	20758.9	0.906622	1	No
ENSSSCG00000000084	ATF4	Mono	20758.9	-0.205631	1	No
ENSSSCG00000000084	ATF4	Neut	20758.9	-0.0840037	1	No
ENSSSCG00000000084	ATF4	NK	20758.9	-0.748392	1	No
ENSSSCG00000000087	TAB1	B21N	1663.17	0.433338	1	No
ENSSSCG00000000087	TAB1	B21P	1663.17	-0.0480545	1	No
ENSSSCG00000000087	TAB1	T8N4P	1663.17	0.232289	1	No
ENSSSCG00000000087	TAB1	T8P4N	1663.17	0.127285	1	No
ENSSSCG00000000087	TAB1	T8P4P	1663.17	-0.109801	1	No
ENSSSCG00000000087	TAB1	TGDP	1663.17	0.20343	1	No
ENSSSCG00000000087	TAB1	Mono	1663.17	-0.216963	1	No
ENSSSCG00000000087	TAB1	Neut	1663.17	-0.627474	1	No
ENSSSCG00000000087	TAB1	NK	1663.17	0.00595076	1	No
ENSSSCG00000000089	ENSSSCG00000000089	B21N	244.833	0.0321624	1	No
ENSSSCG00000000089	ENSSSCG00000000089	B21P	244.833	1.81336	1	No
ENSSSCG00000000089	ENSSSCG00000000089	T8N4P	244.833	0.199164	1	No
ENSSSCG00000000089	ENSSSCG00000000089	T8P4N	244.833	0.283491	1	No
ENSSSCG00000000089	ENSSSCG00000000089	T8P4P	244.833	0.217614	1	No
ENSSSCG00000000089	ENSSSCG00000000089	TGDP	244.833	-0.620007	1	No
ENSSSCG00000000089	ENSSSCG00000000089	Mono	244.833	1.51885	1	No
ENSSSCG00000000089	ENSSSCG00000000089	Neut	244.833	-2.3924	1	No
ENSSSCG00000000089	ENSSSCG00000000089	NK	244.833	-1.05222	1	No
ENSSSCG00000000090	CBX7	B21N	210.833	0.286509	1	No
ENSSSCG00000000090	CBX7	B21P	210.833	-0.0323753	1	No
ENSSSCG00000000090	CBX7	T8N4P	210.833	0.94233	1	No
ENSSSCG00000000090	CBX7	T8P4N	210.833	0.129233	1	No
ENSSSCG00000000090	CBX7	T8P4P	210.833	0.988957	1	No
ENSSSCG00000000090	CBX7	TGDP	210.833	1.30832	1	No
ENSSSCG00000000090	CBX7	Mono	210.833	-2.42593	0.00109146	No
ENSSSCG00000000090	CBX7	Neut	210.833	-0.489506	1	No
ENSSSCG00000000090	CBX7	NK	210.833	-0.707541	1	No
ENSSSCG00000000091	APOBEC3B	B21N	2319.94	-0.0983539	1	No
ENSSSCG00000000091	APOBEC3B	B21P	2319.94	0.0335687	1	No
ENSSSCG00000000091	APOBEC3B	T8N4P	2319.94	0.525975	1	No
ENSSSCG00000000091	APOBEC3B	T8P4N	2319.94	0.815045	1	No
ENSSSCG00000000091	APOBEC3B	T8P4P	2319.94	0.492303	1	No
ENSSSCG00000000091	APOBEC3B	TGDP	2319.94	0.547256	1	No
ENSSSCG00000000091	APOBEC3B	Mono	2319.94	-1.31024	0.250558	No
ENSSSCG00000000091	APOBEC3B	Neut	2319.94	-0.455105	1	No
ENSSSCG00000000091	APOBEC3B	NK	2319.94	-0.550449	1	No
ENSSSCG00000000092	NPTXR	B21N	313.111	4.95128	2.07405e-11	Yes
ENSSSCG00000000092	NPTXR	B21P	313.111	2.61995	0.0261939	Yes
ENSSSCG00000000092	NPTXR	T8N4P	313.111	-3.75826	0.000895432	No
ENSSSCG00000000092	NPTXR	T8P4N	313.111	-1.29198	1	No
ENSSSCG00000000092	NPTXR	T8P4P	313.111	-3.96885	0.000421101	No
ENSSSCG00000000092	NPTXR	TGDP	313.111	-2.35822	0.220875	No
ENSSSCG00000000092	NPTXR	Mono	313.111	3.90633	7.40807e-07	Yes
ENSSSCG00000000092	NPTXR	Neut	313.111	0.0673648	1	No
ENSSSCG00000000092	NPTXR	NK	313.111	-0.167627	1	No
ENSSSCG00000000093	DNAL4	B21N	282.222	0.265756	1	No
ENSSSCG00000000093	DNAL4	B21P	282.222	0.495474	1	No
ENSSSCG00000000093	DNAL4	T8N4P	282.222	0.147973	1	No
ENSSSCG00000000093	DNAL4	T8P4N	282.222	0.304127	1	No
ENSSSCG00000000093	DNAL4	T8P4P	282.222	-0.457312	1	No
ENSSSCG00000000093	DNAL4	TGDP	282.222	-0.173596	1	No
ENSSSCG00000000093	DNAL4	Mono	282.222	0.349317	1	No
ENSSSCG00000000093	DNAL4	Neut	282.222	-0.69334	1	No
ENSSSCG00000000093	DNAL4	NK	282.222	-0.238399	1	No
ENSSSCG00000000094	SUN2	B21N	14951.2	-0.488181	1	No
ENSSSCG00000000094	SUN2	B21P	14951.2	-1.21268	1	No
ENSSSCG00000000094	SUN2	T8N4P	14951.2	0.614724	1	No
ENSSSCG00000000094	SUN2	T8P4N	14951.2	0.982454	1	No
ENSSSCG00000000094	SUN2	T8P4P	14951.2	0.290538	1	No
ENSSSCG00000000094	SUN2	TGDP	14951.2	0.626338	1	No
ENSSSCG00000000094	SUN2	Mono	14951.2	-1.06878	1	No
ENSSSCG00000000094	SUN2	Neut	14951.2	-0.307624	1	No
ENSSSCG00000000094	SUN2	NK	14951.2	0.563206	1	No
ENSSSCG00000000095	GTPBP1	B21N	2588.11	0.238267	1	No
ENSSSCG00000000095	GTPBP1	B21P	2588.11	0.0960981	1	No
ENSSSCG00000000095	GTPBP1	T8N4P	2588.11	0.0534253	1	No
ENSSSCG00000000095	GTPBP1	T8P4N	2588.11	0.267496	1	No
ENSSSCG00000000095	GTPBP1	T8P4P	2588.11	-0.00605584	1	No
ENSSSCG00000000095	GTPBP1	TGDP	2588.11	0.475462	1	No
ENSSSCG00000000095	GTPBP1	Mono	2588.11	-0.843107	1	No
ENSSSCG00000000095	GTPBP1	Neut	2588.11	-0.448522	1	No
ENSSSCG00000000095	GTPBP1	NK	2588.11	0.166936	1	No
ENSSSCG00000000097	ENSSSCG00000000097	B21N	6287.83	0.537693	1	No
ENSSSCG00000000097	ENSSSCG00000000097	B21P	6287.83	0.669966	1	No
ENSSSCG00000000097	ENSSSCG00000000097	T8N4P	6287.83	-0.18303	1	No
ENSSSCG00000000097	ENSSSCG00000000097	T8P4N	6287.83	0.616216	1	No
ENSSSCG00000000097	ENSSSCG00000000097	T8P4P	6287.83	-0.286464	1	No
ENSSSCG00000000097	ENSSSCG00000000097	TGDP	6287.83	-0.795457	1	No
ENSSSCG00000000097	ENSSSCG00000000097	Mono	6287.83	-0.120073	1	No
ENSSSCG00000000097	ENSSSCG00000000097	Neut	6287.83	-0.349794	1	No
ENSSSCG00000000097	ENSSSCG00000000097	NK	6287.83	-0.0890564	1	No
ENSSSCG00000000104	DDX17	B21N	28577.8	-0.226082	1	No
ENSSSCG00000000104	DDX17	B21P	28577.8	-0.0995511	1	No
ENSSSCG00000000104	DDX17	T8N4P	28577.8	0.587514	1	No
ENSSSCG00000000104	DDX17	T8P4N	28577.8	-0.117779	1	No
ENSSSCG00000000104	DDX17	T8P4P	28577.8	0.206699	1	No
ENSSSCG00000000104	DDX17	TGDP	28577.8	0.535503	1	No
ENSSSCG00000000104	DDX17	Mono	28577.8	-0.896445	1	No
ENSSSCG00000000104	DDX17	Neut	28577.8	-0.309051	1	No
ENSSSCG00000000104	DDX17	NK	28577.8	0.319192	1	No
ENSSSCG00000000107	ENSSSCG00000000107	B21N	2602.94	-0.764515	1	No
ENSSSCG00000000107	ENSSSCG00000000107	B21P	2602.94	-1.37951	0.460496	No
ENSSSCG00000000107	ENSSSCG00000000107	T8N4P	2602.94	1.16693	1	No
ENSSSCG00000000107	ENSSSCG00000000107	T8P4N	2602.94	1.09331	1	No
ENSSSCG00000000107	ENSSSCG00000000107	T8P4P	2602.94	0.181412	1	No
ENSSSCG00000000107	ENSSSCG00000000107	TGDP	2602.94	0.627273	1	No
ENSSSCG00000000107	ENSSSCG00000000107	Mono	2602.94	0.120843	1	No
ENSSSCG00000000107	ENSSSCG00000000107	Neut	2602.94	-0.123705	1	No
ENSSSCG00000000107	ENSSSCG00000000107	NK	2602.94	-0.922041	1	No
ENSSSCG00000000108	TMEM184B	B21N	685.222	-0.346896	1	No
ENSSSCG00000000108	TMEM184B	B21P	685.222	-0.549329	1	No
ENSSSCG00000000108	TMEM184B	T8N4P	685.222	0.164597	1	No
ENSSSCG00000000108	TMEM184B	T8P4N	685.222	0.490812	1	No
ENSSSCG00000000108	TMEM184B	T8P4P	685.222	0.197235	1	No
ENSSSCG00000000108	TMEM184B	TGDP	685.222	0.432812	1	No
ENSSSCG00000000108	TMEM184B	Mono	685.222	0.512374	1	No
ENSSSCG00000000108	TMEM184B	Neut	685.222	-0.451954	1	No
ENSSSCG00000000108	TMEM184B	NK	685.222	-0.449652	1	No
ENSSSCG00000000110	PLA2G6	B21N	309.556	0.459776	1	No
ENSSSCG00000000110	PLA2G6	B21P	309.556	-0.0486347	1	No
ENSSSCG00000000110	PLA2G6	T8N4P	309.556	0.48072	1	No
ENSSSCG00000000110	PLA2G6	T8P4N	309.556	0.455788	1	No
ENSSSCG00000000110	PLA2G6	T8P4P	309.556	0.0408286	1	No
ENSSSCG00000000110	PLA2G6	TGDP	309.556	0.680249	1	No
ENSSSCG00000000110	PLA2G6	Mono	309.556	-0.878872	1	No
ENSSSCG00000000110	PLA2G6	Neut	309.556	-0.912512	1	No
ENSSSCG00000000110	PLA2G6	NK	309.556	-0.277342	1	No
ENSSSCG00000000114	PICK1	B21N	553.778	0.155355	1	No
ENSSSCG00000000114	PICK1	B21P	553.778	0.0438701	1	No
ENSSSCG00000000114	PICK1	T8N4P	553.778	0.22777	1	No
ENSSSCG00000000114	PICK1	T8P4N	553.778	-0.00332562	1	No
ENSSSCG00000000114	PICK1	T8P4P	553.778	-0.204927	1	No
ENSSSCG00000000114	PICK1	TGDP	553.778	0.2229	1	No
ENSSSCG00000000114	PICK1	Mono	553.778	0.739075	1	No
ENSSSCG00000000114	PICK1	Neut	553.778	-0.341765	1	No
ENSSSCG00000000114	PICK1	NK	553.778	-0.838953	1	No
ENSSSCG00000000116	POLR2F	B21N	1288.39	0.693471	1	No
ENSSSCG00000000116	POLR2F	B21P	1288.39	0.345937	1	No
ENSSSCG00000000116	POLR2F	T8N4P	1288.39	0.0848155	1	No
ENSSSCG00000000116	POLR2F	T8P4N	1288.39	0.805543	1	No
ENSSSCG00000000116	POLR2F	T8P4P	1288.39	-0.403539	1	No
ENSSSCG00000000116	POLR2F	TGDP	1288.39	-0.196263	1	No
ENSSSCG00000000116	POLR2F	Mono	1288.39	-0.80356	1	No
ENSSSCG00000000116	POLR2F	Neut	1288.39	-0.112129	1	No
ENSSSCG00000000116	POLR2F	NK	1288.39	-0.414275	1	No
ENSSSCG00000000118	MICALL1	B21N	767.833	-0.173768	1	No
ENSSSCG00000000118	MICALL1	B21P	767.833	0.217611	1	No
ENSSSCG00000000118	MICALL1	T8N4P	767.833	0.771797	1	No
ENSSSCG00000000118	MICALL1	T8P4N	767.833	0.257825	1	No
ENSSSCG00000000118	MICALL1	T8P4P	767.833	0.50497	1	No
ENSSSCG00000000118	MICALL1	TGDP	767.833	0.480463	1	No
ENSSSCG00000000118	MICALL1	Mono	767.833	-0.801184	1	No
ENSSSCG00000000118	MICALL1	Neut	767.833	-0.377201	1	No
ENSSSCG00000000118	MICALL1	NK	767.833	-0.880512	1	No
ENSSSCG00000000119	EIF3L	B21N	10456	0.284578	1	No
ENSSSCG00000000119	EIF3L	B21P	10456	0.300489	1	No
ENSSSCG00000000119	EIF3L	T8N4P	10456	-0.191734	1	No
ENSSSCG00000000119	EIF3L	T8P4N	10456	0.168135	1	No
ENSSSCG00000000119	EIF3L	T8P4P	10456	-0.24936	1	No
ENSSSCG00000000119	EIF3L	TGDP	10456	-0.16682	1	No
ENSSSCG00000000119	EIF3L	Mono	10456	0.530177	1	No
ENSSSCG00000000119	EIF3L	Neut	10456	-0.490402	1	No
ENSSSCG00000000119	EIF3L	NK	10456	-0.185065	1	No
ENSSSCG00000000120	ANKRD54	B21N	483.167	0.315037	1	No
ENSSSCG00000000120	ANKRD54	B21P	483.167	0.0827021	1	No
ENSSSCG00000000120	ANKRD54	T8N4P	483.167	-0.0549241	1	No
ENSSSCG00000000120	ANKRD54	T8P4N	483.167	0.1831	1	No
ENSSSCG00000000120	ANKRD54	T8P4P	483.167	-0.389115	1	No
ENSSSCG00000000120	ANKRD54	TGDP	483.167	-0.0672114	1	No
ENSSSCG00000000120	ANKRD54	Mono	483.167	0.215899	1	No
ENSSSCG00000000120	ANKRD54	Neut	483.167	-0.615309	1	No
ENSSSCG00000000120	ANKRD54	NK	483.167	0.329821	1	No
ENSSSCG00000000130	CYTH4	B21N	2827.22	0.959819	1	No
ENSSSCG00000000130	CYTH4	B21P	2827.22	0.174032	1	No
ENSSSCG00000000130	CYTH4	T8N4P	2827.22	-1.70972	0.0629611	No
ENSSSCG00000000130	CYTH4	T8P4N	2827.22	-1.23083	1	No
ENSSSCG00000000130	CYTH4	T8P4P	2827.22	-1.14846	1	No
ENSSSCG00000000130	CYTH4	TGDP	2827.22	-1.85686	0.00853073	No
ENSSSCG00000000130	CYTH4	Mono	2827.22	2.65153	1.6779e-10	Yes
ENSSSCG00000000130	CYTH4	Neut	2827.22	1.58223	0.195582	No
ENSSSCG00000000130	CYTH4	NK	2827.22	0.578265	1	No
ENSSSCG00000000133	TST	B21N	297.5	1.30692	1	No
ENSSSCG00000000133	TST	B21P	297.5	-0.654084	1	No
ENSSSCG00000000133	TST	T8N4P	297.5	-1.56061	1	No
ENSSSCG00000000133	TST	T8P4N	297.5	-0.247266	1	No
ENSSSCG00000000133	TST	T8P4P	297.5	-0.145625	1	No
ENSSSCG00000000133	TST	TGDP	297.5	-5.14826	6.77537e-09	No
ENSSSCG00000000133	TST	Mono	297.5	3.3339	1.62323e-05	Yes
ENSSSCG00000000133	TST	Neut	297.5	2.29977	0.10247	No
ENSSSCG00000000133	TST	NK	297.5	0.815258	1	No
ENSSSCG00000000136	CSF2RB	B21N	5647.39	2.66083	0.000146258	Yes
ENSSSCG00000000136	CSF2RB	B21P	5647.39	2.37744	0.0016452	Yes
ENSSSCG00000000136	CSF2RB	T8N4P	5647.39	-2.1561	0.0294043	No
ENSSSCG00000000136	CSF2RB	T8P4N	5647.39	-4.27406	4.36756e-15	No
ENSSSCG00000000136	CSF2RB	T8P4P	5647.39	-2.79151	5.53986e-05	No
ENSSSCG00000000136	CSF2RB	TGDP	5647.39	-4.29409	2.18555e-15	No
ENSSSCG00000000136	CSF2RB	Mono	5647.39	5.16342	3.75735e-29	Yes
ENSSSCG00000000136	CSF2RB	Neut	5647.39	5.51766	1.03687e-33	Yes
ENSSSCG00000000136	CSF2RB	NK	5647.39	-2.20358	0.0119015	No
ENSSSCG00000000137	NCF4	B21N	3184.89	3.22609	1.34597e-19	Yes
ENSSSCG00000000137	NCF4	B21P	3184.89	3.85763	1.82868e-32	Yes
ENSSSCG00000000137	NCF4	T8N4P	3184.89	-2.17901	3.76117e-05	No
ENSSSCG00000000137	NCF4	T8P4N	3184.89	-2.76263	8.54006e-11	No
ENSSSCG00000000137	NCF4	T8P4P	3184.89	-3.9841	1.03487e-27	No
ENSSSCG00000000137	NCF4	TGDP	3184.89	-2.84955	4.84123e-12	No
ENSSSCG00000000137	NCF4	Mono	3184.89	3.21811	3.59784e-20	Yes
ENSSSCG00000000137	NCF4	Neut	3184.89	2.27113	1.24343e-06	Yes
ENSSSCG00000000137	NCF4	NK	3184.89	-0.79768	1	No
ENSSSCG00000000139	IFT27	B21N	105.389	0.236273	1	No
ENSSSCG00000000139	IFT27	B21P	105.389	0.646808	1	No
ENSSSCG00000000139	IFT27	T8N4P	105.389	0.537773	1	No
ENSSSCG00000000139	IFT27	T8P4N	105.389	-0.205756	1	No
ENSSSCG00000000139	IFT27	T8P4P	105.389	-0.870403	1	No
ENSSSCG00000000139	IFT27	TGDP	105.389	-0.671523	1	No
ENSSSCG00000000139	IFT27	Mono	105.389	1.13078	1	No
ENSSSCG00000000139	IFT27	Neut	105.389	-0.743915	1	No
ENSSSCG00000000139	IFT27	NK	105.389	-0.0600393	1	No
ENSSSCG00000000141	EIF3D	B21N	13472.3	0.17655	1	No
ENSSSCG00000000141	EIF3D	B21P	13472.3	0.0202	1	No
ENSSSCG00000000141	EIF3D	T8N4P	13472.3	0.038794	1	No
ENSSSCG00000000141	EIF3D	T8P4N	13472.3	0.419984	1	No
ENSSSCG00000000141	EIF3D	T8P4P	13472.3	-0.2245	1	No
ENSSSCG00000000141	EIF3D	TGDP	13472.3	0.0701577	1	No
ENSSSCG00000000141	EIF3D	Mono	13472.3	0.187428	1	No
ENSSSCG00000000141	EIF3D	Neut	13472.3	-0.426261	1	No
ENSSSCG00000000141	EIF3D	NK	13472.3	-0.262353	1	No
ENSSSCG00000000142	FOXRED2	B21N	307.389	1.17454	1	No
ENSSSCG00000000142	FOXRED2	B21P	307.389	1.87128	0.00101061	Yes
ENSSSCG00000000142	FOXRED2	T8N4P	307.389	0.049602	1	No
ENSSSCG00000000142	FOXRED2	T8P4N	307.389	-0.0184171	1	No
ENSSSCG00000000142	FOXRED2	T8P4P	307.389	-0.49051	1	No
ENSSSCG00000000142	FOXRED2	TGDP	307.389	-0.409289	1	No
ENSSSCG00000000142	FOXRED2	Mono	307.389	-0.168328	1	No
ENSSSCG00000000142	FOXRED2	Neut	307.389	-1.29547	1	No
ENSSSCG00000000142	FOXRED2	NK	307.389	-0.713406	1	No
ENSSSCG00000000144	ENSSSCG00000000144	B21N	1417.61	0.74941	1	No
ENSSSCG00000000144	ENSSSCG00000000144	B21P	1417.61	0.0425681	1	No
ENSSSCG00000000144	ENSSSCG00000000144	T8N4P	1417.61	-0.294314	1	No
ENSSSCG00000000144	ENSSSCG00000000144	T8P4N	1417.61	0.569253	1	No
ENSSSCG00000000144	ENSSSCG00000000144	T8P4P	1417.61	-0.441096	1	No
ENSSSCG00000000144	ENSSSCG00000000144	TGDP	1417.61	-0.541468	1	No
ENSSSCG00000000144	ENSSSCG00000000144	Mono	1417.61	0.406052	1	No
ENSSSCG00000000144	ENSSSCG00000000144	Neut	1417.61	-0.353582	1	No
ENSSSCG00000000144	ENSSSCG00000000144	NK	1417.61	-0.136823	1	No
ENSSSCG00000000145	MYH9	B21N	32068	-0.524742	1	No
ENSSSCG00000000145	MYH9	B21P	32068	-1.31446	1	No
ENSSSCG00000000145	MYH9	T8N4P	32068	0.509168	1	No
ENSSSCG00000000145	MYH9	T8P4N	32068	-0.0875079	1	No
ENSSSCG00000000145	MYH9	T8P4P	32068	0.849965	1	No
ENSSSCG00000000145	MYH9	TGDP	32068	0.82252	1	No
ENSSSCG00000000145	MYH9	Mono	32068	-0.447595	1	No
ENSSSCG00000000145	MYH9	Neut	32068	-0.111088	1	No
ENSSSCG00000000145	MYH9	NK	32068	0.303744	1	No
ENSSSCG00000000146	MYH11	B21N	99.0556	-0.322906	1	No
ENSSSCG00000000146	MYH11	B21P	99.0556	-1.58454	0.972568	No
ENSSSCG00000000146	MYH11	T8N4P	99.0556	-0.0924755	1	No
ENSSSCG00000000146	MYH11	T8P4N	99.0556	1.17693	1	No
ENSSSCG00000000146	MYH11	T8P4P	99.0556	0.526891	1	No
ENSSSCG00000000146	MYH11	TGDP	99.0556	-0.20409	1	No
ENSSSCG00000000146	MYH11	Mono	99.0556	-0.744608	1	No
ENSSSCG00000000146	MYH11	Neut	99.0556	-0.83155	1	No
ENSSSCG00000000146	MYH11	NK	99.0556	2.07634	0.0516272	No
ENSSSCG00000000148	ENSSSCG00000000148	B21N	2666.89	-1.03746	1	No
ENSSSCG00000000148	ENSSSCG00000000148	B21P	2666.89	-0.0024995	1	No
ENSSSCG00000000148	ENSSSCG00000000148	T8N4P	2666.89	0.828945	1	No
ENSSSCG00000000148	ENSSSCG00000000148	T8P4N	2666.89	0.375802	1	No
ENSSSCG00000000148	ENSSSCG00000000148	T8P4P	2666.89	0.329757	1	No
ENSSSCG00000000148	ENSSSCG00000000148	TGDP	2666.89	1.66485	0.664041	No
ENSSSCG00000000148	ENSSSCG00000000148	Mono	2666.89	-0.57327	1	No
ENSSSCG00000000148	ENSSSCG00000000148	Neut	2666.89	-0.41633	1	No
ENSSSCG00000000148	ENSSSCG00000000148	NK	2666.89	-1.1698	1	No
ENSSSCG00000000156	FBXO7	B21N	1758.67	0.0920094	1	No
ENSSSCG00000000156	FBXO7	B21P	1758.67	0.856282	1	No
ENSSSCG00000000156	FBXO7	T8N4P	1758.67	0.190865	1	No
ENSSSCG00000000156	FBXO7	T8P4N	1758.67	-0.0709695	1	No
ENSSSCG00000000156	FBXO7	T8P4P	1758.67	-0.0437882	1	No
ENSSSCG00000000156	FBXO7	TGDP	1758.67	-0.174441	1	No
ENSSSCG00000000156	FBXO7	Mono	1758.67	0.431171	1	No
ENSSSCG00000000156	FBXO7	Neut	1758.67	-0.508397	1	No
ENSSSCG00000000156	FBXO7	NK	1758.67	-0.772731	1	No
ENSSSCG00000000157	BPIFC	B21N	69.1667	-1.1117	1	No
ENSSSCG00000000157	BPIFC	B21P	69.1667	0.479895	1	No
ENSSSCG00000000157	BPIFC	T8N4P	69.1667	1.68359	1	No
ENSSSCG00000000157	BPIFC	T8P4N	69.1667	0.718105	1	No
ENSSSCG00000000157	BPIFC	T8P4P	69.1667	0.755088	1	No
ENSSSCG00000000157	BPIFC	TGDP	69.1667	0.772997	1	No
ENSSSCG00000000157	BPIFC	Mono	69.1667	-1.35639	1	No
ENSSSCG00000000157	BPIFC	Neut	69.1667	-0.482106	1	No
ENSSSCG00000000157	BPIFC	NK	69.1667	-1.45948	1	No
ENSSSCG00000000158	RTCB	B21N	2832.89	0.502299	1	No
ENSSSCG00000000158	RTCB	B21P	2832.89	0.0809452	1	No
ENSSSCG00000000158	RTCB	T8N4P	2832.89	-0.0957561	1	No
ENSSSCG00000000158	RTCB	T8P4N	2832.89	0.613362	1	No
ENSSSCG00000000158	RTCB	T8P4P	2832.89	-0.157183	1	No
ENSSSCG00000000158	RTCB	TGDP	2832.89	-0.0912737	1	No
ENSSSCG00000000158	RTCB	Mono	2832.89	-0.508791	1	No
ENSSSCG00000000158	RTCB	Neut	2832.89	-0.287705	1	No
ENSSSCG00000000158	RTCB	NK	2832.89	-0.0558982	1	No
ENSSSCG00000000160	PRDM4	B21N	1062.5	-0.560817	1	No
ENSSSCG00000000160	PRDM4	B21P	1062.5	-0.498487	1	No
ENSSSCG00000000160	PRDM4	T8N4P	1062.5	0.356955	1	No
ENSSSCG00000000160	PRDM4	T8P4N	1062.5	0.0503445	1	No
ENSSSCG00000000160	PRDM4	T8P4P	1062.5	0.529517	1	No
ENSSSCG00000000160	PRDM4	TGDP	1062.5	1.53958	0.422058	No
ENSSSCG00000000160	PRDM4	Mono	1062.5	-0.9941	1	No
ENSSSCG00000000160	PRDM4	Neut	1062.5	-0.169253	1	No
ENSSSCG00000000160	PRDM4	NK	1062.5	-0.253739	1	No
ENSSSCG00000000161	PWP1	B21N	1490.94	0.105658	1	No
ENSSSCG00000000161	PWP1	B21P	1490.94	0.21712	1	No
ENSSSCG00000000161	PWP1	T8N4P	1490.94	0.0203726	1	No
ENSSSCG00000000161	PWP1	T8P4N	1490.94	0.414475	1	No
ENSSSCG00000000161	PWP1	T8P4P	1490.94	-0.0773961	1	No
ENSSSCG00000000161	PWP1	TGDP	1490.94	-0.243628	1	No
ENSSSCG00000000161	PWP1	Mono	1490.94	-0.339128	1	No
ENSSSCG00000000161	PWP1	Neut	1490.94	-0.407731	1	No
ENSSSCG00000000161	PWP1	NK	1490.94	0.310257	1	No
ENSSSCG00000000162	BTBD11	B21N	1551.39	-0.697631	1	No
ENSSSCG00000000162	BTBD11	B21P	1551.39	-3.85495	2.41946e-08	No
ENSSSCG00000000162	BTBD11	T8N4P	1551.39	1.62245	1	No
ENSSSCG00000000162	BTBD11	T8P4N	1551.39	1.90291	0.557156	No
ENSSSCG00000000162	BTBD11	T8P4P	1551.39	1.17995	1	No
ENSSSCG00000000162	BTBD11	TGDP	1551.39	1.44809	1	No
ENSSSCG00000000162	BTBD11	Mono	1551.39	-3.85215	1.13066e-08	No
ENSSSCG00000000162	BTBD11	Neut	1551.39	0.572858	1	No
ENSSSCG00000000162	BTBD11	NK	1551.39	1.67847	0.849975	No
ENSSSCG00000000164	CRY1	B21N	1283.94	-0.469149	1	No
ENSSSCG00000000164	CRY1	B21P	1283.94	-0.327873	1	No
ENSSSCG00000000164	CRY1	T8N4P	1283.94	-0.0234718	1	No
ENSSSCG00000000164	CRY1	T8P4N	1283.94	0.292575	1	No
ENSSSCG00000000164	CRY1	T8P4P	1283.94	0.316194	1	No
ENSSSCG00000000164	CRY1	TGDP	1283.94	0.313481	1	No
ENSSSCG00000000164	CRY1	Mono	1283.94	-0.614938	1	No
ENSSSCG00000000164	CRY1	Neut	1283.94	-0.653627	1	No
ENSSSCG00000000164	CRY1	NK	1283.94	1.16681	1	No
ENSSSCG00000000167	RIC8B	B21N	1032.17	-0.687222	1	No
ENSSSCG00000000167	RIC8B	B21P	1032.17	0.188046	1	No
ENSSSCG00000000167	RIC8B	T8N4P	1032.17	0.260514	1	No
ENSSSCG00000000167	RIC8B	T8P4N	1032.17	-0.206081	1	No
ENSSSCG00000000167	RIC8B	T8P4P	1032.17	0.333436	1	No
ENSSSCG00000000167	RIC8B	TGDP	1032.17	0.612673	1	No
ENSSSCG00000000167	RIC8B	Mono	1032.17	0.211265	1	No
ENSSSCG00000000167	RIC8B	Neut	1032.17	-0.203355	1	No
ENSSSCG00000000167	RIC8B	NK	1032.17	-0.509276	1	No
ENSSSCG00000000169	POLR3B	B21N	972.389	-0.186064	1	No
ENSSSCG00000000169	POLR3B	B21P	972.389	0.0377064	1	No
ENSSSCG00000000169	POLR3B	T8N4P	972.389	-0.153135	1	No
ENSSSCG00000000169	POLR3B	T8P4N	972.389	0.0207395	1	No
ENSSSCG00000000169	POLR3B	T8P4P	972.389	-0.0519033	1	No
ENSSSCG00000000169	POLR3B	TGDP	972.389	-0.160941	1	No
ENSSSCG00000000169	POLR3B	Mono	972.389	0.158962	1	No
ENSSSCG00000000169	POLR3B	Neut	972.389	-0.488771	1	No
ENSSSCG00000000169	POLR3B	NK	972.389	0.823405	1	No
ENSSSCG00000000171	CKAP4	B21N	343.5	2.19519	0.061538	No
ENSSSCG00000000171	CKAP4	B21P	343.5	0.748071	1	No
ENSSSCG00000000171	CKAP4	T8N4P	343.5	-2.27471	0.0494746	No
ENSSSCG00000000171	CKAP4	T8P4N	343.5	-1.99536	0.27697	No
ENSSSCG00000000171	CKAP4	T8P4P	343.5	-1.62167	1	No
ENSSSCG00000000171	CKAP4	TGDP	343.5	-1.85984	0.377577	No
ENSSSCG00000000171	CKAP4	Mono	343.5	1.02428	1	No
ENSSSCG00000000171	CKAP4	Neut	343.5	3.34788	1.65361e-07	Yes
ENSSSCG00000000171	CKAP4	NK	343.5	0.436149	1	No
ENSSSCG00000000175	ADCY6	B21N	49.5	1.7592	1	No
ENSSSCG00000000175	ADCY6	B21P	49.5	-0.238469	1	No
ENSSSCG00000000175	ADCY6	T8N4P	49.5	-0.535773	1	No
ENSSSCG00000000175	ADCY6	T8P4N	49.5	-1.42554	1	No
ENSSSCG00000000175	ADCY6	T8P4P	49.5	-1.21249	1	No
ENSSSCG00000000175	ADCY6	TGDP	49.5	0.722894	1	No
ENSSSCG00000000175	ADCY6	Mono	49.5	2.8051	0.00802693	Yes
ENSSSCG00000000175	ADCY6	Neut	49.5	0.507862	1	No
ENSSSCG00000000175	ADCY6	NK	49.5	-2.38278	0.312714	No
ENSSSCG00000000176	DDX23	B21N	3053.56	0.106602	1	No
ENSSSCG00000000176	DDX23	B21P	3053.56	-0.415406	1	No
ENSSSCG00000000176	DDX23	T8N4P	3053.56	0.0279324	1	No
ENSSSCG00000000176	DDX23	T8P4N	3053.56	0.200182	1	No
ENSSSCG00000000176	DDX23	T8P4P	3053.56	-0.0719414	1	No
ENSSSCG00000000176	DDX23	TGDP	3053.56	0.263561	1	No
ENSSSCG00000000176	DDX23	Mono	3053.56	-0.642022	1	No
ENSSSCG00000000176	DDX23	Neut	3053.56	-0.243547	1	No
ENSSSCG00000000176	DDX23	NK	3053.56	0.774639	1	No
ENSSSCG00000000179	CCDC65	B21N	163.556	-1.35045	1	No
ENSSSCG00000000179	CCDC65	B21P	163.556	-4.16953	7.37518e-06	No
ENSSSCG00000000179	CCDC65	T8N4P	163.556	2.2719	0.0502841	No
ENSSSCG00000000179	CCDC65	T8P4N	163.556	4.03298	1.94363e-10	Yes
ENSSSCG00000000179	CCDC65	T8P4P	163.556	1.61668	1	No
ENSSSCG00000000179	CCDC65	TGDP	163.556	-0.577936	1	No
ENSSSCG00000000179	CCDC65	Mono	163.556	-3.179	0.000404766	No
ENSSSCG00000000179	CCDC65	Neut	163.556	0.342217	1	No
ENSSSCG00000000179	CCDC65	NK	163.556	1.01313	1	No
ENSSSCG00000000180	FKBP11	B21N	3232	0.460387	1	No
ENSSSCG00000000180	FKBP11	B21P	3232	-0.735228	1	No
ENSSSCG00000000180	FKBP11	T8N4P	3232	0.694604	1	No
ENSSSCG00000000180	FKBP11	T8P4N	3232	1.25892	1	No
ENSSSCG00000000180	FKBP11	T8P4P	3232	0.268819	1	No
ENSSSCG00000000180	FKBP11	TGDP	3232	-0.282188	1	No
ENSSSCG00000000180	FKBP11	Mono	3232	-0.49957	1	No
ENSSSCG00000000180	FKBP11	Neut	3232	-0.266545	1	No
ENSSSCG00000000180	FKBP11	NK	3232	-0.899202	1	No
ENSSSCG00000000182	WNT10B	B21N	61.8889	3.11582	0.0527374	No
ENSSSCG00000000182	WNT10B	B21P	61.8889	0.525848	1	No
ENSSSCG00000000182	WNT10B	T8N4P	61.8889	-3.47096	0.286249	No
ENSSSCG00000000182	WNT10B	T8P4N	61.8889	-3.37078	0.363382	No
ENSSSCG00000000182	WNT10B	T8P4P	61.8889	-4.05645	0.194849	No
ENSSSCG00000000182	WNT10B	TGDP	61.8889	-0.598076	1	No
ENSSSCG00000000182	WNT10B	Mono	61.8889	5.5365	8.1562e-10	Yes
ENSSSCG00000000182	WNT10B	Neut	61.8889	2.32662	0.593133	No
ENSSSCG00000000182	WNT10B	NK	61.8889	-0.00851348	1	No
ENSSSCG00000000185	ENSSSCG00000000185	B21N	2275.22	0.00584475	1	No
ENSSSCG00000000185	ENSSSCG00000000185	B21P	2275.22	0.0530022	1	No
ENSSSCG00000000185	ENSSSCG00000000185	T8N4P	2275.22	-0.113243	1	No
ENSSSCG00000000185	ENSSSCG00000000185	T8P4N	2275.22	0.386243	1	No
ENSSSCG00000000185	ENSSSCG00000000185	T8P4P	2275.22	-0.0167581	1	No
ENSSSCG00000000185	ENSSSCG00000000185	TGDP	2275.22	0.0046519	1	No
ENSSSCG00000000185	ENSSSCG00000000185	Mono	2275.22	-0.417794	1	No
ENSSSCG00000000185	ENSSSCG00000000185	Neut	2275.22	-0.0799312	1	No
ENSSSCG00000000185	ENSSSCG00000000185	NK	2275.22	0.177984	1	No
ENSSSCG00000000189	LMBR1L	B21N	2122.83	-0.381002	1	No
ENSSSCG00000000189	LMBR1L	B21P	2122.83	-0.155807	1	No
ENSSSCG00000000189	LMBR1L	T8N4P	2122.83	0.185996	1	No
ENSSSCG00000000189	LMBR1L	T8P4N	2122.83	0.059661	1	No
ENSSSCG00000000189	LMBR1L	T8P4P	2122.83	-0.121264	1	No
ENSSSCG00000000189	LMBR1L	TGDP	2122.83	0.402376	1	No
ENSSSCG00000000189	LMBR1L	Mono	2122.83	0.0365831	1	No
ENSSSCG00000000189	LMBR1L	Neut	2122.83	0.807396	1	No
ENSSSCG00000000189	LMBR1L	NK	2122.83	-0.83394	1	No
ENSSSCG00000000190	TUBA1B	B21N	17785.6	0.510922	1	No
ENSSSCG00000000190	TUBA1B	B21P	17785.6	0.131129	1	No
ENSSSCG00000000190	TUBA1B	T8N4P	17785.6	-0.510594	1	No
ENSSSCG00000000190	TUBA1B	T8P4N	17785.6	-0.268553	1	No
ENSSSCG00000000190	TUBA1B	T8P4P	17785.6	-0.365419	1	No
ENSSSCG00000000190	TUBA1B	TGDP	17785.6	-0.407789	1	No
ENSSSCG00000000190	TUBA1B	Mono	17785.6	-0.0742102	1	No
ENSSSCG00000000190	TUBA1B	Neut	17785.6	-0.325061	1	No
ENSSSCG00000000190	TUBA1B	NK	17785.6	1.30958	0.612688	No
ENSSSCG00000000191	ENSSSCG00000000191	B21N	1258.28	-0.0045299	1	No
ENSSSCG00000000191	ENSSSCG00000000191	B21P	1258.28	1.24172	1	No
ENSSSCG00000000191	ENSSSCG00000000191	T8N4P	1258.28	0.796668	1	No
ENSSSCG00000000191	ENSSSCG00000000191	T8P4N	1258.28	-2.98341	0.0437965	No
ENSSSCG00000000191	ENSSSCG00000000191	T8P4P	1258.28	1.45325	1	No
ENSSSCG00000000191	ENSSSCG00000000191	TGDP	1258.28	1.80559	1	No
ENSSSCG00000000191	ENSSSCG00000000191	Mono	1258.28	0.0296624	1	No
ENSSSCG00000000191	ENSSSCG00000000191	Neut	1258.28	-2.38899	0.333535	No
ENSSSCG00000000191	ENSSSCG00000000191	NK	1258.28	0.0500464	1	No
ENSSSCG00000000194	TUBA1C	B21N	745.833	1.68508	1	No
ENSSSCG00000000194	TUBA1C	B21P	745.833	1.24105	1	No
ENSSSCG00000000194	TUBA1C	T8N4P	745.833	-1.38623	1	No
ENSSSCG00000000194	TUBA1C	T8P4N	745.833	-0.603346	1	No
ENSSSCG00000000194	TUBA1C	T8P4P	745.833	-0.58972	1	No
ENSSSCG00000000194	TUBA1C	TGDP	745.833	-1.15342	1	No
ENSSSCG00000000194	TUBA1C	Mono	745.833	-1.5637	1	No
ENSSSCG00000000194	TUBA1C	Neut	745.833	-0.312764	1	No
ENSSSCG00000000194	TUBA1C	NK	745.833	2.68306	0.0344705	Yes
ENSSSCG00000000199	ENSSSCG00000000199	B21N	1134.11	0.330981	1	No
ENSSSCG00000000199	ENSSSCG00000000199	B21P	1134.11	0.0721517	1	No
ENSSSCG00000000199	ENSSSCG00000000199	T8N4P	1134.11	0.0412787	1	No
ENSSSCG00000000199	ENSSSCG00000000199	T8P4N	1134.11	-0.142717	1	No
ENSSSCG00000000199	ENSSSCG00000000199	T8P4P	1134.11	-0.252856	1	No
ENSSSCG00000000199	ENSSSCG00000000199	TGDP	1134.11	-0.448498	1	No
ENSSSCG00000000199	ENSSSCG00000000199	Mono	1134.11	0.329094	1	No
ENSSSCG00000000199	ENSSSCG00000000199	Neut	1134.11	-1.04695	1	No
ENSSSCG00000000199	ENSSSCG00000000199	NK	1134.11	1.11752	1	No
ENSSSCG00000000202	MCRS1	B21N	1941.56	0.326155	1	No
ENSSSCG00000000202	MCRS1	B21P	1941.56	0.133423	1	No
ENSSSCG00000000202	MCRS1	T8N4P	1941.56	0.0248323	1	No
ENSSSCG00000000202	MCRS1	T8P4N	1941.56	0.0652941	1	No
ENSSSCG00000000202	MCRS1	T8P4P	1941.56	-0.276821	1	No
ENSSSCG00000000202	MCRS1	TGDP	1941.56	0.221898	1	No
ENSSSCG00000000202	MCRS1	Mono	1941.56	-0.142389	1	No
ENSSSCG00000000202	MCRS1	Neut	1941.56	-0.315698	1	No
ENSSSCG00000000202	MCRS1	NK	1941.56	-0.036694	1	No
ENSSSCG00000000204	PRPF40B	B21N	252.5	-0.0564769	1	No
ENSSSCG00000000204	PRPF40B	B21P	252.5	0.705904	1	No
ENSSSCG00000000204	PRPF40B	T8N4P	252.5	1.23748	1	No
ENSSSCG00000000204	PRPF40B	T8P4N	252.5	0.0656956	1	No
ENSSSCG00000000204	PRPF40B	T8P4P	252.5	-0.354393	1	No
ENSSSCG00000000204	PRPF40B	TGDP	252.5	0.963715	1	No
ENSSSCG00000000204	PRPF40B	Mono	252.5	-0.917717	1	No
ENSSSCG00000000204	PRPF40B	Neut	252.5	-0.295938	1	No
ENSSSCG00000000204	PRPF40B	NK	252.5	-1.34827	1	No
ENSSSCG00000000207	ENSSSCG00000000207	B21N	646.5	-0.722073	1	No
ENSSSCG00000000207	ENSSSCG00000000207	B21P	646.5	0.109451	1	No
ENSSSCG00000000207	ENSSSCG00000000207	T8N4P	646.5	0.453857	1	No
ENSSSCG00000000207	ENSSSCG00000000207	T8P4N	646.5	1.07905	1	No
ENSSSCG00000000207	ENSSSCG00000000207	T8P4P	646.5	-0.0382119	1	No
ENSSSCG00000000207	ENSSSCG00000000207	TGDP	646.5	-0.147235	1	No
ENSSSCG00000000207	ENSSSCG00000000207	Mono	646.5	-0.488298	1	No
ENSSSCG00000000207	ENSSSCG00000000207	Neut	646.5	0.301634	1	No
ENSSSCG00000000207	ENSSSCG00000000207	NK	646.5	-0.548177	1	No
ENSSSCG00000000209	NCKAP5L	B21N	479.833	0.232448	1	No
ENSSSCG00000000209	NCKAP5L	B21P	479.833	-1.32255	1	No
ENSSSCG00000000209	NCKAP5L	T8N4P	479.833	0.547468	1	No
ENSSSCG00000000209	NCKAP5L	T8P4N	479.833	0.809847	1	No
ENSSSCG00000000209	NCKAP5L	T8P4P	479.833	-0.188615	1	No
ENSSSCG00000000209	NCKAP5L	TGDP	479.833	1.11116	1	No
ENSSSCG00000000209	NCKAP5L	Mono	479.833	-0.255146	1	No
ENSSSCG00000000209	NCKAP5L	Neut	479.833	-0.263337	1	No
ENSSSCG00000000209	NCKAP5L	NK	479.833	-0.671282	1	No
ENSSSCG00000000214	GPD1	B21N	1237.39	0.433179	1	No
ENSSSCG00000000214	GPD1	B21P	1237.39	0.336346	1	No
ENSSSCG00000000214	GPD1	T8N4P	1237.39	-0.0132504	1	No
ENSSSCG00000000214	GPD1	T8P4N	1237.39	0.545834	1	No
ENSSSCG00000000214	GPD1	T8P4P	1237.39	-0.180479	1	No
ENSSSCG00000000214	GPD1	TGDP	1237.39	-0.231425	1	No
ENSSSCG00000000214	GPD1	Mono	1237.39	-0.415028	1	No
ENSSSCG00000000214	GPD1	Neut	1237.39	-0.221497	1	No
ENSSSCG00000000214	GPD1	NK	1237.39	-0.253681	1	No
ENSSSCG00000000215	SMARCD1	B21N	2435.06	0.00917476	1	No
ENSSSCG00000000215	SMARCD1	B21P	2435.06	-0.29008	1	No
ENSSSCG00000000215	SMARCD1	T8N4P	2435.06	0.188716	1	No
ENSSSCG00000000215	SMARCD1	T8P4N	2435.06	0.384798	1	No
ENSSSCG00000000215	SMARCD1	T8P4P	2435.06	0.0399645	1	No
ENSSSCG00000000215	SMARCD1	TGDP	2435.06	0.515699	1	No
ENSSSCG00000000215	SMARCD1	Mono	2435.06	-0.615441	1	No
ENSSSCG00000000215	SMARCD1	Neut	2435.06	-0.685109	1	No
ENSSSCG00000000215	SMARCD1	NK	2435.06	0.452279	1	No
ENSSSCG00000000217	ENSSSCG00000000217	B21N	986.722	0.684321	1	No
ENSSSCG00000000217	ENSSSCG00000000217	B21P	986.722	0.856725	1	No
ENSSSCG00000000217	ENSSSCG00000000217	T8N4P	986.722	-0.56964	1	No
ENSSSCG00000000217	ENSSSCG00000000217	T8P4N	986.722	-0.236308	1	No
ENSSSCG00000000217	ENSSSCG00000000217	T8P4P	986.722	0.384412	1	No
ENSSSCG00000000217	ENSSSCG00000000217	TGDP	986.722	-1.00897	1	No
ENSSSCG00000000217	ENSSSCG00000000217	Mono	986.722	-1.53468	0.0599371	No
ENSSSCG00000000217	ENSSSCG00000000217	Neut	986.722	-0.139925	1	No
ENSSSCG00000000217	ENSSSCG00000000217	NK	986.722	1.56407	0.0625883	No
ENSSSCG00000000223	BIN2	B21N	13989.2	-1.19813	1	No
ENSSSCG00000000223	BIN2	B21P	13989.2	-1.68485	0.0547731	No
ENSSSCG00000000223	BIN2	T8N4P	13989.2	0.403409	1	No
ENSSSCG00000000223	BIN2	T8P4N	13989.2	0.601413	1	No
ENSSSCG00000000223	BIN2	T8P4P	13989.2	0.369701	1	No
ENSSSCG00000000223	BIN2	TGDP	13989.2	0.90204	1	No
ENSSSCG00000000223	BIN2	Mono	13989.2	0.0168028	1	No
ENSSSCG00000000223	BIN2	Neut	13989.2	0.314489	1	No
ENSSSCG00000000223	BIN2	NK	13989.2	0.275133	1	No
ENSSSCG00000000232	ACVRL1	B21N	1855.22	2.11233	1	No
ENSSSCG00000000232	ACVRL1	B21P	1855.22	-2.70741	1	No
ENSSSCG00000000232	ACVRL1	T8N4P	1855.22	-0.347263	1	No
ENSSSCG00000000232	ACVRL1	T8P4N	1855.22	-5.60993	0.0884548	No
ENSSSCG00000000232	ACVRL1	T8P4P	1855.22	-1.18396	1	No
ENSSSCG00000000232	ACVRL1	TGDP	1855.22	-3.54996	0.534193	No
ENSSSCG00000000232	ACVRL1	NK	1855.22	-5.49449	0.0521637	No
ENSSSCG00000000232	ACVRL1	Mono	1855.22	10.0765	1.15353e-11	Yes
ENSSSCG00000000232	ACVRL1	Neut	1855.22	6.70422	0.000140434	Yes
ENSSSCG00000000233	ACVR1B	B21N	131.5	0.412527	1	No
ENSSSCG00000000233	ACVR1B	B21P	131.5	-0.711079	1	No
ENSSSCG00000000233	ACVR1B	T8N4P	131.5	-0.844077	1	No
ENSSSCG00000000233	ACVR1B	T8P4N	131.5	-3.49699	0.00265597	No
ENSSSCG00000000233	ACVR1B	T8P4P	131.5	-0.830216	1	No
ENSSSCG00000000233	ACVR1B	TGDP	131.5	-1.70353	0.876111	No
ENSSSCG00000000233	ACVR1B	Mono	131.5	5.46785	7.03837e-40	Yes
ENSSSCG00000000233	ACVR1B	Neut	131.5	2.94435	2.22793e-07	Yes
ENSSSCG00000000233	ACVR1B	NK	131.5	-1.23884	1	No
ENSSSCG00000000234	GRASP	B21N	172.778	0.568608	1	No
ENSSSCG00000000234	GRASP	B21P	172.778	0.0964768	1	No
ENSSSCG00000000234	GRASP	T8N4P	172.778	-2.67816	0.00429668	No
ENSSSCG00000000234	GRASP	T8P4N	172.778	-0.261678	1	No
ENSSSCG00000000234	GRASP	T8P4P	172.778	-2.44244	0.0230804	No
ENSSSCG00000000234	GRASP	TGDP	172.778	1.71099	0.570254	No
ENSSSCG00000000234	GRASP	Mono	172.778	0.541053	1	No
ENSSSCG00000000234	GRASP	Neut	172.778	-0.282695	1	No
ENSSSCG00000000234	GRASP	NK	172.778	2.74785	0.000136735	Yes
ENSSSCG00000000240	KRT85	B21N	159.333	0.358644	1	No
ENSSSCG00000000240	KRT85	B21P	159.333	-7.69314	0.000749225	No
ENSSSCG00000000240	KRT85	T8N4P	159.333	4.10752	0.0061002	Yes
ENSSSCG00000000240	KRT85	T8P4N	159.333	5.91103	6.52047e-07	Yes
ENSSSCG00000000240	KRT85	T8P4P	159.333	1.81908	1	No
ENSSSCG00000000240	KRT85	TGDP	159.333	2.02505	1	No
ENSSSCG00000000240	KRT85	Mono	159.333	-6.02935	0.00697925	No
ENSSSCG00000000240	KRT85	Neut	159.333	2.16376	1	No
ENSSSCG00000000240	KRT85	NK	159.333	-2.66258	0.620831	No
ENSSSCG00000000257	ITGB7	B21N	19840.7	0.038818	1	No
ENSSSCG00000000257	ITGB7	B21P	19840.7	-0.539447	1	No
ENSSSCG00000000257	ITGB7	T8N4P	19840.7	-0.261139	1	No
ENSSSCG00000000257	ITGB7	T8P4N	19840.7	0.653425	1	No
ENSSSCG00000000257	ITGB7	T8P4P	19840.7	0.263093	1	No
ENSSSCG00000000257	ITGB7	TGDP	19840.7	1.25863	1	No
ENSSSCG00000000257	ITGB7	Mono	19840.7	-0.735128	1	No
ENSSSCG00000000257	ITGB7	Neut	19840.7	0.315189	1	No
ENSSSCG00000000257	ITGB7	NK	19840.7	-0.993443	1	No
ENSSSCG00000000258	RARG	B21N	1680.22	-0.570133	1	No
ENSSSCG00000000258	RARG	B21P	1680.22	-0.774177	1	No
ENSSSCG00000000258	RARG	T8N4P	1680.22	-0.0600523	1	No
ENSSSCG00000000258	RARG	T8P4N	1680.22	0.185178	1	No
ENSSSCG00000000258	RARG	T8P4P	1680.22	-0.288813	1	No
ENSSSCG00000000258	RARG	TGDP	1680.22	0.581915	1	No
ENSSSCG00000000258	RARG	Mono	1680.22	0.821676	1	No
ENSSSCG00000000258	RARG	Neut	1680.22	0.177419	1	No
ENSSSCG00000000258	RARG	NK	1680.22	-0.0730129	1	No
ENSSSCG00000000259	CSAD	B21N	290.167	-0.130342	1	No
ENSSSCG00000000259	CSAD	B21P	290.167	0.320483	1	No
ENSSSCG00000000259	CSAD	T8N4P	290.167	0.424338	1	No
ENSSSCG00000000259	CSAD	T8P4N	290.167	0.709393	1	No
ENSSSCG00000000259	CSAD	T8P4P	290.167	-0.178765	1	No
ENSSSCG00000000259	CSAD	TGDP	290.167	0.0734269	1	No
ENSSSCG00000000259	CSAD	Mono	290.167	0.0431668	1	No
ENSSSCG00000000259	CSAD	Neut	290.167	-0.88853	1	No
ENSSSCG00000000259	CSAD	NK	290.167	-0.373171	1	No
ENSSSCG00000000262	SPRYD3	B21N	1358	0.218502	1	No
ENSSSCG00000000262	SPRYD3	B21P	1358	-0.351059	1	No
ENSSSCG00000000262	SPRYD3	T8N4P	1358	-0.445981	1	No
ENSSSCG00000000262	SPRYD3	T8P4N	1358	-0.111681	1	No
ENSSSCG00000000262	SPRYD3	T8P4P	1358	-0.136851	1	No
ENSSSCG00000000262	SPRYD3	TGDP	1358	0.518923	1	No
ENSSSCG00000000262	SPRYD3	Mono	1358	0.658502	1	No
ENSSSCG00000000262	SPRYD3	Neut	1358	-0.126324	1	No
ENSSSCG00000000262	SPRYD3	NK	1358	-0.224032	1	No
ENSSSCG00000000264	MFSD5	B21N	1468	0.479176	1	No
ENSSSCG00000000264	MFSD5	B21P	1468	0.0596169	1	No
ENSSSCG00000000264	MFSD5	T8N4P	1468	-0.703985	1	No
ENSSSCG00000000264	MFSD5	T8P4N	1468	-0.207931	1	No
ENSSSCG00000000264	MFSD5	T8P4P	1468	-0.0566469	1	No
ENSSSCG00000000264	MFSD5	TGDP	1468	-0.763338	1	No
ENSSSCG00000000264	MFSD5	Mono	1468	1.05101	1	No
ENSSSCG00000000264	MFSD5	Neut	1468	0.267988	1	No
ENSSSCG00000000264	MFSD5	NK	1468	-0.125888	1	No
ENSSSCG00000000265	ESPL1	B21N	343.111	2.09221	0.172117	No
ENSSSCG00000000265	ESPL1	B21P	343.111	1.32616	1	No
ENSSSCG00000000265	ESPL1	T8N4P	343.111	-0.833183	1	No
ENSSSCG00000000265	ESPL1	T8P4N	343.111	-0.634009	1	No
ENSSSCG00000000265	ESPL1	T8P4P	343.111	1.27111	1	No
ENSSSCG00000000265	ESPL1	TGDP	343.111	-1.49124	1	No
ENSSSCG00000000265	ESPL1	Mono	343.111	-4.7741	4.80307e-11	No
ENSSSCG00000000265	ESPL1	Neut	343.111	-0.284108	1	No
ENSSSCG00000000265	ESPL1	NK	343.111	3.32715	9.19262e-07	Yes
ENSSSCG00000000267	C12orf10	B21N	4564.94	0.567326	1	No
ENSSSCG00000000267	C12orf10	B21P	4564.94	0.480938	1	No
ENSSSCG00000000267	C12orf10	T8N4P	4564.94	0.0950031	1	No
ENSSSCG00000000267	C12orf10	T8P4N	4564.94	0.893529	1	No
ENSSSCG00000000267	C12orf10	T8P4P	4564.94	-0.320924	1	No
ENSSSCG00000000267	C12orf10	TGDP	4564.94	-0.607038	1	No
ENSSSCG00000000267	C12orf10	Mono	4564.94	-0.527733	1	No
ENSSSCG00000000267	C12orf10	Neut	4564.94	-0.268419	1	No
ENSSSCG00000000267	C12orf10	NK	4564.94	-0.312683	1	No
ENSSSCG00000000268	AAAS	B21N	932.778	0.716769	1	No
ENSSSCG00000000268	AAAS	B21P	932.778	0.207415	1	No
ENSSSCG00000000268	AAAS	T8N4P	932.778	0.122383	1	No
ENSSSCG00000000268	AAAS	T8P4N	932.778	0.645561	1	No
ENSSSCG00000000268	AAAS	T8P4P	932.778	-0.118689	1	No
ENSSSCG00000000268	AAAS	TGDP	932.778	0.108908	1	No
ENSSSCG00000000268	AAAS	Mono	932.778	-1.93955	4.00924e-05	No
ENSSSCG00000000268	AAAS	Neut	932.778	-0.531267	1	No
ENSSSCG00000000268	AAAS	NK	932.778	0.788473	1	No
ENSSSCG00000000272	SP1	B21N	1773.83	0.210444	1	No
ENSSSCG00000000272	SP1	B21P	1773.83	0.313127	1	No
ENSSSCG00000000272	SP1	T8N4P	1773.83	-0.050244	1	No
ENSSSCG00000000272	SP1	T8P4N	1773.83	-1.11956	1	No
ENSSSCG00000000272	SP1	T8P4P	1773.83	0.0678349	1	No
ENSSSCG00000000272	SP1	TGDP	1773.83	0.58431	1	No
ENSSSCG00000000272	SP1	Mono	1773.83	-0.289086	1	No
ENSSSCG00000000272	SP1	Neut	1773.83	0.0459621	1	No
ENSSSCG00000000272	SP1	NK	1773.83	0.237209	1	No
ENSSSCG00000000273	ENSSSCG00000000273	B21N	6738.39	0.272148	1	No
ENSSSCG00000000273	ENSSSCG00000000273	B21P	6738.39	0.420608	1	No
ENSSSCG00000000273	ENSSSCG00000000273	T8N4P	6738.39	-0.354185	1	No
ENSSSCG00000000273	ENSSSCG00000000273	T8P4N	6738.39	0.268	1	No
ENSSSCG00000000273	ENSSSCG00000000273	T8P4P	6738.39	-0.467173	1	No
ENSSSCG00000000273	ENSSSCG00000000273	TGDP	6738.39	-0.603594	1	No
ENSSSCG00000000273	ENSSSCG00000000273	Mono	6738.39	0.865232	1	No
ENSSSCG00000000273	ENSSSCG00000000273	Neut	6738.39	0.306732	1	No
ENSSSCG00000000273	ENSSSCG00000000273	NK	6738.39	-0.707768	1	No
ENSSSCG00000000274	PCBP2	B21N	19845.4	-0.0715324	1	No
ENSSSCG00000000274	PCBP2	B21P	19845.4	-0.242495	1	No
ENSSSCG00000000274	PCBP2	T8N4P	19845.4	-0.0880269	1	No
ENSSSCG00000000274	PCBP2	T8P4N	19845.4	0.38101	1	No
ENSSSCG00000000274	PCBP2	T8P4P	19845.4	-0.207751	1	No
ENSSSCG00000000274	PCBP2	TGDP	19845.4	-0.0837744	1	No
ENSSSCG00000000274	PCBP2	Mono	19845.4	0.207734	1	No
ENSSSCG00000000274	PCBP2	Neut	19845.4	-0.0353237	1	No
ENSSSCG00000000274	PCBP2	NK	19845.4	0.140158	1	No
ENSSSCG00000000275	MAP3K12	B21N	897	-0.560637	1	No
ENSSSCG00000000275	MAP3K12	B21P	897	-0.526774	1	No
ENSSSCG00000000275	MAP3K12	T8N4P	897	1.58007	0.956532	No
ENSSSCG00000000275	MAP3K12	T8P4N	897	1.02495	1	No
ENSSSCG00000000275	MAP3K12	T8P4P	897	1.90307	0.169206	No
ENSSSCG00000000275	MAP3K12	TGDP	897	1.03357	1	No
ENSSSCG00000000275	MAP3K12	Mono	897	-3.71395	7.48154e-12	No
ENSSSCG00000000275	MAP3K12	Neut	897	-0.345167	1	No
ENSSSCG00000000275	MAP3K12	NK	897	-0.395126	1	No
ENSSSCG00000000276	TARBP2	B21N	933.5	0.436802	1	No
ENSSSCG00000000276	TARBP2	B21P	933.5	0.191868	1	No
ENSSSCG00000000276	TARBP2	T8N4P	933.5	0.467986	1	No
ENSSSCG00000000276	TARBP2	T8P4N	933.5	0.650006	1	No
ENSSSCG00000000276	TARBP2	T8P4P	933.5	-0.203047	1	No
ENSSSCG00000000276	TARBP2	TGDP	933.5	0.234276	1	No
ENSSSCG00000000276	TARBP2	Mono	933.5	-0.301072	1	No
ENSSSCG00000000276	TARBP2	Neut	933.5	-0.667422	1	No
ENSSSCG00000000276	TARBP2	NK	933.5	-0.809397	1	No
ENSSSCG00000000277	NPFF	B21N	82.8889	1.2443	1	No
ENSSSCG00000000277	NPFF	B21P	82.8889	0.516617	1	No
ENSSSCG00000000277	NPFF	T8N4P	82.8889	0.857782	1	No
ENSSSCG00000000277	NPFF	T8P4N	82.8889	1.3402	1	No
ENSSSCG00000000277	NPFF	T8P4P	82.8889	-1.30016	1	No
ENSSSCG00000000277	NPFF	TGDP	82.8889	-0.497167	1	No
ENSSSCG00000000277	NPFF	Mono	82.8889	-1.20784	1	No
ENSSSCG00000000277	NPFF	Neut	82.8889	-0.765339	1	No
ENSSSCG00000000277	NPFF	NK	82.8889	-0.188399	1	No
ENSSSCG00000000278	ENSSSCG00000000278	B21N	2207	-0.289817	1	No
ENSSSCG00000000278	ENSSSCG00000000278	B21P	2207	-0.133911	1	No
ENSSSCG00000000278	ENSSSCG00000000278	T8N4P	2207	0.346957	1	No
ENSSSCG00000000278	ENSSSCG00000000278	T8P4N	2207	-0.424332	1	No
ENSSSCG00000000278	ENSSSCG00000000278	T8P4P	2207	0.144337	1	No
ENSSSCG00000000278	ENSSSCG00000000278	TGDP	2207	0.773656	1	No
ENSSSCG00000000278	ENSSSCG00000000278	Mono	2207	0.563951	1	No
ENSSSCG00000000278	ENSSSCG00000000278	Neut	2207	-0.553232	1	No
ENSSSCG00000000278	ENSSSCG00000000278	NK	2207	-0.427611	1	No
ENSSSCG00000000288	ENSSSCG00000000288	B21N	22853.1	-0.0931704	1	No
ENSSSCG00000000288	ENSSSCG00000000288	B21P	22853.1	0.0492079	1	No
ENSSSCG00000000288	ENSSSCG00000000288	T8N4P	22853.1	0.1603	1	No
ENSSSCG00000000288	ENSSSCG00000000288	T8P4N	22853.1	0.248941	1	No
ENSSSCG00000000288	ENSSSCG00000000288	T8P4P	22853.1	-0.0854695	1	No
ENSSSCG00000000288	ENSSSCG00000000288	TGDP	22853.1	0.250103	1	No
ENSSSCG00000000288	ENSSSCG00000000288	Mono	22853.1	-0.0614444	1	No
ENSSSCG00000000288	ENSSSCG00000000288	Neut	22853.1	-0.588679	1	No
ENSSSCG00000000288	ENSSSCG00000000288	NK	22853.1	0.120211	1	No
ENSSSCG00000000289	NFE2	Neut	1173.5	7.92265	2.66999e-79	Yes
ENSSSCG00000000289	NFE2	B21N	1173.5	2.53192	0.000880622	Yes
ENSSSCG00000000289	NFE2	B21P	1173.5	-3.60004	9.81656e-05	No
ENSSSCG00000000289	NFE2	T8N4P	1173.5	-1.29412	1	No
ENSSSCG00000000289	NFE2	T8P4N	1173.5	-3.52685	0.000370274	No
ENSSSCG00000000289	NFE2	T8P4P	1173.5	-0.192825	1	No
ENSSSCG00000000289	NFE2	TGDP	1173.5	-2.83622	0.00505608	No
ENSSSCG00000000289	NFE2	NK	1173.5	-6.23151	2.20318e-05	No
ENSSSCG00000000289	NFE2	Mono	1173.5	7.22699	1.11467e-64	Yes
ENSSSCG00000000290	COPZ1	B21N	5535.94	0.220411	1	No
ENSSSCG00000000290	COPZ1	B21P	5535.94	0.0349591	1	No
ENSSSCG00000000290	COPZ1	T8N4P	5535.94	-0.392911	1	No
ENSSSCG00000000290	COPZ1	T8P4N	5535.94	0.290101	1	No
ENSSSCG00000000290	COPZ1	T8P4P	5535.94	-0.278595	1	No
ENSSSCG00000000290	COPZ1	TGDP	5535.94	-0.0200025	1	No
ENSSSCG00000000290	COPZ1	Mono	5535.94	0.139033	1	No
ENSSSCG00000000290	COPZ1	Neut	5535.94	-0.221004	1	No
ENSSSCG00000000290	COPZ1	NK	5535.94	0.228009	1	No
ENSSSCG00000000291	GPR84	Neut	432.111	10.0511	2.28823e-41	Yes
ENSSSCG00000000291	GPR84	B21N	432.111	0.700895	1	No
ENSSSCG00000000291	GPR84	B21P	432.111	-0.202742	1	No
ENSSSCG00000000291	GPR84	T8N4P	432.111	-1.95176	1	No
ENSSSCG00000000291	GPR84	T8P4N	432.111	-0.476837	1	No
ENSSSCG00000000291	GPR84	T8P4P	432.111	-4.43813	0.309822	No
ENSSSCG00000000291	GPR84	TGDP	432.111	-6.02527	0.0202514	No
ENSSSCG00000000291	GPR84	Mono	432.111	4.5061	9.4661e-07	Yes
ENSSSCG00000000291	GPR84	NK	432.111	-2.16334	1	No
ENSSSCG00000000292	ZNF385A	B21N	597.333	2.22251	4.55552e-05	Yes
ENSSSCG00000000292	ZNF385A	B21P	597.333	0.170901	1	No
ENSSSCG00000000292	ZNF385A	T8N4P	597.333	-3.37773	2.90438e-10	No
ENSSSCG00000000292	ZNF385A	T8P4N	597.333	-0.357628	1	No
ENSSSCG00000000292	ZNF385A	T8P4P	597.333	-3.50923	5.48009e-11	No
ENSSSCG00000000292	ZNF385A	TGDP	597.333	-0.394522	1	No
ENSSSCG00000000292	ZNF385A	Mono	597.333	5.23478	1.45001e-62	Yes
ENSSSCG00000000292	ZNF385A	Neut	597.333	1.72467	0.0552464	No
ENSSSCG00000000292	ZNF385A	NK	597.333	-1.71375	0.10454	No
ENSSSCG00000000293	ITGA5	B21N	5587.78	-1.21595	1	No
ENSSSCG00000000293	ITGA5	B21P	5587.78	-6.70016	5.10009e-38	No
ENSSSCG00000000293	ITGA5	T8N4P	5587.78	1.5318	1	No
ENSSSCG00000000293	ITGA5	T8P4N	5587.78	1.38404	1	No
ENSSSCG00000000293	ITGA5	T8P4P	5587.78	1.2888	1	No
ENSSSCG00000000293	ITGA5	TGDP	5587.78	1.95653	0.182469	No
ENSSSCG00000000293	ITGA5	Mono	5587.78	0.872237	1	No
ENSSSCG00000000293	ITGA5	Neut	5587.78	0.460751	1	No
ENSSSCG00000000293	ITGA5	NK	5587.78	0.421948	1	No
ENSSSCG00000000295	NCKAP1L	B21N	15733.7	0.0556298	1	No
ENSSSCG00000000295	NCKAP1L	B21P	15733.7	-0.0575306	1	No
ENSSSCG00000000295	NCKAP1L	T8N4P	15733.7	-0.191867	1	No
ENSSSCG00000000295	NCKAP1L	T8P4N	15733.7	-0.0881934	1	No
ENSSSCG00000000295	NCKAP1L	T8P4P	15733.7	-0.0341587	1	No
ENSSSCG00000000295	NCKAP1L	TGDP	15733.7	-0.0704743	1	No
ENSSSCG00000000295	NCKAP1L	Mono	15733.7	0.697812	1	No
ENSSSCG00000000295	NCKAP1L	Neut	15733.7	-0.171802	1	No
ENSSSCG00000000295	NCKAP1L	NK	15733.7	-0.139416	1	No
ENSSSCG00000000297	PDE1B	B21N	1045	0.981578	1	No
ENSSSCG00000000297	PDE1B	B21P	1045	1.40794	1	No
ENSSSCG00000000297	PDE1B	T8N4P	1045	-0.414724	1	No
ENSSSCG00000000297	PDE1B	T8P4N	1045	-0.378454	1	No
ENSSSCG00000000297	PDE1B	T8P4P	1045	-0.419368	1	No
ENSSSCG00000000297	PDE1B	TGDP	1045	0.216919	1	No
ENSSSCG00000000297	PDE1B	Mono	1045	0.264905	1	No
ENSSSCG00000000297	PDE1B	Neut	1045	-0.613423	1	No
ENSSSCG00000000297	PDE1B	NK	1045	-1.04537	1	No
ENSSSCG00000000299	TESPA1	B21N	1521.89	-0.0345897	1	No
ENSSSCG00000000299	TESPA1	B21P	1521.89	-1.59905	0.225182	No
ENSSSCG00000000299	TESPA1	T8N4P	1521.89	1.1793	1	No
ENSSSCG00000000299	TESPA1	T8P4N	1521.89	0.266378	1	No
ENSSSCG00000000299	TESPA1	T8P4P	1521.89	0.844828	1	No
ENSSSCG00000000299	TESPA1	TGDP	1521.89	0.466113	1	No
ENSSSCG00000000299	TESPA1	Mono	1521.89	-0.222761	1	No
ENSSSCG00000000299	TESPA1	Neut	1521.89	-0.664304	1	No
ENSSSCG00000000299	TESPA1	NK	1521.89	-0.235916	1	No
ENSSSCG00000000359	ENSSSCG00000000359	B21N	849.444	0.623166	1	No
ENSSSCG00000000359	ENSSSCG00000000359	B21P	849.444	0.0846861	1	No
ENSSSCG00000000359	ENSSSCG00000000359	T8N4P	849.444	-0.0345564	1	No
ENSSSCG00000000359	ENSSSCG00000000359	T8P4N	849.444	0.452743	1	No
ENSSSCG00000000359	ENSSSCG00000000359	T8P4P	849.444	-0.019924	1	No
ENSSSCG00000000359	ENSSSCG00000000359	TGDP	849.444	-0.561467	1	No
ENSSSCG00000000359	ENSSSCG00000000359	Mono	849.444	0.748731	1	No
ENSSSCG00000000359	ENSSSCG00000000359	Neut	849.444	-0.208918	1	No
ENSSSCG00000000359	ENSSSCG00000000359	NK	849.444	-1.08446	1	No
ENSSSCG00000000361	CD63	B21N	9801.44	-0.300112	1	No
ENSSSCG00000000361	CD63	B21P	9801.44	-1.96554	0.0866685	No
ENSSSCG00000000361	CD63	T8N4P	9801.44	-0.298679	1	No
ENSSSCG00000000361	CD63	T8P4N	9801.44	0.476444	1	No
ENSSSCG00000000361	CD63	T8P4P	9801.44	-0.35111	1	No
ENSSSCG00000000361	CD63	TGDP	9801.44	0.162397	1	No
ENSSSCG00000000361	CD63	Mono	9801.44	1.7454	0.202209	No
ENSSSCG00000000361	CD63	Neut	9801.44	0.700003	1	No
ENSSSCG00000000361	CD63	NK	9801.44	-0.168801	1	No
ENSSSCG00000000363	GDF11	B21N	146.444	-1.04267	1	No
ENSSSCG00000000363	GDF11	B21P	146.444	-1.93155	0.0788793	No
ENSSSCG00000000363	GDF11	T8N4P	146.444	1.57318	0.664323	No
ENSSSCG00000000363	GDF11	T8P4N	146.444	1.69017	0.34853	No
ENSSSCG00000000363	GDF11	T8P4P	146.444	1.62902	0.530032	No
ENSSSCG00000000363	GDF11	TGDP	146.444	1.05783	1	No
ENSSSCG00000000363	GDF11	Mono	146.444	-4.40716	3.86823e-10	No
ENSSSCG00000000363	GDF11	Neut	146.444	-0.0032899	1	No
ENSSSCG00000000363	GDF11	NK	146.444	1.43448	0.989967	No
ENSSSCG00000000364	SARNP	B21N	2996.94	-0.0473237	1	No
ENSSSCG00000000364	SARNP	B21P	2996.94	0.068593	1	No
ENSSSCG00000000364	SARNP	T8N4P	2996.94	-0.31573	1	No
ENSSSCG00000000364	SARNP	T8P4N	2996.94	0.299319	1	No
ENSSSCG00000000364	SARNP	T8P4P	2996.94	-0.224771	1	No
ENSSSCG00000000364	SARNP	TGDP	2996.94	-0.162685	1	No
ENSSSCG00000000364	SARNP	Mono	2996.94	0.00195784	1	No
ENSSSCG00000000364	SARNP	Neut	2996.94	0.319303	1	No
ENSSSCG00000000364	SARNP	NK	2996.94	0.0613371	1	No
ENSSSCG00000000365	ENSSSCG00000000365	B21N	3743.56	0.112734	1	No
ENSSSCG00000000365	ENSSSCG00000000365	B21P	3743.56	0.322429	1	No
ENSSSCG00000000365	ENSSSCG00000000365	T8N4P	3743.56	0.0298386	1	No
ENSSSCG00000000365	ENSSSCG00000000365	T8P4N	3743.56	0.511236	1	No
ENSSSCG00000000365	ENSSSCG00000000365	T8P4P	3743.56	0.0847913	1	No
ENSSSCG00000000365	ENSSSCG00000000365	TGDP	3743.56	-0.630878	1	No
ENSSSCG00000000365	ENSSSCG00000000365	Mono	3743.56	0.0655442	1	No
ENSSSCG00000000365	ENSSSCG00000000365	Neut	3743.56	0.0169469	1	No
ENSSSCG00000000365	ENSSSCG00000000365	NK	3743.56	-0.512642	1	No
ENSSSCG00000000366	DNAJC14	B21N	3507.44	-0.0286998	1	No
ENSSSCG00000000366	DNAJC14	B21P	3507.44	-0.37129	1	No
ENSSSCG00000000366	DNAJC14	T8N4P	3507.44	-0.0259127	1	No
ENSSSCG00000000366	DNAJC14	T8P4N	3507.44	0.016469	1	No
ENSSSCG00000000366	DNAJC14	T8P4P	3507.44	-0.113442	1	No
ENSSSCG00000000366	DNAJC14	TGDP	3507.44	0.0128891	1	No
ENSSSCG00000000366	DNAJC14	Mono	3507.44	0.542926	1	No
ENSSSCG00000000366	DNAJC14	Neut	3507.44	-0.081705	1	No
ENSSSCG00000000366	DNAJC14	NK	3507.44	0.0487649	1	No
ENSSSCG00000000367	ENSSSCG00000000367	B21N	278.556	-0.341889	1	No
ENSSSCG00000000367	ENSSSCG00000000367	B21P	278.556	-0.824667	1	No
ENSSSCG00000000367	ENSSSCG00000000367	T8N4P	278.556	-0.676498	1	No
ENSSSCG00000000367	ENSSSCG00000000367	T8P4N	278.556	1.10234	1	No
ENSSSCG00000000367	ENSSSCG00000000367	T8P4P	278.556	-1.18774	1	No
ENSSSCG00000000367	ENSSSCG00000000367	TGDP	278.556	0.199321	1	No
ENSSSCG00000000367	ENSSSCG00000000367	Mono	278.556	2.4518	4.23464e-10	Yes
ENSSSCG00000000367	ENSSSCG00000000367	Neut	278.556	-0.07091	1	No
ENSSSCG00000000367	ENSSSCG00000000367	NK	278.556	-0.651765	1	No
ENSSSCG00000000368	MMP19	Mono	98.7778	10.6736	1.22336e-36	Yes
ENSSSCG00000000368	MMP19	B21N	98.7778	-2.9539	1	No
ENSSSCG00000000368	MMP19	B21P	98.7778	-1.33051	1	No
ENSSSCG00000000368	MMP19	T8N4P	98.7778	-1.33121	1	No
ENSSSCG00000000368	MMP19	T8P4N	98.7778	-2.9539	1	No
ENSSSCG00000000368	MMP19	T8P4P	98.7778	-2.9539	1	No
ENSSSCG00000000368	MMP19	TGDP	98.7778	-2.9539	1	No
ENSSSCG00000000368	MMP19	NK	98.7778	-2.9539	1	No
ENSSSCG00000000368	MMP19	Neut	98.7778	6.75768	1.03082e-12	Yes
ENSSSCG00000000370	DGKA	B21N	4525.56	-0.767413	1	No
ENSSSCG00000000370	DGKA	B21P	4525.56	-0.332121	1	No
ENSSSCG00000000370	DGKA	T8N4P	4525.56	2.42579	8.44095e-05	Yes
ENSSSCG00000000370	DGKA	T8P4N	4525.56	1.40882	1	No
ENSSSCG00000000370	DGKA	T8P4P	4525.56	1.89332	0.0582155	No
ENSSSCG00000000370	DGKA	TGDP	4525.56	-1.07526	1	No
ENSSSCG00000000370	DGKA	Mono	4525.56	-2.97266	1.36038e-09	No
ENSSSCG00000000370	DGKA	Neut	4525.56	-0.222939	1	No
ENSSSCG00000000370	DGKA	NK	4525.56	-0.357524	1	No
ENSSSCG00000000373	CDK2	B21N	789.556	0.962337	1	No
ENSSSCG00000000373	CDK2	B21P	789.556	0.818995	1	No
ENSSSCG00000000373	CDK2	T8N4P	789.556	-0.591567	1	No
ENSSSCG00000000373	CDK2	T8P4N	789.556	-0.314586	1	No
ENSSSCG00000000373	CDK2	T8P4P	789.556	-0.123783	1	No
ENSSSCG00000000373	CDK2	TGDP	789.556	-0.847701	1	No
ENSSSCG00000000373	CDK2	Mono	789.556	-1.8263	0.0267063	No
ENSSSCG00000000373	CDK2	Neut	789.556	0.0444501	1	No
ENSSSCG00000000373	CDK2	NK	789.556	1.87815	0.0247144	Yes
ENSSSCG00000000374	RPS26	B21N	49971.2	0.115295	1	No
ENSSSCG00000000374	RPS26	B21P	49971.2	0.464284	1	No
ENSSSCG00000000374	RPS26	T8N4P	49971.2	0.280113	1	No
ENSSSCG00000000374	RPS26	T8P4N	49971.2	1.04104	1	No
ENSSSCG00000000374	RPS26	T8P4P	49971.2	-0.177424	1	No
ENSSSCG00000000374	RPS26	TGDP	49971.2	-0.353097	1	No
ENSSSCG00000000374	RPS26	Mono	49971.2	-0.478461	1	No
ENSSSCG00000000374	RPS26	Neut	49971.2	-0.4247	1	No
ENSSSCG00000000374	RPS26	NK	49971.2	-0.467046	1	No
ENSSSCG00000000376	SUOX	B21N	881.056	0.144222	1	No
ENSSSCG00000000376	SUOX	B21P	881.056	-0.248282	1	No
ENSSSCG00000000376	SUOX	T8N4P	881.056	0.418666	1	No
ENSSSCG00000000376	SUOX	T8P4N	881.056	0.805135	1	No
ENSSSCG00000000376	SUOX	T8P4P	881.056	0.187758	1	No
ENSSSCG00000000376	SUOX	TGDP	881.056	-0.18998	1	No
ENSSSCG00000000376	SUOX	Mono	881.056	-1.52985	0.319745	No
ENSSSCG00000000376	SUOX	Neut	881.056	-0.0482774	1	No
ENSSSCG00000000376	SUOX	NK	881.056	0.460611	1	No
ENSSSCG00000000377	ENSSSCG00000000377	B21N	6210.17	0.208472	1	No
ENSSSCG00000000377	ENSSSCG00000000377	B21P	6210.17	0.0998272	1	No
ENSSSCG00000000377	ENSSSCG00000000377	T8N4P	6210.17	-0.0818469	1	No
ENSSSCG00000000377	ENSSSCG00000000377	T8P4N	6210.17	0.533992	1	No
ENSSSCG00000000377	ENSSSCG00000000377	T8P4P	6210.17	-0.211032	1	No
ENSSSCG00000000377	ENSSSCG00000000377	TGDP	6210.17	0.0243857	1	No
ENSSSCG00000000377	ENSSSCG00000000377	Mono	6210.17	-0.734852	1	No
ENSSSCG00000000377	ENSSSCG00000000377	Neut	6210.17	-0.301715	1	No
ENSSSCG00000000377	ENSSSCG00000000377	NK	6210.17	0.462769	1	No
ENSSSCG00000000379	ESYT1	B21N	11250.3	0.171363	1	No
ENSSSCG00000000379	ESYT1	B21P	11250.3	-0.116074	1	No
ENSSSCG00000000379	ESYT1	T8N4P	11250.3	-0.80152	1	No
ENSSSCG00000000379	ESYT1	T8P4N	11250.3	-0.222868	1	No
ENSSSCG00000000379	ESYT1	T8P4P	11250.3	0.215643	1	No
ENSSSCG00000000379	ESYT1	TGDP	11250.3	0.852562	1	No
ENSSSCG00000000379	ESYT1	Mono	11250.3	0.098531	1	No
ENSSSCG00000000379	ESYT1	Neut	11250.3	-0.275217	1	No
ENSSSCG00000000379	ESYT1	NK	11250.3	0.0775811	1	No
ENSSSCG00000000382	SMARCC2	B21N	5634.5	-0.325885	1	No
ENSSSCG00000000382	SMARCC2	B21P	5634.5	-0.342363	1	No
ENSSSCG00000000382	SMARCC2	T8N4P	5634.5	0.299602	1	No
ENSSSCG00000000382	SMARCC2	T8P4N	5634.5	-0.126526	1	No
ENSSSCG00000000382	SMARCC2	T8P4P	5634.5	0.112144	1	No
ENSSSCG00000000382	SMARCC2	TGDP	5634.5	0.564325	1	No
ENSSSCG00000000382	SMARCC2	Mono	5634.5	-0.138789	1	No
ENSSSCG00000000382	SMARCC2	Neut	5634.5	-0.405579	1	No
ENSSSCG00000000382	SMARCC2	NK	5634.5	0.363071	1	No
ENSSSCG00000000383	RNF41	B21N	956.889	-0.00488919	1	No
ENSSSCG00000000383	RNF41	B21P	956.889	-0.0922868	1	No
ENSSSCG00000000383	RNF41	T8N4P	956.889	0.0222015	1	No
ENSSSCG00000000383	RNF41	T8P4N	956.889	0.106143	1	No
ENSSSCG00000000383	RNF41	T8P4P	956.889	-0.178893	1	No
ENSSSCG00000000383	RNF41	TGDP	956.889	0.264716	1	No
ENSSSCG00000000383	RNF41	Mono	956.889	0.231618	1	No
ENSSSCG00000000383	RNF41	Neut	956.889	-0.0855477	1	No
ENSSSCG00000000383	RNF41	NK	956.889	-0.263063	1	No
ENSSSCG00000000384	NABP2	B21N	743.611	0.459757	1	No
ENSSSCG00000000384	NABP2	B21P	743.611	0.167281	1	No
ENSSSCG00000000384	NABP2	T8N4P	743.611	-0.137567	1	No
ENSSSCG00000000384	NABP2	T8P4N	743.611	0.0919241	1	No
ENSSSCG00000000384	NABP2	T8P4P	743.611	-0.25604	1	No
ENSSSCG00000000384	NABP2	TGDP	743.611	-0.142461	1	No
ENSSSCG00000000384	NABP2	Mono	743.611	0.473293	1	No
ENSSSCG00000000384	NABP2	Neut	743.611	-0.198304	1	No
ENSSSCG00000000384	NABP2	NK	743.611	-0.457883	1	No
ENSSSCG00000000386	ANKRD52	B21N	1442.06	0.108515	1	No
ENSSSCG00000000386	ANKRD52	B21P	1442.06	0.220243	1	No
ENSSSCG00000000386	ANKRD52	T8N4P	1442.06	0.322429	1	No
ENSSSCG00000000386	ANKRD52	T8P4N	1442.06	-0.190199	1	No
ENSSSCG00000000386	ANKRD52	T8P4P	1442.06	0.375522	1	No
ENSSSCG00000000386	ANKRD52	TGDP	1442.06	0.757175	1	No
ENSSSCG00000000386	ANKRD52	Mono	1442.06	-0.544786	1	No
ENSSSCG00000000386	ANKRD52	Neut	1442.06	-1.00613	1	No
ENSSSCG00000000386	ANKRD52	NK	1442.06	-0.0427698	1	No
ENSSSCG00000000393	PAN2	B21N	4532.22	0.193255	1	No
ENSSSCG00000000393	PAN2	B21P	4532.22	0.851728	1	No
ENSSSCG00000000393	PAN2	T8N4P	4532.22	0.456908	1	No
ENSSSCG00000000393	PAN2	T8P4N	4532.22	-0.438717	1	No
ENSSSCG00000000393	PAN2	T8P4P	4532.22	0.0894105	1	No
ENSSSCG00000000393	PAN2	TGDP	4532.22	1.03867	1	No
ENSSSCG00000000393	PAN2	Mono	4532.22	-0.834295	1	No
ENSSSCG00000000393	PAN2	Neut	4532.22	-0.834184	1	No
ENSSSCG00000000393	PAN2	NK	4532.22	-0.522778	1	No
ENSSSCG00000000394	ENSSSCG00000000394	B21N	1398.67	0.618286	1	No
ENSSSCG00000000394	ENSSSCG00000000394	B21P	1398.67	0.3029	1	No
ENSSSCG00000000394	ENSSSCG00000000394	T8N4P	1398.67	0.303475	1	No
ENSSSCG00000000394	ENSSSCG00000000394	T8P4N	1398.67	0.742026	1	No
ENSSSCG00000000394	ENSSSCG00000000394	T8P4P	1398.67	-0.167683	1	No
ENSSSCG00000000394	ENSSSCG00000000394	TGDP	1398.67	-0.41256	1	No
ENSSSCG00000000394	ENSSSCG00000000394	Mono	1398.67	-0.392986	1	No
ENSSSCG00000000394	ENSSSCG00000000394	Neut	1398.67	-0.548501	1	No
ENSSSCG00000000394	ENSSSCG00000000394	NK	1398.67	-0.444958	1	No
ENSSSCG00000000396	STAT2	B21N	4936.06	0.639762	1	No
ENSSSCG00000000396	STAT2	B21P	4936.06	1.01771	1	No
ENSSSCG00000000396	STAT2	T8N4P	4936.06	-0.376861	1	No
ENSSSCG00000000396	STAT2	T8P4N	4936.06	-0.472363	1	No
ENSSSCG00000000396	STAT2	T8P4P	4936.06	-0.597038	1	No
ENSSSCG00000000396	STAT2	TGDP	4936.06	-0.940924	1	No
ENSSSCG00000000396	STAT2	Mono	4936.06	0.47383	1	No
ENSSSCG00000000396	STAT2	Neut	4936.06	1.06973	1	No
ENSSSCG00000000396	STAT2	NK	4936.06	-0.813842	1	No
ENSSSCG00000000399	TIMELESS	B21N	365.889	1.91149	0.0446926	Yes
ENSSSCG00000000399	TIMELESS	B21P	365.889	1.67027	0.17853	No
ENSSSCG00000000399	TIMELESS	T8N4P	365.889	-0.111155	1	No
ENSSSCG00000000399	TIMELESS	T8P4N	365.889	-0.888749	1	No
ENSSSCG00000000399	TIMELESS	T8P4P	365.889	0.539479	1	No
ENSSSCG00000000399	TIMELESS	TGDP	365.889	-0.497918	1	No
ENSSSCG00000000399	TIMELESS	Mono	365.889	-3.63086	2.20473e-12	No
ENSSSCG00000000399	TIMELESS	Neut	365.889	-0.862088	1	No
ENSSSCG00000000399	TIMELESS	NK	365.889	1.86954	0.0337884	Yes
ENSSSCG00000000402	RBMS2	B21N	316.722	0.756479	1	No
ENSSSCG00000000402	RBMS2	B21P	316.722	-2.29681	0.0347838	No
ENSSSCG00000000402	RBMS2	T8N4P	316.722	0.0171736	1	No
ENSSSCG00000000402	RBMS2	T8P4N	316.722	2.382	0.0253447	Yes
ENSSSCG00000000402	RBMS2	T8P4P	316.722	-2.45652	0.0262397	No
ENSSSCG00000000402	RBMS2	TGDP	316.722	2.59001	0.00329529	Yes
ENSSSCG00000000402	RBMS2	Mono	316.722	-1.91414	0.16721	No
ENSSSCG00000000402	RBMS2	Neut	316.722	0.881736	1	No
ENSSSCG00000000402	RBMS2	NK	316.722	0.0400718	1	No
ENSSSCG00000000403	BAZ2A	B21N	6461	-0.49147	1	No
ENSSSCG00000000403	BAZ2A	B21P	6461	-0.0774313	1	No
ENSSSCG00000000403	BAZ2A	T8N4P	6461	0.384703	1	No
ENSSSCG00000000403	BAZ2A	T8P4N	6461	-0.41255	1	No
ENSSSCG00000000403	BAZ2A	T8P4P	6461	0.324724	1	No
ENSSSCG00000000403	BAZ2A	TGDP	6461	0.481244	1	No
ENSSSCG00000000403	BAZ2A	Mono	6461	0.420487	1	No
ENSSSCG00000000403	BAZ2A	Neut	6461	-0.499914	1	No
ENSSSCG00000000403	BAZ2A	NK	6461	-0.129793	1	No
ENSSSCG00000000405	ENSSSCG00000000405	B21N	25871.7	0.368363	1	No
ENSSSCG00000000405	ENSSSCG00000000405	B21P	25871.7	0.149374	1	No
ENSSSCG00000000405	ENSSSCG00000000405	T8N4P	25871.7	-0.381417	1	No
ENSSSCG00000000405	ENSSSCG00000000405	T8P4N	25871.7	0.494896	1	No
ENSSSCG00000000405	ENSSSCG00000000405	T8P4P	25871.7	-0.33704	1	No
ENSSSCG00000000405	ENSSSCG00000000405	TGDP	25871.7	-0.337136	1	No
ENSSSCG00000000405	ENSSSCG00000000405	Mono	25871.7	0.197525	1	No
ENSSSCG00000000405	ENSSSCG00000000405	Neut	25871.7	-0.408877	1	No
ENSSSCG00000000405	ENSSSCG00000000405	NK	25871.7	0.254311	1	No
ENSSSCG00000000406	PTGES3	B21N	3239.22	0.145274	1	No
ENSSSCG00000000406	PTGES3	B21P	3239.22	0.213536	1	No
ENSSSCG00000000406	PTGES3	T8N4P	3239.22	-0.439056	1	No
ENSSSCG00000000406	PTGES3	T8P4N	3239.22	0.141856	1	No
ENSSSCG00000000406	PTGES3	T8P4P	3239.22	-0.168146	1	No
ENSSSCG00000000406	PTGES3	TGDP	3239.22	-0.653721	1	No
ENSSSCG00000000406	PTGES3	Mono	3239.22	-0.433672	1	No
ENSSSCG00000000406	PTGES3	Neut	3239.22	0.367752	1	No
ENSSSCG00000000406	PTGES3	NK	3239.22	0.826177	1	No
ENSSSCG00000000411	NAB2	B21N	245.889	-0.594033	1	No
ENSSSCG00000000411	NAB2	B21P	245.889	-0.0973609	1	No
ENSSSCG00000000411	NAB2	T8N4P	245.889	0.592924	1	No
ENSSSCG00000000411	NAB2	T8P4N	245.889	0.511881	1	No
ENSSSCG00000000411	NAB2	T8P4P	245.889	-0.0734306	1	No
ENSSSCG00000000411	NAB2	TGDP	245.889	0.461146	1	No
ENSSSCG00000000411	NAB2	Mono	245.889	-0.130368	1	No
ENSSSCG00000000411	NAB2	Neut	245.889	-0.564507	1	No
ENSSSCG00000000411	NAB2	NK	245.889	-0.106253	1	No
ENSSSCG00000000423	LRP1	B21N	2556.89	-1.62109	0.3642	No
ENSSSCG00000000423	LRP1	B21P	2556.89	-5.84617	9.32757e-32	No
ENSSSCG00000000423	LRP1	T8N4P	2556.89	-0.549867	1	No
ENSSSCG00000000423	LRP1	T8P4N	2556.89	0.31056	1	No
ENSSSCG00000000423	LRP1	T8P4P	2556.89	-2.13437	0.00157428	No
ENSSSCG00000000423	LRP1	TGDP	2556.89	-1.36677	1	No
ENSSSCG00000000423	LRP1	Mono	2556.89	5.59403	3.20934e-65	Yes
ENSSSCG00000000423	LRP1	Neut	2556.89	0.877563	1	No
ENSSSCG00000000423	LRP1	NK	2556.89	4.73613	1.13835e-42	Yes
ENSSSCG00000000431	MBD6	B21N	1234.33	0.0810704	1	No
ENSSSCG00000000431	MBD6	B21P	1234.33	-0.625299	1	No
ENSSSCG00000000431	MBD6	T8N4P	1234.33	-0.202705	1	No
ENSSSCG00000000431	MBD6	T8P4N	1234.33	-0.203446	1	No
ENSSSCG00000000431	MBD6	T8P4P	1234.33	-0.0586666	1	No
ENSSSCG00000000431	MBD6	TGDP	1234.33	0.598764	1	No
ENSSSCG00000000431	MBD6	Mono	1234.33	-0.124698	1	No
ENSSSCG00000000431	MBD6	Neut	1234.33	0.794035	1	No
ENSSSCG00000000431	MBD6	NK	1234.33	-0.259056	1	No
ENSSSCG00000000433	B4GALNT1	B21N	570.222	-3.09766	0.000705993	No
ENSSSCG00000000433	B4GALNT1	B21P	570.222	-7.59984	4.55527e-08	No
ENSSSCG00000000433	B4GALNT1	T8N4P	570.222	1.67667	1	No
ENSSSCG00000000433	B4GALNT1	T8P4N	570.222	-1.6755	1	No
ENSSSCG00000000433	B4GALNT1	T8P4P	570.222	3.40435	9.71942e-07	Yes
ENSSSCG00000000433	B4GALNT1	TGDP	570.222	0.0301938	1	No
ENSSSCG00000000433	B4GALNT1	Mono	570.222	4.57735	8.75811e-16	Yes
ENSSSCG00000000433	B4GALNT1	Neut	570.222	4.7075	1.85993e-16	Yes
ENSSSCG00000000433	B4GALNT1	NK	570.222	-2.02306	0.211811	No
ENSSSCG00000000437	ARHGAP9	B21N	5398.11	-0.678296	1	No
ENSSSCG00000000437	ARHGAP9	B21P	5398.11	-0.79274	1	No
ENSSSCG00000000437	ARHGAP9	T8N4P	5398.11	0.263392	1	No
ENSSSCG00000000437	ARHGAP9	T8P4N	5398.11	0.559157	1	No
ENSSSCG00000000437	ARHGAP9	T8P4P	5398.11	-0.964751	1	No
ENSSSCG00000000437	ARHGAP9	TGDP	5398.11	0.0216907	1	No
ENSSSCG00000000437	ARHGAP9	Mono	5398.11	-0.574885	1	No
ENSSSCG00000000437	ARHGAP9	Neut	5398.11	1.04896	1	No
ENSSSCG00000000437	ARHGAP9	NK	5398.11	1.11747	1	No
ENSSSCG00000000439	KIF5A	B21N	196.222	1.01685	1	No
ENSSSCG00000000439	KIF5A	B21P	196.222	0.678961	1	No
ENSSSCG00000000439	KIF5A	T8N4P	196.222	0.405212	1	No
ENSSSCG00000000439	KIF5A	T8P4N	196.222	0.831792	1	No
ENSSSCG00000000439	KIF5A	T8P4P	196.222	0.532054	1	No
ENSSSCG00000000439	KIF5A	TGDP	196.222	1.31072	1	No
ENSSSCG00000000439	KIF5A	Mono	196.222	-4.80007	1.4959e-10	No
ENSSSCG00000000439	KIF5A	Neut	196.222	-0.512199	1	No
ENSSSCG00000000439	KIF5A	NK	196.222	0.536684	1	No
ENSSSCG00000000444	DCTN2	B21N	4564.67	0.175052	1	No
ENSSSCG00000000444	DCTN2	B21P	4564.67	-0.0211735	1	No
ENSSSCG00000000444	DCTN2	T8N4P	4564.67	-0.183312	1	No
ENSSSCG00000000444	DCTN2	T8P4N	4564.67	0.514919	1	No
ENSSSCG00000000444	DCTN2	T8P4P	4564.67	-0.261127	1	No
ENSSSCG00000000444	DCTN2	TGDP	4564.67	-0.271893	1	No
ENSSSCG00000000444	DCTN2	Mono	4564.67	0.446808	1	No
ENSSSCG00000000444	DCTN2	Neut	4564.67	-0.315222	1	No
ENSSSCG00000000444	DCTN2	NK	4564.67	-0.0840526	1	No
ENSSSCG00000000449	DTX3	B21N	2944.17	-0.0134356	1	No
ENSSSCG00000000449	DTX3	B21P	2944.17	0.282712	1	No
ENSSSCG00000000449	DTX3	T8N4P	2944.17	0.625212	1	No
ENSSSCG00000000449	DTX3	T8P4N	2944.17	-0.0349985	1	No
ENSSSCG00000000449	DTX3	T8P4P	2944.17	0.68536	1	No
ENSSSCG00000000449	DTX3	TGDP	2944.17	0.520309	1	No
ENSSSCG00000000449	DTX3	Mono	2944.17	0.35784	1	No
ENSSSCG00000000449	DTX3	Neut	2944.17	-0.83689	1	No
ENSSSCG00000000449	DTX3	NK	2944.17	-1.58611	0.563877	No
ENSSSCG00000000453	ATP23	B21N	218.944	0.0329596	1	No
ENSSSCG00000000453	ATP23	B21P	218.944	0.6218	1	No
ENSSSCG00000000453	ATP23	T8N4P	218.944	-0.160426	1	No
ENSSSCG00000000453	ATP23	T8P4N	218.944	0.130265	1	No
ENSSSCG00000000453	ATP23	T8P4P	218.944	0.155802	1	No
ENSSSCG00000000453	ATP23	TGDP	218.944	-0.308385	1	No
ENSSSCG00000000453	ATP23	Mono	218.944	0.132039	1	No
ENSSSCG00000000453	ATP23	Neut	218.944	-0.460061	1	No
ENSSSCG00000000453	ATP23	NK	218.944	-0.143995	1	No
ENSSSCG00000000455	LRIG3	B21N	43	1.50727	1	No
ENSSSCG00000000455	LRIG3	B21P	43	-4.56899	0.355624	No
ENSSSCG00000000455	LRIG3	T8N4P	43	-4.56899	0.56436	No
ENSSSCG00000000455	LRIG3	T8P4N	43	-2.86124	1	No
ENSSSCG00000000455	LRIG3	T8P4P	43	-3.02045	1	No
ENSSSCG00000000455	LRIG3	TGDP	43	-1.43572	1	No
ENSSSCG00000000455	LRIG3	Neut	43	3.63754	0.277917	No
ENSSSCG00000000455	LRIG3	NK	43	3.58814	0.220424	No
ENSSSCG00000000455	LRIG3	Mono	43	7.72244	8.05734e-08	Yes
ENSSSCG00000000456	SLC16A7	B21N	59.8889	0.502299	1	No
ENSSSCG00000000456	SLC16A7	B21P	59.8889	-5.68549	0.108379	No
ENSSSCG00000000456	SLC16A7	T8N4P	59.8889	-3.36214	1	No
ENSSSCG00000000456	SLC16A7	T8P4N	59.8889	-0.806856	1	No
ENSSSCG00000000456	SLC16A7	T8P4P	59.8889	-0.825504	1	No
ENSSSCG00000000456	SLC16A7	TGDP	59.8889	-4.20331	0.592753	No
ENSSSCG00000000456	SLC16A7	Neut	59.8889	3.5352	0.445855	No
ENSSSCG00000000456	SLC16A7	NK	59.8889	3.99501	0.140123	No
ENSSSCG00000000456	SLC16A7	Mono	59.8889	6.85079	2.19156e-05	Yes
ENSSSCG00000000457	USP15	B21N	3049.89	-0.772049	1	No
ENSSSCG00000000457	USP15	B21P	3049.89	0.12355	1	No
ENSSSCG00000000457	USP15	T8N4P	3049.89	0.0420953	1	No
ENSSSCG00000000457	USP15	T8P4N	3049.89	-0.566742	1	No
ENSSSCG00000000457	USP15	T8P4P	3049.89	0.318128	1	No
ENSSSCG00000000457	USP15	TGDP	3049.89	0.0521674	1	No
ENSSSCG00000000457	USP15	Mono	3049.89	0.713216	1	No
ENSSSCG00000000457	USP15	Neut	3049.89	0.795654	1	No
ENSSSCG00000000457	USP15	NK	3049.89	-0.706021	1	No
ENSSSCG00000000458	MON2	B21N	1450.06	-0.774442	1	No
ENSSSCG00000000458	MON2	B21P	1450.06	-0.15218	1	No
ENSSSCG00000000458	MON2	T8N4P	1450.06	0.160186	1	No
ENSSSCG00000000458	MON2	T8P4N	1450.06	-0.675507	1	No
ENSSSCG00000000458	MON2	T8P4P	1450.06	0.0232374	1	No
ENSSSCG00000000458	MON2	TGDP	1450.06	0.417495	1	No
ENSSSCG00000000458	MON2	Mono	1450.06	0.233012	1	No
ENSSSCG00000000458	MON2	Neut	1450.06	0.238756	1	No
ENSSSCG00000000458	MON2	NK	1450.06	0.529444	1	No
ENSSSCG00000000462	RXYLT1	B21N	310	-0.697909	1	No
ENSSSCG00000000462	RXYLT1	B21P	310	-0.491896	1	No
ENSSSCG00000000462	RXYLT1	T8N4P	310	-0.0248297	1	No
ENSSSCG00000000462	RXYLT1	T8P4N	310	0.461193	1	No
ENSSSCG00000000462	RXYLT1	T8P4P	310	-0.511856	1	No
ENSSSCG00000000462	RXYLT1	TGDP	310	0.544731	1	No
ENSSSCG00000000462	RXYLT1	Mono	310	1.31121	0.920735	No
ENSSSCG00000000462	RXYLT1	Neut	310	0.0547316	1	No
ENSSSCG00000000462	RXYLT1	NK	310	-0.645378	1	No
ENSSSCG00000000466	XPOT	B21N	4645.56	-0.207318	1	No
ENSSSCG00000000466	XPOT	B21P	4645.56	0.130163	1	No
ENSSSCG00000000466	XPOT	T8N4P	4645.56	0.135768	1	No
ENSSSCG00000000466	XPOT	T8P4N	4645.56	-0.000289437	1	No
ENSSSCG00000000466	XPOT	T8P4P	4645.56	0.235612	1	No
ENSSSCG00000000466	XPOT	TGDP	4645.56	0.349229	1	No
ENSSSCG00000000466	XPOT	Mono	4645.56	-0.378393	1	No
ENSSSCG00000000466	XPOT	Neut	4645.56	-0.385291	1	No
ENSSSCG00000000466	XPOT	NK	4645.56	0.12052	1	No
ENSSSCG00000000469	LEMD3	B21N	1141.33	-0.484928	1	No
ENSSSCG00000000469	LEMD3	B21P	1141.33	0.0622575	1	No
ENSSSCG00000000469	LEMD3	T8N4P	1141.33	0.317778	1	No
ENSSSCG00000000469	LEMD3	T8P4N	1141.33	-0.114692	1	No
ENSSSCG00000000469	LEMD3	T8P4P	1141.33	0.0869129	1	No
ENSSSCG00000000469	LEMD3	TGDP	1141.33	0.614403	1	No
ENSSSCG00000000469	LEMD3	Mono	1141.33	-0.614882	1	No
ENSSSCG00000000469	LEMD3	Neut	1141.33	-0.314115	1	No
ENSSSCG00000000469	LEMD3	NK	1141.33	0.447267	1	No
ENSSSCG00000000473	ENSSSCG00000000473	B21N	925.389	0.0291695	1	No
ENSSSCG00000000473	ENSSSCG00000000473	B21P	925.389	0.0548069	1	No
ENSSSCG00000000473	ENSSSCG00000000473	T8N4P	925.389	-0.235318	1	No
ENSSSCG00000000473	ENSSSCG00000000473	T8P4N	925.389	0.0294931	1	No
ENSSSCG00000000473	ENSSSCG00000000473	T8P4P	925.389	-0.0586234	1	No
ENSSSCG00000000473	ENSSSCG00000000473	TGDP	925.389	-0.37099	1	No
ENSSSCG00000000473	ENSSSCG00000000473	Mono	925.389	0.333281	1	No
ENSSSCG00000000473	ENSSSCG00000000473	Neut	925.389	0.0139793	1	No
ENSSSCG00000000473	ENSSSCG00000000473	NK	925.389	0.2042	1	No
ENSSSCG00000000475	IRAK3	B21N	56.6111	-0.524972	1	No
ENSSSCG00000000475	IRAK3	B21P	56.6111	1.16212	1	No
ENSSSCG00000000475	IRAK3	T8N4P	56.6111	-2.00668	1	No
ENSSSCG00000000475	IRAK3	T8P4N	56.6111	-0.265792	1	No
ENSSSCG00000000475	IRAK3	T8P4P	56.6111	-2.73279	0.400523	No
ENSSSCG00000000475	IRAK3	TGDP	56.6111	-1.68091	1	No
ENSSSCG00000000475	IRAK3	Mono	56.6111	2.91778	0.022649	Yes
ENSSSCG00000000475	IRAK3	Neut	56.6111	0.103082	1	No
ENSSSCG00000000475	IRAK3	NK	56.6111	3.02816	0.0269506	Yes
ENSSSCG00000000477	HELB	B21N	113.056	-0.819478	1	No
ENSSSCG00000000477	HELB	B21P	113.056	-0.923345	1	No
ENSSSCG00000000477	HELB	T8N4P	113.056	0.284956	1	No
ENSSSCG00000000477	HELB	T8P4N	113.056	-0.22276	1	No
ENSSSCG00000000477	HELB	T8P4P	113.056	-0.145633	1	No
ENSSSCG00000000477	HELB	TGDP	113.056	0.0143065	1	No
ENSSSCG00000000477	HELB	Mono	113.056	1.20362	1	No
ENSSSCG00000000477	HELB	Neut	113.056	-0.191636	1	No
ENSSSCG00000000477	HELB	NK	113.056	0.799971	1	No
ENSSSCG00000000483	ENSSSCG00000000483	B21N	403.167	-0.199099	1	No
ENSSSCG00000000483	ENSSSCG00000000483	B21P	403.167	0.126002	1	No
ENSSSCG00000000483	ENSSSCG00000000483	T8N4P	403.167	0.37104	1	No
ENSSSCG00000000483	ENSSSCG00000000483	T8P4N	403.167	-0.275948	1	No
ENSSSCG00000000483	ENSSSCG00000000483	T8P4P	403.167	0.406759	1	No
ENSSSCG00000000483	ENSSSCG00000000483	TGDP	403.167	0.308293	1	No
ENSSSCG00000000483	ENSSSCG00000000483	Mono	403.167	-1.68797	0.0459883	No
ENSSSCG00000000483	ENSSSCG00000000483	Neut	403.167	0.110197	1	No
ENSSSCG00000000483	ENSSSCG00000000483	NK	403.167	0.840722	1	No
ENSSSCG00000000486	NUP107	B21N	2228.28	-0.325572	1	No
ENSSSCG00000000486	NUP107	B21P	2228.28	-0.0623146	1	No
ENSSSCG00000000486	NUP107	T8N4P	2228.28	0.682621	1	No
ENSSSCG00000000486	NUP107	T8P4N	2228.28	0.486961	1	No
ENSSSCG00000000486	NUP107	T8P4P	2228.28	0.240146	1	No
ENSSSCG00000000486	NUP107	TGDP	2228.28	0.281316	1	No
ENSSSCG00000000486	NUP107	Mono	2228.28	-1.4697	0.0148848	No
ENSSSCG00000000486	NUP107	Neut	2228.28	-0.0566693	1	No
ENSSSCG00000000486	NUP107	NK	2228.28	0.223211	1	No
ENSSSCG00000000487	SLC35E3	B21N	385.389	-0.708464	1	No
ENSSSCG00000000487	SLC35E3	B21P	385.389	-0.576065	1	No
ENSSSCG00000000487	SLC35E3	T8N4P	385.389	0.704286	1	No
ENSSSCG00000000487	SLC35E3	T8P4N	385.389	0.528872	1	No
ENSSSCG00000000487	SLC35E3	T8P4P	385.389	1.04437	1	No
ENSSSCG00000000487	SLC35E3	TGDP	385.389	-0.871793	1	No
ENSSSCG00000000487	SLC35E3	Mono	385.389	-1.81541	0.0782649	No
ENSSSCG00000000487	SLC35E3	Neut	385.389	-0.359441	1	No
ENSSSCG00000000487	SLC35E3	NK	385.389	2.05365	0.0144384	Yes
ENSSSCG00000000488	MDM2	B21N	2106.06	-0.00215003	1	No
ENSSSCG00000000488	MDM2	B21P	2106.06	0.133543	1	No
ENSSSCG00000000488	MDM2	T8N4P	2106.06	-0.0209965	1	No
ENSSSCG00000000488	MDM2	T8P4N	2106.06	-0.398483	1	No
ENSSSCG00000000488	MDM2	T8P4P	2106.06	0.101624	1	No
ENSSSCG00000000488	MDM2	TGDP	2106.06	-0.0835293	1	No
ENSSSCG00000000488	MDM2	Mono	2106.06	-0.326846	1	No
ENSSSCG00000000488	MDM2	Neut	2106.06	0.199917	1	No
ENSSSCG00000000488	MDM2	NK	2106.06	0.396921	1	No
ENSSSCG00000000492	LYZ	B21N	4649.89	3.33459	0.0955987	No
ENSSSCG00000000492	LYZ	B21P	4649.89	1.57221	1	No
ENSSSCG00000000492	LYZ	T8N4P	4649.89	-3.21862	0.122651	No
ENSSSCG00000000492	LYZ	T8P4N	4649.89	-3.42993	0.0758971	No
ENSSSCG00000000492	LYZ	T8P4P	4649.89	-4.24714	0.00415313	No
ENSSSCG00000000492	LYZ	TGDP	4649.89	-4.86589	0.000242831	No
ENSSSCG00000000492	LYZ	Neut	4649.89	5.67158	5.58425e-07	Yes
ENSSSCG00000000492	LYZ	NK	4649.89	-2.35625	0.695975	No
ENSSSCG00000000492	LYZ	Mono	4649.89	7.53945	6.88885e-14	Yes
ENSSSCG00000000493	FRS2	B21N	757.167	0.0953871	1	No
ENSSSCG00000000493	FRS2	B21P	757.167	0.39099	1	No
ENSSSCG00000000493	FRS2	T8N4P	757.167	0.2909	1	No
ENSSSCG00000000493	FRS2	T8P4N	757.167	-1.0781	1	No
ENSSSCG00000000493	FRS2	T8P4P	757.167	0.267432	1	No
ENSSSCG00000000493	FRS2	TGDP	757.167	0.369108	1	No
ENSSSCG00000000493	FRS2	Mono	757.167	0.148003	1	No
ENSSSCG00000000493	FRS2	Neut	757.167	-0.6269	1	No
ENSSSCG00000000493	FRS2	NK	757.167	0.143179	1	No
ENSSSCG00000000496	CCT2	B21N	10798.4	0.22074	1	No
ENSSSCG00000000496	CCT2	B21P	10798.4	0.6532	1	No
ENSSSCG00000000496	CCT2	T8N4P	10798.4	-0.143696	1	No
ENSSSCG00000000496	CCT2	T8P4N	10798.4	0.626024	1	No
ENSSSCG00000000496	CCT2	T8P4P	10798.4	-0.226135	1	No
ENSSSCG00000000496	CCT2	TGDP	10798.4	-0.273669	1	No
ENSSSCG00000000496	CCT2	Mono	10798.4	-0.169112	1	No
ENSSSCG00000000496	CCT2	Neut	10798.4	-0.341406	1	No
ENSSSCG00000000496	CCT2	NK	10798.4	-0.345946	1	No
ENSSSCG00000000500	RAB3IP	B21N	1244.22	-1.74974	0.220558	No
ENSSSCG00000000500	RAB3IP	B21P	1244.22	-0.0891593	1	No
ENSSSCG00000000500	RAB3IP	T8N4P	1244.22	2.92735	6.28976e-09	Yes
ENSSSCG00000000500	RAB3IP	T8P4N	1244.22	1.67251	0.321906	No
ENSSSCG00000000500	RAB3IP	T8P4P	1244.22	2.13856	0.00333831	Yes
ENSSSCG00000000500	RAB3IP	TGDP	1244.22	-0.591961	1	No
ENSSSCG00000000500	RAB3IP	Mono	1244.22	-2.65761	7.31293e-07	No
ENSSSCG00000000500	RAB3IP	Neut	1244.22	0.239343	1	No
ENSSSCG00000000500	RAB3IP	NK	1244.22	-1.8893	0.0341644	No
ENSSSCG00000000502	CNOT2	B21N	3291.89	-0.386815	1	No
ENSSSCG00000000502	CNOT2	B21P	3291.89	-0.314564	1	No
ENSSSCG00000000502	CNOT2	T8N4P	3291.89	0.240102	1	No
ENSSSCG00000000502	CNOT2	T8P4N	3291.89	0.0308979	1	No
ENSSSCG00000000502	CNOT2	T8P4P	3291.89	0.142825	1	No
ENSSSCG00000000502	CNOT2	TGDP	3291.89	0.256007	1	No
ENSSSCG00000000502	CNOT2	Mono	3291.89	-0.541455	1	No
ENSSSCG00000000502	CNOT2	Neut	3291.89	-0.0906537	1	No
ENSSSCG00000000502	CNOT2	NK	3291.89	0.663657	1	No
ENSSSCG00000000504	PTPRB	NK	47.7778	8.3399	3.37432e-15	Yes
ENSSSCG00000000504	PTPRB	B21N	47.7778	2.49151	1	No
ENSSSCG00000000504	PTPRB	B21P	47.7778	-4.1936	0.37735	No
ENSSSCG00000000504	PTPRB	T8N4P	47.7778	-0.538819	1	No
ENSSSCG00000000504	PTPRB	T8P4N	47.7778	-0.981549	1	No
ENSSSCG00000000504	PTPRB	T8P4P	47.7778	-4.1936	0.662806	No
ENSSSCG00000000504	PTPRB	TGDP	47.7778	-4.1936	0.479826	No
ENSSSCG00000000504	PTPRB	Mono	47.7778	1.83255	1	No
ENSSSCG00000000504	PTPRB	Neut	47.7778	1.43721	1	No
ENSSSCG00000000509	ZFC3H1	B21N	3665.67	0.0438447	1	No
ENSSSCG00000000509	ZFC3H1	B21P	3665.67	0.468561	1	No
ENSSSCG00000000509	ZFC3H1	T8N4P	3665.67	0.621769	1	No
ENSSSCG00000000509	ZFC3H1	T8P4N	3665.67	-0.740792	1	No
ENSSSCG00000000509	ZFC3H1	T8P4P	3665.67	0.559688	1	No
ENSSSCG00000000509	ZFC3H1	TGDP	3665.67	0.485781	1	No
ENSSSCG00000000509	ZFC3H1	Mono	3665.67	-1.00127	1	No
ENSSSCG00000000509	ZFC3H1	Neut	3665.67	-0.178608	1	No
ENSSSCG00000000509	ZFC3H1	NK	3665.67	-0.258974	1	No
ENSSSCG00000000510	TMEM19	B21N	1378.39	-0.331883	1	No
ENSSSCG00000000510	TMEM19	B21P	1378.39	-0.0929092	1	No
ENSSSCG00000000510	TMEM19	T8N4P	1378.39	-0.0245701	1	No
ENSSSCG00000000510	TMEM19	T8P4N	1378.39	0.417924	1	No
ENSSSCG00000000510	TMEM19	T8P4P	1378.39	0.326834	1	No
ENSSSCG00000000510	TMEM19	TGDP	1378.39	-0.335764	1	No
ENSSSCG00000000510	TMEM19	Mono	1378.39	-0.286815	1	No
ENSSSCG00000000510	TMEM19	Neut	1378.39	-0.0470206	1	No
ENSSSCG00000000510	TMEM19	NK	1378.39	0.374204	1	No
ENSSSCG00000000512	TBC1D15	B21N	1256.89	-0.273784	1	No
ENSSSCG00000000512	TBC1D15	B21P	1256.89	0.0996212	1	No
ENSSSCG00000000512	TBC1D15	T8N4P	1256.89	-0.0539475	1	No
ENSSSCG00000000512	TBC1D15	T8P4N	1256.89	-0.254748	1	No
ENSSSCG00000000512	TBC1D15	T8P4P	1256.89	-0.0420157	1	No
ENSSSCG00000000512	TBC1D15	TGDP	1256.89	-0.23664	1	No
ENSSSCG00000000512	TBC1D15	Mono	1256.89	-0.0557281	1	No
ENSSSCG00000000512	TBC1D15	Neut	1256.89	0.75179	1	No
ENSSSCG00000000512	TBC1D15	NK	1256.89	0.0654537	1	No
ENSSSCG00000000519	GLIPR1	B21N	4527.67	-0.606419	1	No
ENSSSCG00000000519	GLIPR1	B21P	4527.67	-0.874777	1	No
ENSSSCG00000000519	GLIPR1	T8N4P	4527.67	-0.626963	1	No
ENSSSCG00000000519	GLIPR1	T8P4N	4527.67	0.460269	1	No
ENSSSCG00000000519	GLIPR1	T8P4P	4527.67	-0.165148	1	No
ENSSSCG00000000519	GLIPR1	TGDP	4527.67	0.719367	1	No
ENSSSCG00000000519	GLIPR1	Mono	4527.67	-0.0726272	1	No
ENSSSCG00000000519	GLIPR1	Neut	4527.67	0.64591	1	No
ENSSSCG00000000519	GLIPR1	NK	4527.67	0.520389	1	No
ENSSSCG00000000522	ENSSSCG00000000522	B21N	36016.3	0.444025	1	No
ENSSSCG00000000522	ENSSSCG00000000522	B21P	36016.3	1.23943	1	No
ENSSSCG00000000522	ENSSSCG00000000522	T8N4P	36016.3	-0.142295	1	No
ENSSSCG00000000522	ENSSSCG00000000522	T8P4N	36016.3	0.417988	1	No
ENSSSCG00000000522	ENSSSCG00000000522	T8P4P	36016.3	-0.247324	1	No
ENSSSCG00000000522	ENSSSCG00000000522	TGDP	36016.3	-0.301804	1	No
ENSSSCG00000000522	ENSSSCG00000000522	Mono	36016.3	-0.743979	1	No
ENSSSCG00000000522	ENSSSCG00000000522	Neut	36016.3	-0.292105	1	No
ENSSSCG00000000522	ENSSSCG00000000522	NK	36016.3	-0.373936	1	No
ENSSSCG00000000528	PKP2	B21N	135.778	1.60965	1	No
ENSSSCG00000000528	PKP2	B21P	135.778	4.67695	9.23553e-13	Yes
ENSSSCG00000000528	PKP2	T8N4P	135.778	-5.11828	0.00035162	No
ENSSSCG00000000528	PKP2	T8P4N	135.778	-1.01478	1	No
ENSSSCG00000000528	PKP2	T8P4P	135.778	-5.28328	0.000385521	No
ENSSSCG00000000528	PKP2	TGDP	135.778	1.00604	1	No
ENSSSCG00000000528	PKP2	Mono	135.778	2.92938	0.000460913	Yes
ENSSSCG00000000528	PKP2	Neut	135.778	1.17586	1	No
ENSSSCG00000000528	PKP2	NK	135.778	0.0184534	1	No
ENSSSCG00000000529	DNM1L	B21N	1979.22	-0.140882	1	No
ENSSSCG00000000529	DNM1L	B21P	1979.22	0.135991	1	No
ENSSSCG00000000529	DNM1L	T8N4P	1979.22	0.100729	1	No
ENSSSCG00000000529	DNM1L	T8P4N	1979.22	-0.365318	1	No
ENSSSCG00000000529	DNM1L	T8P4P	1979.22	0.084824	1	No
ENSSSCG00000000529	DNM1L	TGDP	1979.22	0.150157	1	No
ENSSSCG00000000529	DNM1L	Mono	1979.22	0.191093	1	No
ENSSSCG00000000529	DNM1L	Neut	1979.22	-0.243787	1	No
ENSSSCG00000000529	DNM1L	NK	1979.22	0.0871932	1	No
ENSSSCG00000000530	FGD4	B21N	286.944	0.845688	1	No
ENSSSCG00000000530	FGD4	B21P	286.944	2.1449	0.644152	No
ENSSSCG00000000530	FGD4	T8N4P	286.944	-3.65371	0.0162506	No
ENSSSCG00000000530	FGD4	T8P4N	286.944	-3.51518	0.030104	No
ENSSSCG00000000530	FGD4	T8P4P	286.944	-6.90619	6.66626e-05	No
ENSSSCG00000000530	FGD4	TGDP	286.944	1.0123	1	No
ENSSSCG00000000530	FGD4	Mono	286.944	4.75797	8.2922e-07	Yes
ENSSSCG00000000530	FGD4	Neut	286.944	2.4837	0.370377	No
ENSSSCG00000000530	FGD4	NK	286.944	2.83052	0.0822664	No
ENSSSCG00000000531	BICD1	B21N	45.0556	-0.754989	1	No
ENSSSCG00000000531	BICD1	B21P	45.0556	-5.48425	0.0305431	No
ENSSSCG00000000531	BICD1	T8N4P	45.0556	2.09524	0.791959	No
ENSSSCG00000000531	BICD1	T8P4N	45.0556	0.765392	1	No
ENSSSCG00000000531	BICD1	T8P4P	45.0556	4.48744	8.15713e-07	Yes
ENSSSCG00000000531	BICD1	TGDP	45.0556	2.05134	0.713003	No
ENSSSCG00000000531	BICD1	Mono	45.0556	-3.64809	0.0449224	No
ENSSSCG00000000531	BICD1	Neut	45.0556	0.548592	1	No
ENSSSCG00000000531	BICD1	NK	45.0556	-0.0606766	1	No
ENSSSCG00000000534	IPO8	B21N	2486.94	-0.249803	1	No
ENSSSCG00000000534	IPO8	B21P	2486.94	0.166644	1	No
ENSSSCG00000000534	IPO8	T8N4P	2486.94	0.134816	1	No
ENSSSCG00000000534	IPO8	T8P4N	2486.94	-0.214015	1	No
ENSSSCG00000000534	IPO8	T8P4P	2486.94	0.195445	1	No
ENSSSCG00000000534	IPO8	TGDP	2486.94	0.113677	1	No
ENSSSCG00000000534	IPO8	Mono	2486.94	-0.00721007	1	No
ENSSSCG00000000534	IPO8	Neut	2486.94	-0.370918	1	No
ENSSSCG00000000534	IPO8	NK	2486.94	0.231364	1	No
ENSSSCG00000000536	ERGIC2	B21N	2287.94	-0.267117	1	No
ENSSSCG00000000536	ERGIC2	B21P	2287.94	0.607063	1	No
ENSSSCG00000000536	ERGIC2	T8N4P	2287.94	-0.432468	1	No
ENSSSCG00000000536	ERGIC2	T8P4N	2287.94	0.0709292	1	No
ENSSSCG00000000536	ERGIC2	T8P4P	2287.94	-0.0268336	1	No
ENSSSCG00000000536	ERGIC2	TGDP	2287.94	-0.374527	1	No
ENSSSCG00000000536	ERGIC2	Mono	2287.94	0.434187	1	No
ENSSSCG00000000536	ERGIC2	Neut	2287.94	0.0991696	1	No
ENSSSCG00000000536	ERGIC2	NK	2287.94	-0.110403	1	No
ENSSSCG00000000541	FAR2	B21N	783.056	-0.723792	1	No
ENSSSCG00000000541	FAR2	B21P	783.056	-6.35305	1.36564e-24	No
ENSSSCG00000000541	FAR2	T8N4P	783.056	0.289116	1	No
ENSSSCG00000000541	FAR2	T8P4N	783.056	1.89833	0.0247489	Yes
ENSSSCG00000000541	FAR2	T8P4P	783.056	2.97625	6.50782e-11	Yes
ENSSSCG00000000541	FAR2	TGDP	783.056	-0.621433	1	No
ENSSSCG00000000541	FAR2	Mono	783.056	-1.56967	0.20584	No
ENSSSCG00000000541	FAR2	Neut	783.056	0.180052	1	No
ENSSSCG00000000541	FAR2	NK	783.056	3.9242	1.81801e-24	Yes
ENSSSCG00000000545	KLHL42	B21N	182.278	-0.42839	1	No
ENSSSCG00000000545	KLHL42	B21P	182.278	-0.39787	1	No
ENSSSCG00000000545	KLHL42	T8N4P	182.278	0.268481	1	No
ENSSSCG00000000545	KLHL42	T8P4N	182.278	-0.368707	1	No
ENSSSCG00000000545	KLHL42	T8P4P	182.278	0.688377	1	No
ENSSSCG00000000545	KLHL42	TGDP	182.278	0.197904	1	No
ENSSSCG00000000545	KLHL42	Mono	182.278	0.252013	1	No
ENSSSCG00000000545	KLHL42	Neut	182.278	-0.618031	1	No
ENSSSCG00000000545	KLHL42	NK	182.278	0.406224	1	No
ENSSSCG00000000547	MRPS35	B21N	793.278	-0.242258	1	No
ENSSSCG00000000547	MRPS35	B21P	793.278	0.370826	1	No
ENSSSCG00000000547	MRPS35	T8N4P	793.278	0.134107	1	No
ENSSSCG00000000547	MRPS35	T8P4N	793.278	0.649494	1	No
ENSSSCG00000000547	MRPS35	T8P4P	793.278	0.0413857	1	No
ENSSSCG00000000547	MRPS35	TGDP	793.278	-0.286503	1	No
ENSSSCG00000000547	MRPS35	Mono	793.278	-0.266896	1	No
ENSSSCG00000000547	MRPS35	Neut	793.278	-0.245862	1	No
ENSSSCG00000000547	MRPS35	NK	793.278	-0.154292	1	No
ENSSSCG00000000549	PPFIBP1	B21N	52.5	-0.229037	1	No
ENSSSCG00000000549	PPFIBP1	B21P	52.5	-7.75685	0.000218894	No
ENSSSCG00000000549	PPFIBP1	T8N4P	52.5	2.52529	0.212845	No
ENSSSCG00000000549	PPFIBP1	T8P4N	52.5	-0.15849	1	No
ENSSSCG00000000549	PPFIBP1	T8P4P	52.5	3.26966	0.00826962	Yes
ENSSSCG00000000549	PPFIBP1	TGDP	52.5	1.8081	1	No
ENSSSCG00000000549	PPFIBP1	Mono	52.5	-0.223847	1	No
ENSSSCG00000000549	PPFIBP1	Neut	52.5	1.25354	1	No
ENSSSCG00000000549	PPFIBP1	NK	52.5	-0.488372	1	No
ENSSSCG00000000552	MED21	B21N	750.667	0.144495	1	No
ENSSSCG00000000552	MED21	B21P	750.667	0.470297	1	No
ENSSSCG00000000552	MED21	T8N4P	750.667	-0.334086	1	No
ENSSSCG00000000552	MED21	T8P4N	750.667	0.77485	1	No
ENSSSCG00000000552	MED21	T8P4P	750.667	-0.379627	1	No
ENSSSCG00000000552	MED21	TGDP	750.667	0.158766	1	No
ENSSSCG00000000552	MED21	Mono	750.667	-0.34565	1	No
ENSSSCG00000000552	MED21	Neut	750.667	-0.112746	1	No
ENSSSCG00000000552	MED21	NK	750.667	-0.3763	1	No
ENSSSCG00000000553	TM7SF3	B21N	1587.67	-0.310225	1	No
ENSSSCG00000000553	TM7SF3	B21P	1587.67	0.0161219	1	No
ENSSSCG00000000553	TM7SF3	T8N4P	1587.67	0.443764	1	No
ENSSSCG00000000553	TM7SF3	T8P4N	1587.67	0.522431	1	No
ENSSSCG00000000553	TM7SF3	T8P4P	1587.67	0.503043	1	No
ENSSSCG00000000553	TM7SF3	TGDP	1587.67	-0.154387	1	No
ENSSSCG00000000553	TM7SF3	Mono	1587.67	-0.791674	1	No
ENSSSCG00000000553	TM7SF3	Neut	1587.67	-0.252693	1	No
ENSSSCG00000000553	TM7SF3	NK	1587.67	0.0236193	1	No
ENSSSCG00000000554	FGFR1OP2	B21N	1672.22	-0.710517	1	No
ENSSSCG00000000554	FGFR1OP2	B21P	1672.22	-0.378295	1	No
ENSSSCG00000000554	FGFR1OP2	T8N4P	1672.22	0.671266	1	No
ENSSSCG00000000554	FGFR1OP2	T8P4N	1672.22	-0.113139	1	No
ENSSSCG00000000554	FGFR1OP2	T8P4P	1672.22	0.978494	1	No
ENSSSCG00000000554	FGFR1OP2	TGDP	1672.22	0.321455	1	No
ENSSSCG00000000554	FGFR1OP2	Mono	1672.22	-1.37005	0.611647	No
ENSSSCG00000000554	FGFR1OP2	Neut	1672.22	0.698657	1	No
ENSSSCG00000000554	FGFR1OP2	NK	1672.22	-0.0978699	1	No
ENSSSCG00000000555	ITPR2	B21N	2608.61	-0.302849	1	No
ENSSSCG00000000555	ITPR2	B21P	2608.61	0.483943	1	No
ENSSSCG00000000555	ITPR2	T8N4P	2608.61	0.188756	1	No
ENSSSCG00000000555	ITPR2	T8P4N	2608.61	-1.02649	1	No
ENSSSCG00000000555	ITPR2	T8P4P	2608.61	0.230683	1	No
ENSSSCG00000000555	ITPR2	TGDP	2608.61	0.632681	1	No
ENSSSCG00000000555	ITPR2	Mono	2608.61	-0.126688	1	No
ENSSSCG00000000555	ITPR2	Neut	2608.61	-0.272244	1	No
ENSSSCG00000000555	ITPR2	NK	2608.61	0.192204	1	No
ENSSSCG00000000559	RASSF8	B21N	139.333	-0.926498	1	No
ENSSSCG00000000559	RASSF8	B21P	139.333	-0.0248094	1	No
ENSSSCG00000000559	RASSF8	T8N4P	139.333	-0.0727542	1	No
ENSSSCG00000000559	RASSF8	T8P4N	139.333	-1.95766	0.278871	No
ENSSSCG00000000559	RASSF8	T8P4P	139.333	-0.962043	1	No
ENSSSCG00000000559	RASSF8	TGDP	139.333	0.799105	1	No
ENSSSCG00000000559	RASSF8	Mono	139.333	0.871987	1	No
ENSSSCG00000000559	RASSF8	Neut	139.333	2.16638	0.0253804	Yes
ENSSSCG00000000559	RASSF8	NK	139.333	0.106291	1	No
ENSSSCG00000000563	LRMP	B21N	4265.33	0.205219	1	No
ENSSSCG00000000563	LRMP	B21P	4265.33	0.307614	1	No
ENSSSCG00000000563	LRMP	T8N4P	4265.33	-0.993057	1	No
ENSSSCG00000000563	LRMP	T8P4N	4265.33	0.164737	1	No
ENSSSCG00000000563	LRMP	T8P4P	4265.33	-1.68467	0.192292	No
ENSSSCG00000000563	LRMP	TGDP	4265.33	-1.2843	1	No
ENSSSCG00000000563	LRMP	Mono	4265.33	1.00713	1	No
ENSSSCG00000000563	LRMP	Neut	4265.33	0.837599	1	No
ENSSSCG00000000563	LRMP	NK	4265.33	1.43972	0.697484	No
ENSSSCG00000000567	SOX5	T8N4P	72.6667	-5.67805	0.0450456	No
ENSSSCG00000000567	SOX5	T8P4N	72.6667	-1.61736	1	No
ENSSSCG00000000567	SOX5	T8P4P	72.6667	-5.67805	0.0518938	No
ENSSSCG00000000567	SOX5	TGDP	72.6667	-1.09237	1	No
ENSSSCG00000000567	SOX5	Mono	72.6667	-0.870892	1	No
ENSSSCG00000000567	SOX5	Neut	72.6667	0.558672	1	No
ENSSSCG00000000567	SOX5	NK	72.6667	1.8842	1	No
ENSSSCG00000000567	SOX5	B21N	72.6667	6.36063	1.07586e-15	Yes
ENSSSCG00000000567	SOX5	B21P	72.6667	6.13321	1.07044e-14	Yes
ENSSSCG00000000570	C2CD5	B21N	2413.94	-0.246049	1	No
ENSSSCG00000000570	C2CD5	B21P	2413.94	0.131423	1	No
ENSSSCG00000000570	C2CD5	T8N4P	2413.94	0.217694	1	No
ENSSSCG00000000570	C2CD5	T8P4N	2413.94	-0.204294	1	No
ENSSSCG00000000570	C2CD5	T8P4P	2413.94	0.187205	1	No
ENSSSCG00000000570	C2CD5	TGDP	2413.94	-0.065441	1	No
ENSSSCG00000000570	C2CD5	Mono	2413.94	-0.340062	1	No
ENSSSCG00000000570	C2CD5	Neut	2413.94	0.115695	1	No
ENSSSCG00000000570	C2CD5	NK	2413.94	0.203829	1	No
ENSSSCG00000000576	LDHB	B21N	21060.4	0.0518232	1	No
ENSSSCG00000000576	LDHB	B21P	21060.4	-0.0364035	1	No
ENSSSCG00000000576	LDHB	T8N4P	21060.4	1.11494	1	No
ENSSSCG00000000576	LDHB	T8P4N	21060.4	0.329005	1	No
ENSSSCG00000000576	LDHB	T8P4P	21060.4	0.238715	1	No
ENSSSCG00000000576	LDHB	TGDP	21060.4	-1.0717	1	No
ENSSSCG00000000576	LDHB	Mono	21060.4	0.362971	1	No
ENSSSCG00000000576	LDHB	Neut	21060.4	-0.245585	1	No
ENSSSCG00000000576	LDHB	NK	21060.4	-0.743769	1	No
ENSSSCG00000000579	GOLT1B	B21N	630.667	-0.134725	1	No
ENSSSCG00000000579	GOLT1B	B21P	630.667	0.274223	1	No
ENSSSCG00000000579	GOLT1B	T8N4P	630.667	-0.401698	1	No
ENSSSCG00000000579	GOLT1B	T8P4N	630.667	-0.0821639	1	No
ENSSSCG00000000579	GOLT1B	T8P4P	630.667	0.13738	1	No
ENSSSCG00000000579	GOLT1B	TGDP	630.667	-0.574585	1	No
ENSSSCG00000000579	GOLT1B	Mono	630.667	0.361468	1	No
ENSSSCG00000000579	GOLT1B	Neut	630.667	0.414664	1	No
ENSSSCG00000000579	GOLT1B	NK	630.667	0.00543743	1	No
ENSSSCG00000000580	RECQL	B21N	1618.33	-0.177222	1	No
ENSSSCG00000000580	RECQL	B21P	1618.33	0.0895543	1	No
ENSSSCG00000000580	RECQL	T8N4P	1618.33	0.108017	1	No
ENSSSCG00000000580	RECQL	T8P4N	1618.33	0.00685926	1	No
ENSSSCG00000000580	RECQL	T8P4P	1618.33	0.245966	1	No
ENSSSCG00000000580	RECQL	TGDP	1618.33	0.627415	1	No
ENSSSCG00000000580	RECQL	Mono	1618.33	-1.25228	0.48674	No
ENSSSCG00000000580	RECQL	Neut	1618.33	0.0431034	1	No
ENSSSCG00000000580	RECQL	NK	1618.33	0.308587	1	No
ENSSSCG00000000583	PYROXD1	B21N	835.889	-0.320763	1	No
ENSSSCG00000000583	PYROXD1	B21P	835.889	0.135825	1	No
ENSSSCG00000000583	PYROXD1	T8N4P	835.889	0.419824	1	No
ENSSSCG00000000583	PYROXD1	T8P4N	835.889	0.202847	1	No
ENSSSCG00000000583	PYROXD1	T8P4P	835.889	0.134944	1	No
ENSSSCG00000000583	PYROXD1	TGDP	835.889	0.399972	1	No
ENSSSCG00000000583	PYROXD1	Mono	835.889	-0.572556	1	No
ENSSSCG00000000583	PYROXD1	Neut	835.889	-0.400253	1	No
ENSSSCG00000000583	PYROXD1	NK	835.889	0.000159832	1	No
ENSSSCG00000000587	AEBP2	B21N	1104.39	-0.671668	1	No
ENSSSCG00000000587	AEBP2	B21P	1104.39	-0.118083	1	No
ENSSSCG00000000587	AEBP2	T8N4P	1104.39	0.171555	1	No
ENSSSCG00000000587	AEBP2	T8P4N	1104.39	-0.198478	1	No
ENSSSCG00000000587	AEBP2	T8P4P	1104.39	0.332081	1	No
ENSSSCG00000000587	AEBP2	TGDP	1104.39	0.191305	1	No
ENSSSCG00000000587	AEBP2	Mono	1104.39	-0.0933584	1	No
ENSSSCG00000000587	AEBP2	Neut	1104.39	0.0955576	1	No
ENSSSCG00000000587	AEBP2	NK	1104.39	0.291089	1	No
ENSSSCG00000000588	PLEKHA5	B21N	142.167	1.59428	1	No
ENSSSCG00000000588	PLEKHA5	B21P	142.167	-3.92991	0.0283095	No
ENSSSCG00000000588	PLEKHA5	T8N4P	142.167	-2.51774	0.489668	No
ENSSSCG00000000588	PLEKHA5	T8P4N	142.167	-3.92991	0.0590303	No
ENSSSCG00000000588	PLEKHA5	T8P4P	142.167	-7.28488	0.00116821	No
ENSSSCG00000000588	PLEKHA5	TGDP	142.167	1.82184	0.948176	No
ENSSSCG00000000588	PLEKHA5	Neut	142.167	3.07342	0.00196329	Yes
ENSSSCG00000000588	PLEKHA5	NK	142.167	5.12084	4.05104e-13	Yes
ENSSSCG00000000588	PLEKHA5	Mono	142.167	6.05205	3.37774e-20	Yes
ENSSSCG00000000599	DERA	B21N	1756.39	0.0170749	1	No
ENSSSCG00000000599	DERA	B21P	1756.39	-0.010005	1	No
ENSSSCG00000000599	DERA	T8N4P	1756.39	0.111251	1	No
ENSSSCG00000000599	DERA	T8P4N	1756.39	0.400123	1	No
ENSSSCG00000000599	DERA	T8P4P	1756.39	0.153011	1	No
ENSSSCG00000000599	DERA	TGDP	1756.39	-0.199699	1	No
ENSSSCG00000000599	DERA	Mono	1756.39	-0.343197	1	No
ENSSSCG00000000599	DERA	Neut	1756.39	-0.274381	1	No
ENSSSCG00000000599	DERA	NK	1756.39	0.145823	1	No
ENSSSCG00000000600	EPS8	B21N	439.333	3.32526	8.9302e-09	Yes
ENSSSCG00000000600	EPS8	B21P	439.333	1.18738	1	No
ENSSSCG00000000600	EPS8	T8N4P	439.333	-1.60659	1	No
ENSSSCG00000000600	EPS8	T8P4N	439.333	-8.66164	1.22812e-05	No
ENSSSCG00000000600	EPS8	T8P4P	439.333	-3.04292	0.00517447	No
ENSSSCG00000000600	EPS8	TGDP	439.333	-0.906534	1	No
ENSSSCG00000000600	EPS8	Neut	439.333	3.28475	1.00633e-08	Yes
ENSSSCG00000000600	EPS8	NK	439.333	-0.75163	1	No
ENSSSCG00000000600	EPS8	Mono	439.333	7.17194	4.96285e-64	Yes
ENSSSCG00000000601	PTPRO	B21N	945.222	4.35035	1.24811e-09	Yes
ENSSSCG00000000601	PTPRO	B21P	945.222	-0.400445	1	No
ENSSSCG00000000601	PTPRO	T8N4P	945.222	-3.3529	0.00187801	No
ENSSSCG00000000601	PTPRO	T8P4N	945.222	-2.18658	0.391736	No
ENSSSCG00000000601	PTPRO	T8P4P	945.222	-3.48223	0.00112989	No
ENSSSCG00000000601	PTPRO	TGDP	945.222	-4.16503	3.25684e-05	No
ENSSSCG00000000601	PTPRO	Neut	945.222	4.41549	2.83686e-10	Yes
ENSSSCG00000000601	PTPRO	NK	945.222	-2.32963	0.133362	No
ENSSSCG00000000601	PTPRO	Mono	945.222	7.15098	2.74385e-33	Yes
ENSSSCG00000000605	ERP27	B21N	189.056	-1.01026	1	No
ENSSSCG00000000605	ERP27	B21P	189.056	-0.0372945	1	No
ENSSSCG00000000605	ERP27	T8N4P	189.056	1.03537	1	No
ENSSSCG00000000605	ERP27	T8P4N	189.056	-0.0198173	1	No
ENSSSCG00000000605	ERP27	T8P4P	189.056	0.904025	1	No
ENSSSCG00000000605	ERP27	TGDP	189.056	1.73018	0.920653	No
ENSSSCG00000000605	ERP27	Mono	189.056	-3.08749	0.000435668	No
ENSSSCG00000000605	ERP27	Neut	189.056	-0.0407152	1	No
ENSSSCG00000000605	ERP27	NK	189.056	0.526008	1	No
ENSSSCG00000000611	WBP11	B21N	3904.28	-0.113769	1	No
ENSSSCG00000000611	WBP11	B21P	3904.28	-0.302518	1	No
ENSSSCG00000000611	WBP11	T8N4P	3904.28	0.159387	1	No
ENSSSCG00000000611	WBP11	T8P4N	3904.28	0.102317	1	No
ENSSSCG00000000611	WBP11	T8P4P	3904.28	0.0698375	1	No
ENSSSCG00000000611	WBP11	TGDP	3904.28	-0.0846528	1	No
ENSSSCG00000000611	WBP11	Mono	3904.28	-0.184535	1	No
ENSSSCG00000000611	WBP11	Neut	3904.28	-0.167502	1	No
ENSSSCG00000000611	WBP11	NK	3904.28	0.521435	1	No
ENSSSCG00000000612	ATF7IP	B21N	5030.56	-0.838683	1	No
ENSSSCG00000000612	ATF7IP	B21P	5030.56	-0.108054	1	No
ENSSSCG00000000612	ATF7IP	T8N4P	5030.56	0.595128	1	No
ENSSSCG00000000612	ATF7IP	T8P4N	5030.56	-0.378054	1	No
ENSSSCG00000000612	ATF7IP	T8P4P	5030.56	0.574605	1	No
ENSSSCG00000000612	ATF7IP	TGDP	5030.56	0.158598	1	No
ENSSSCG00000000612	ATF7IP	Mono	5030.56	-0.272398	1	No
ENSSSCG00000000612	ATF7IP	Neut	5030.56	-0.213294	1	No
ENSSSCG00000000612	ATF7IP	NK	5030.56	0.482152	1	No
ENSSSCG00000000619	FAM234B	B21N	175.333	0.821305	1	No
ENSSSCG00000000619	FAM234B	B21P	175.333	0.303241	1	No
ENSSSCG00000000619	FAM234B	T8N4P	175.333	0.72161	1	No
ENSSSCG00000000619	FAM234B	T8P4N	175.333	0.909722	1	No
ENSSSCG00000000619	FAM234B	T8P4P	175.333	0.868187	1	No
ENSSSCG00000000619	FAM234B	TGDP	175.333	0.198484	1	No
ENSSSCG00000000619	FAM234B	Mono	175.333	-2.24043	0.000321105	No
ENSSSCG00000000619	FAM234B	Neut	175.333	-0.899086	1	No
ENSSSCG00000000619	FAM234B	NK	175.333	-0.683038	1	No
ENSSSCG00000000623	BCL2L14	B21N	172.667	0.214098	1	No
ENSSSCG00000000623	BCL2L14	B21P	172.667	-2.09608	0.146358	No
ENSSSCG00000000623	BCL2L14	T8N4P	172.667	0.474217	1	No
ENSSSCG00000000623	BCL2L14	T8P4N	172.667	0.316874	1	No
ENSSSCG00000000623	BCL2L14	T8P4P	172.667	-1.39969	1	No
ENSSSCG00000000623	BCL2L14	TGDP	172.667	-0.702406	1	No
ENSSSCG00000000623	BCL2L14	Mono	172.667	4.94473	2.28878e-23	Yes
ENSSSCG00000000623	BCL2L14	Neut	172.667	2.37495	0.00637837	Yes
ENSSSCG00000000623	BCL2L14	NK	172.667	-4.1267	1.66923e-05	No
ENSSSCG00000000625	LRP6	B21N	130.167	-0.624439	1	No
ENSSSCG00000000625	LRP6	B21P	130.167	0.11887	1	No
ENSSSCG00000000625	LRP6	T8N4P	130.167	-0.226196	1	No
ENSSSCG00000000625	LRP6	T8P4N	130.167	-1.54009	1	No
ENSSSCG00000000625	LRP6	T8P4P	130.167	-0.481843	1	No
ENSSSCG00000000625	LRP6	TGDP	130.167	-0.187678	1	No
ENSSSCG00000000625	LRP6	Mono	130.167	4.39299	5.73437e-14	Yes
ENSSSCG00000000625	LRP6	Neut	130.167	1.11502	1	No
ENSSSCG00000000625	LRP6	NK	130.167	-2.56664	0.0297981	No
ENSSSCG00000000633	YBX3	B21N	6972.11	1.37227	1	No
ENSSSCG00000000633	YBX3	B21P	6972.11	-2.18995	0.0600915	No
ENSSSCG00000000633	YBX3	T8N4P	6972.11	-0.0786835	1	No
ENSSSCG00000000633	YBX3	T8P4N	6972.11	-0.161214	1	No
ENSSSCG00000000633	YBX3	T8P4P	6972.11	-0.461464	1	No
ENSSSCG00000000633	YBX3	TGDP	6972.11	3.39705	2.18771e-06	Yes
ENSSSCG00000000633	YBX3	Mono	6972.11	0.181528	1	No
ENSSSCG00000000633	YBX3	Neut	6972.11	1.79994	0.667814	No
ENSSSCG00000000633	YBX3	NK	6972.11	-3.85948	4.33897e-09	No
ENSSSCG00000000635	ENSSSCG00000000635	B21N	699.889	0.243686	1	No
ENSSSCG00000000635	ENSSSCG00000000635	B21P	699.889	0.42671	1	No
ENSSSCG00000000635	ENSSSCG00000000635	T8N4P	699.889	0.0141754	1	No
ENSSSCG00000000635	ENSSSCG00000000635	T8P4N	699.889	0.988759	1	No
ENSSSCG00000000635	ENSSSCG00000000635	T8P4P	699.889	0.169809	1	No
ENSSSCG00000000635	ENSSSCG00000000635	TGDP	699.889	-0.749605	1	No
ENSSSCG00000000635	ENSSSCG00000000635	Mono	699.889	-1.23297	1	No
ENSSSCG00000000635	ENSSSCG00000000635	Neut	699.889	-0.418062	1	No
ENSSSCG00000000635	ENSSSCG00000000635	NK	699.889	0.557503	1	No
ENSSSCG00000000639	ENSSSCG00000000639	B21N	213.333	5.42391	1	No
ENSSSCG00000000639	ENSSSCG00000000639	B21P	213.333	-4.33839	1	No
ENSSSCG00000000639	ENSSSCG00000000639	T8N4P	213.333	-4.33839	1	No
ENSSSCG00000000639	ENSSSCG00000000639	T8P4N	213.333	1.97445	1	No
ENSSSCG00000000639	ENSSSCG00000000639	T8P4P	213.333	-4.33839	1	No
ENSSSCG00000000639	ENSSSCG00000000639	TGDP	213.333	-4.33839	1	No
ENSSSCG00000000639	ENSSSCG00000000639	Mono	213.333	-4.33839	1	No
ENSSSCG00000000639	ENSSSCG00000000639	Neut	213.333	3.67995	1	No
ENSSSCG00000000639	ENSSSCG00000000639	NK	213.333	10.6137	0.0972288	No
[truncated: 99,432 more rows]
